# Supplementary material for: Subgenome Bias and Temporal Postponement of Gene Expression Contributes to the Distinctions of Fiber Quality in Gossypium Species
Source: Front Plant Sci. 2021 Dec 23;12:819679. doi: 10.3389/fpls.2021.819679 (PMC8733733; doi:10.3389/fpls.2021.819679)
Supplement: Supplementary file 2 [file Table_1.XLSX]

## Sheet: S1
Supplementary Table 1. Data output quality
Species	Sample name	Raw reads	Clean reads	Total mapped (%)	Uniquely mapped (%)	Q30(%)	Q20(%)	GC content (%)
G. barbadense	Hai7124_0DPA_1	65.22	63.87(97.93%)	0.8968	0.7991	0.9262	0.9686	0.4522
	Hai7124_0DPA_2	49.98	49.25(98.52%)	0.9034	0.8148	0.9427	0.9781	0.4565
	Hai7124_0DPA_3	45.16	44.50(98.54%)	0.8885	0.7748	0.9422	0.9779	0.4592
	Hai7124_1DPA_1	54.8	54.25(99.00%)	0.9347	0.847	0.9503	0.9815	0.4531
	Hai7124_1DPA_2	53.94	53.32(98.85%)	0.9299	0.844	0.9478	0.9803	0.4542
	Hai7124_1DPA_3	46.98	46.53(99.02%)	0.9237	0.832	0.953	0.9826	0.4543
	Hai7124_3DPA_1	47.76	47.29(99.02%)	0.9139	0.8211	0.9506	0.9815	0.4571
	Hai7124_3DPA_2	46.46	46.00(99.02%)	0.9081	0.8043	0.9437	0.9777	0.4627
	Hai7124_3DPA_3	54.18	53.56(98.85%)	0.9013	0.8039	0.946	0.9796	0.4583
	Hai7124_5DPA_1	52.08	51.46(98.82%)	0.9343	0.8453	0.9456	0.9792	0.4541
	Hai7124_5DPA_2	55.21	54.52(98.75%)	0.9273	0.839	0.9448	0.9789	0.4531
	Hai7124_5DPA_3	57.97	56.65(97.71%)	0.9275	0.8184	0.8995	0.9543	0.4542
	Hai7124_10DPA_1	47.25	45.84(97.02%)	0.9403	0.8566	0.9191	0.9641	0.4471
	Hai7124_10DPA_2	47.79	46.47(97.23%)	0.9464	0.8665	0.9196	0.9655	0.4465
	Hai7124_10DPA_3	43.69	42.37(96.96%)	0.9435	0.8652	0.9169	0.9639	0.443
	Hai7124_20DPA_1	48.53	47.55(97.97%)	0.9276	0.8361	0.9356	0.9755	0.4604
	Hai7124_20DPA_2	46.47	45.42(97.75%)	0.9296	0.8408	0.9323	0.9739	0.4531
	Hai7124_20DPA_3	55.45	54.21(97.77%)	0.9322	0.848	0.9411	0.9773	0.4487
	Hai7124_25DPA_1	51.12	49.89(97.60%)	0.909	0.7856	0.9088	0.9613	0.4612
	Hai7124_25DPA_2	50.62	49.42(97.63%)	0.9137	0.792	0.91	0.9618	0.4621
	3_79_10DPA_1	49.59	48.73(98.26%)	0.9387	0.8554	0.9378	0.9743	0.4544
	3_79_10DPA_2	36.62	35.97(98.22%)	0.9227	0.8335	0.9261	0.9689	0.4583
	3_79_10DPA_3	44.53	43.72(98.17%)	0.9355	0.8498	0.9354	0.9755	0.4568
	3_79_20DPA_1	42.13	41.35(98.17%)	0.9339	0.8477	0.9264	0.969	0.4596
	3_79_20DPA_2	36.62	35.97(98.22%)	0.9227	0.8335	0.9354	0.9755	0.4577
	3_79_20DPA_3	44.53	43.72(98.17%)	0.9355	0.8498	0.9354	0.9755	0.4568
	R4_4_10DPA_1	48.75	47.65(97.75%)	0.9241	0.8367	0.9352	0.9758	0.4479
	R4_4_10DPA_2	46.43	45.40(97.78%)	0.9388	0.8541	0.9349	0.9756	0.4462
	R4_4_10DPA_3	48.01	47.03(97.96%)	0.9313	0.8466	0.9363	0.9762	0.4445
	R4_4_20DPA_1	52.35	51.12(97.65%)	0.9313	0.8398	0.9338	0.9747	0.4481
	R4_4_20DPA_2	57.83	56.39(97.52%)	0.9302	0.8389	0.9325	0.9741	0.4511
	R4_4_20DPA_3	48.22	47.01(97.50%)	0.9214	0.8233	0.9746	0.9337	0.4616
G. hirsutum	TM-1_0DPA_1	47.33	45.73(96.63%)	0.9353	0.8091	0.875	0.9436	0.4508
	TM-1_0DPA_2	56.18	54.39(96.81%)	0.9415	0.8261	0.8777	0.9449	0.4529
	TM-1_0DPA_3	46.87	45.17(96.38%)	0.9172	0.7722	0.8734	0.9428	0.4511
	TM-1_1DPA_1	40.94	39.50(96.49%)	0.9321	0.7372	0.8734	0.9427	0.4645
	TM-1_1DPA_2	45.34	44.80(96.68%)	0.9361	0.8237	0.8751	0.9437	0.4519
	TM-1_1DPA_3	54.91	53.10(96.70%)	0.9344	0.8026	0.8764	0.9442	0.4526
	TM-1_3DPA_1	57.91	56.03(96.75%)	0.9347	0.812	0.8744	0.9435	0.4548
	TM-1_3DPA_2	54.26	52.45(96.67%)	0.9369	0.8002	0.8785	0.9451	0.4583
	TM-1_5DPA_1	56.02	55.07(98.30%)	0.9591	0.8571	0.9203	0.9677	0.4544
	TM-1_5DPA_2	53.86	52.98(98.37%)	0.958	0.855	0.9131	0.9627	0.4578
	TM-1_5DPA_3	53.33	52.11(97.72%)	0.9537	0.8421	0.9117	0.9625	0.4519
	TM-1_10DPA_1	48.53	48.53(99.99%)	0.9622	0.8574	0.9459	0.9836	0.4487
	TM-1_10DPA_2	40.42	40.41(99.97%)	0.9303	0.813	0.9681	0.9889	0.4443
	TM-1_10DPA_3	44.02	44.01(99.99%)	0.962	0.8712	0.9459	0.9835	0.4441
	TM-1_20DPA_1	40.95	40.94(99.99%)	0.937	0.7871	0.9669	0.9881	0.4646
	TM-1_20DPA_2	50.84	50.83(99.99%)	0.934	0.8259	0.9679	0.9885	0.4469
	TM-1_20DPA_3	71.44	71.44(99.99%)	0.9413	0.8279	0.9788	0.993	0.4546
	TM-1_25DPA_1	57.44	56.09(97.66%)	0.912	0.7487	0.9027	0.9575	0.4559
	4005_10DPA_1	52.91	53.76(98.42%)	0.9552	0.8662	0.9366	0.9745	0.4455
	4005_10DPA_2	45.38	45.01(99.20%)	0.9573	0.8595	0.9656	0.9859	0.4489
	4005_10DPA_3	46.15	45.25(98.03%)	0.9558	0.8725	0.9407	0.9781	0.4455
	4005_20DPA_1	55.17	54.22(98.29%)	0.9489	0.8559	0.9396	0.9776	0.4509
	4005_20DPA_2	52.33	51.46(98.33%)	0.9544	0.8676	0.9451	0.9794	0.4492
	4005_20DPA_3	53.46	52.77(98.70%)	0.9521	0.8571	0.9496	0.9814	0.456
	XLZ42_10DPA_1	50.16	49.31(98.30%)	0.9531	0.8619	0.9474	0.9806	0.4541
	XLZ42_10DPA_2	48.51	47.67(98.30%)	0.9497	0.8591	0.9461	0.98	0.4501
	XLZ42_10DPA_3	39.98	39.53(98.89%)	0.9325	0.8071	0.9598	0.9828	0.4563
	XLZ42_20DPA_1	47.52	46.84(98.08%)	0.9411	0.8445	0.948	0.9808	0.4579
	XLZ42_20DPA_2	46.11	45.62(98.94%)	0.9343	0.8028	0.96	0.983	0.4574
	XLZ42_20DPA_3	39.98	39.53(98.89%)	0.9325	0.8071	0.9598	0.9598	0.4563
	J220_10DPA_1	45.73	44.93(98.26%)	0.9518	0.8583	0.9297	0.967	0.4476
	J220_10DPA_2	46.57	45.63(97.97%)	0.9375	0.8381	0.9259	0.9711	0.448
	J220_10DPA_3	44.21	43.54(98.48%)	0.9595	0.8732	0.9436	0.9796	0.4508
	J220_20DPA_1	50.76	50.08(98.67%)	0.9488	0.7924	0.9455	0.9755	0.4693
	J220_20DPA_2	44.47	44.11(99.20%)	0.9542	0.8462	0.9646	0.9852	0.4529
	J220_20DPA_3	48.88	48.25(98.70%)	0.9474	0.8504	0.9463	0.9804	0.4557
