# Supplementary material for: Subgenome Bias and Temporal Postponement of Gene Expression Contributes to the Distinctions of Fiber Quality in Gossypium Species
Source: Front Plant Sci. 2021 Dec 23;12:819679. doi: 10.3389/fpls.2021.819679 (PMC8733733; doi:10.3389/fpls.2021.819679)
Supplement: Supplementary file 3 [file Table_2.XLSX]

## Sheet: S2
Supplementary Table 2. Primers sequences for qRT-PCR in this study
Gene name	Gene ID	F-primer	R-primer	Fiber developmental stages for this experiment (DPA)
EIN3	GhEIN3_AT (GH_A02G0431) and GbEIN3_AT (GB_A02G0427)	GCTGAATAACCTTCCGCGTT	TCCTTTCAAATGCGGCGATT	10, 20, 25
NAC	GhNAC_AT (GH_A09G0656) and GbNAC_AT (GB_A09G0744)	CTTCGAACGAACCGAGCTAC	GGTTTTCTTCATCCCAACGA	10, 20, 25
HAD	GhHAD_AT (GH_A06G0396) and GbHAD_AT (GB_A06G0402)	ATTGTCCATCATCCCTCAGC	CTCTCTGGGCATGAAAGCTC	10, 20, 25
SUS3	GhSUS3_DT (GH_D08G1434) and GbSUS3_DT (GB_D08G1489)	CTTCCAGGGCTGTATCGAGT	AGGAAAAGAGACTGACGGCA	10, 20, 25
