# Supplementary material for: Subgenome Bias and Temporal Postponement of Gene Expression Contributes to the Distinctions of Fiber Quality in Gossypium Species
Source: Front Plant Sci. 2021 Dec 23;12:819679. doi: 10.3389/fpls.2021.819679 (PMC8733733; doi:10.3389/fpls.2021.819679)
Supplement: Supplementary file 4 [file Table_3.XLSX]

## Sheet: S3
Supplementary Table 3. Gene pairs with special expression bias patterns at 10 DPA and 20 DPA
10 DPA			20 DPA
At > Dt in G.hirsutum, no bias in G.barbadense	ArabidopsisID	ArabDesc	At > Dt in G.hirsutum, no bias in G.barbadense	ArabidopsisID	ArabDesc
GH_A01G0254	AT4G14440	3-hydroxyacyl-CoA dehydratase 1	GH_A01G0254	AT4G14440	3-hydroxyacyl-CoA dehydratase 1
GH_A01G1720	AT3G26580	Tetratricopeptide repeat (TPR)-like superfamily protein	GH_A01G0266	AT3G06330	RING/U-box superfamily protein
GH_A01G1814	AT2G16860	GCIP-interacting family protein	GH_A02G0020	AT3G08640	alphavirus core family protein (DUF3411)
GH_A02G1933	AT1G19580	gamma carbonic anhydrase 1	GH_A02G1391	AT2G19770	profilin 5
GH_A02G1937	AT5G17760	P-loop containing nucleoside triphosphate hydrolases superfamily protein	GH_A02G1813	AT4G36910	Cystathionine beta-synthase (CBS) family protein
GH_A02G2008	AT2G17710	Big1	GH_A02G1933	AT1G19580	gamma carbonic anhydrase 1
GH_A03G0060	AT4G17830	Peptidase M20/M25/M40 family protein	GH_A02G1937	AT5G17760	P-loop containing nucleoside triphosphate hydrolases superfamily protein
GH_A03G0493	AT5G59770	Protein-tyrosine phosphatase-like%2C PTPLA	GH_A02G2008	AT2G17710	Big1
GH_A03G0604	AT4G37300	maternal effect embryo arrest 59	GH_A03G0786	AT5G62530	aldehyde dehydrogenase 12A1
GH_A03G1294	AT3G02820	zinc knuckle (CCHC-type) family protein	GH_A03G1803	AT4G03510	RING membrane-anchor 1
GH_A03G2307	AT2G47450	chloroplast signal recognition particle component (CAO)	GH_A05G0354	-	-
GH_A03G2412	AT1G80160	Lactoylglutathione lyase / glyoxalase I family protein	GH_A05G0653	AT5G10690	pentatricopeptide (PPR) repeat-containing protein / CBS domain-containing protein
GH_A05G0116	AT1G30910	Molybdenum cofactor sulfurase family protein	GH_A05G0847	AT1G72190	D-isomer specific 2-hydroxyacid dehydrogenase family protein
GH_A05G1184	AT1G16040	phosphatidylinositol-glycan biosynthesis class F-like protein	GH_A05G1184	AT1G16040	phosphatidylinositol-glycan biosynthesis class F-like protein
GH_A05G2572	AT1G19980	cytomatrix protein-like protein	GH_A05G1685	AT1G11530	C-terminal cysteine residue is changed to a serine 1
GH_A05G4099	AT2G44870	replicase polyprotein 1ab protein	GH_A05G1694	AT4G04900	ROP-interactive CRIB motif-containing protein 10
GH_A06G0880	AT4G33180	alpha/beta-Hydrolases superfamily protein	GH_A05G4099	AT2G44870	replicase polyprotein 1ab protein
GH_A06G1821	AT5G47730	Sec14p-like phosphatidylinositol transfer family protein	GH_A06G0546	AT2G13100	Major facilitator superfamily protein
GH_A07G0229	AT5G11960	magnesium transporter%2C putative (DUF803)	GH_A06G1722	AT4G04870	cardiolipin synthase
GH_A07G2087	AT5G55160	small ubiquitin-like modifier 2	GH_A06G1798	AT5G47520	RAB GTPase homolog A5A
GH_A07G2151	AT2G04780	FASCICLIN-like arabinoogalactan 7	GH_A06G1839	AT4G20740	Pentatricopeptide repeat (PPR-like) superfamily protein
GH_A07G2218	AT2G39780	ribonuclease 2	GH_A07G0229	AT5G11960	magnesium transporter%2C putative (DUF803)
GH_A08G0719	AT3G63250	homocysteine methyltransferase 2	GH_A07G1303	AT2G26930	4-(cytidine 5'-phospho)-2-C-methyl-D-erithritol kinase
GH_A08G1314	AT5G24630	double-stranded DNA binding protein	GH_A07G2151	AT2G04780	FASCICLIN-like arabinoogalactan 7
GH_A09G0298	AT5G14790	ARM repeat superfamily protein	GH_A08G1814	AT2G23910	NAD(P)-binding Rossmann-fold superfamily protein
GH_A09G0743	AT4G14930	Survival protein SurE-like phosphatase/nucleotidase	GH_A09G0464	AT3G27050	plant/protein
GH_A09G2107	AT4G12110	sterol-4alpha-methyl oxidase 1-1	GH_A09G1479	AT5G06580	FAD-linked oxidases family protein
GH_A09G2494	AT4G14305	Peroxisomal membrane 22 kDa (Mpv17/PMP22) family protein	GH_A09G2497	AT3G23400	Plastid-lipid associated protein PAP / fibrillin family protein
GH_A09G2497	AT3G23400	Plastid-lipid associated protein PAP / fibrillin family protein	GH_A10G0024	AT1G11880	transferases%2C transferring hexosyl groups
GH_A10G0876	AT5G65400	alpha/beta-Hydrolases superfamily protein	GH_A10G0860	-	-
GH_A10G2099	AT2G38695	Gag-Pol polyprotein/retrotransposon	GH_A10G1045	AT1G08820	vamp/synaptobrevin-associated protein 27-2
GH_A11G0269	-	-	GH_A10G1787	AT4G15800	ralf-like 33
GH_A11G1065	AT1G01030	AP2/B3-like transcriptional factor family protein	GH_A11G0633	AT3G58600	Adaptin ear-binding coat-associated protein 1 NECAP-1
GH_A11G2172	AT1G13340	Regulator of Vps4 activity in the MVB pathway protein	GH_A11G1533	AT5G48330	Regulator of chromosome condensation (RCC1) family protein
GH_A11G2873	AT5G28050	Cytidine/deoxycytidylate deaminase family protein	GH_A11G2574	AT5G32450	RNA binding (RRM/RBD/RNP motifs) family protein
GH_A12G2868	AT3G18370	C2 domain-containing protein	GH_A12G1254	AT3G58760	Integrin-linked protein kinase family
GH_A13G0117	AT5G03990	FK506-binding-like protein	GH_A12G1521	AT4G23660	polyprenyltransferase 1
GH_A13G0199	AT2G39720	RING-H2 finger C2A	GH_A13G0345	AT1G71190	senescence associated gene 18
GH_A13G0511	AT4G33625	vacuole protein	GH_A13G0511	AT4G33625	vacuole protein
GH_A13G1488	AT5G63890	histidinol dehydrogenase	GH_A13G1236	AT5G28830	calcium-binding EF hand family protein
GH_A13G2285	AT5G20190	Tetratricopeptide repeat (TPR)-like superfamily protein	GH_A13G1615	AT3G21610	Acid phosphatase/vanadium-dependent haloperoxidase-related protein
GH_A01G1187	AT1G47200	WPP domain protein 2	GH_A13G1816	AT1G65320	Cystathionine beta-synthase (CBS) family protein
GH_A03G0547	AT2G39700	expansin A4	GH_A01G0830	AT4G26670	Mitochondrial import inner membrane translocase subunit Tim17/Tim22/Tim23 family protein
GH_A02G1993	AT4G35920	PLAC8 family protein	GH_A02G1165	AT4G23640	Potassium transporter family protein
GH_A02G0516	AT4G15930	Dynein light chain type 1 family protein	GH_A03G0024	AT1G32200	phospholipid/glycerol acyltransferase family protein
GH_A02G0464	AT4G13510	ammonium transporter 1%3B1	GH_A08G1262	AT2G46500	phosphoinositide 4-kinase gamma 4
GH_A02G0819	AT4G08540	DNA-directed RNA polymerase II protein	GH_A01G2396	AT2G03070	mediator subunit 8
GH_A03G1089	AT5G48760	Ribosomal protein L13 family protein	GH_A02G0701	AT1G43670	Inositol monophosphatase family protein
GH_A04G1684	AT1G67360	Rubber elongation factor protein (REF)	GH_A02G0702	AT5G42140	Regulator of chromosome condensation (RCC1) family with FYVE zinc finger domain-containing protein
GH_A05G4350	AT5G24230	Lipase class 3-related protein	GH_A04G1046	AT3G55610	delta 1-pyrroline-5-carboxylate synthase 2
GH_A05G0214	AT5G25510	Protein phosphatase 2A regulatory B subunit family protein	GH_A05G0560	AT4G32390	Nucleotide-sugar transporter family protein
GH_A06G0093	AT1G75220	Major facilitator superfamily protein	GH_A05G1750	AT1G12050	fumarylacetoacetase
GH_A06G0380	AT1G34760	general regulatory factor 11	GH_A05G2914	AT5G04360	limit dextrinase
GH_A06G1061	AT4G30600	signal recognition particle receptor alpha subunit family protein	GH_A05G2988	AT3G57120	Protein kinase superfamily protein
GH_A06G1295	AT4G31290	ChaC-like family protein	GH_A06G0634	AT5G19990	regulatory particle triple-A ATPase 6A
GH_A06G2285	AT1G28960	nudix hydrolase homolog 15	GH_A06G1061	AT4G30600	signal recognition particle receptor alpha subunit family protein
GH_A07G0167	AT1G74940	cyclin-dependent kinase%2C putative (DUF581)	GH_A06G1694	AT4G23180	cysteine-rich RLK (RECEPTOR-like protein kinase) 10
GH_A07G0752	AT3G08900	reversibly glycosylated polypeptide 3	GH_A06G1917	AT3G48670	XH/XS domain-containing protein
GH_A07G0775	AT1G13950	eukaryotic elongation factor 5A-1	GH_A06G1995	AT3G49601	pre-mRNA-splicing factor
GH_A07G2169	AT5G35735	Auxin-responsive family protein	GH_A06G2395	AT1G12640	MBOAT (membrane bound O-acyl transferase) family protein
GH_A07G2244	AT3G07360	plant U-box 9	GH_A06G2285	AT1G28960	nudix hydrolase homolog 15
GH_A08G2405	AT3G03910	glutamate dehydrogenase 3	GH_A07G0099	AT4G29310	DUF1005 family protein (DUF1005)
GH_A09G0112	AT3G01050	membrane-anchored ubiquitin-fold protein 1 precursor	GH_A07G0505	AT5G61670	orange protein
GH_A09G2004	AT5G24318	O-Glycosyl hydrolases family 17 protein	GH_A07G2043	AT3G22260	Cysteine proteinases superfamily protein
GH_A09G2422	AT1G04220	3-ketoacyl-CoA synthase 2	GH_A08G0198	AT2G07180	Protein kinase superfamily protein
GH_A09G2692	-	-	GH_A08G0368	AT4G00720	shaggy-like protein kinase 32
GH_A10G0629	AT1G51760	peptidase M20/M25/M40 family protein	GH_A09G0239	AT5G15070	Phosphoglycerate mutase-like family protein
GH_A10G0410	AT2G34480	Ribosomal protein L18ae/LX family protein	GH_A09G0253	AT3G28730	high mobility group
GH_A11G2525	AT3G04440	Plasma-membrane choline transporter family protein	GH_A09G1487	AT5G06440	polyketide cyclase/dehydrase/lipid transport superfamily protein
GH_A11G1628	AT2G32260	phosphorylcholine cytidylyltransferase	GH_A09G1685	AT5G03040	IQ-domain 2
GH_A11G1387	AT5G43990	SET-domain containing protein lysine methyltransferase family protein	GH_A09G2004	AT5G24318	O-Glycosyl hydrolases family 17 protein
GH_A11G0273	AT5G47070	Protein kinase superfamily protein	GH_A09G2054	AT5G42080	dynamin-like protein
GH_A12G2368	AT4G16650	O-fucosyltransferase family protein	GH_A09G2552	AT3G06620	PAS domain-containing protein tyrosine kinase family protein
GH_A12G1008	AT2G22475	GRAM domain family protein	GH_A10G0612	AT3G13690	kinase with adenine nucleotide alpha hydrolases-like domain-containing protein
GH_A13G0244	AT3G07990	serine carboxypeptidase-like 27	GH_A11G3508	AT3G56990	embryo sac development arrest 7
GH_A06G0843	AT5G20650	copper transporter 5	GH_A11G1387	AT5G43990	SET-domain containing protein lysine methyltransferase family protein
GH_A10G0412	AT5G46250	RNA-binding protein	GH_A11G0241	AT4G23850	AMP-dependent synthetase and ligase family protein
GH_A11G1295	AT4G14815	Bifunctional inhibitor/lipid-transfer protein/seed storage 2S albumin superfamily protein	GH_A12G0607	AT5G66310	ATP binding microtubule motor family protein
At < Dt in G.hirsutum, no bias in G.barbadense			GH_A12G0471	AT5G44790	copper-exporting ATPase / responsive-to-antagonist 1 / copper-transporting ATPase (RAN1)
GH_A02G1532	AT4G08980	F-BOX WITH WD-40 2	GH_A13G0114	AT3G54250	GHMP kinase family protein
GH_A02G2017	AT4G35760	NAD(P)H dehydrogenase (quinone)s	GH_A13G0440	AT3G19540	glutamyl-tRNA (Gln) amidotransferase subunit A (DUF620)
GH_A03G0098	AT4G17560	Ribosomal protein L19 family protein	GH_A13G2102	AT5G25220	homeobox protein knotted-1-like 3
GH_A03G0402	AT3G45020	Ribosomal L18p/L5e family protein	GH_A13G2449	AT5G12470	UvrABC system C protein%2C putative (DUF3411)
GH_A03G0576	AT3G11400	eukaryotic translation initiation factor 3G1	GH_A05G3597	AT5G02810	pseudo-response regulator 7
GH_A03G0624	AT5G58800	Quinone reductase family protein	GH_A04G0025	AT1G55915	zinc ion binding protein
GH_A03G1887	AT5G23230	nicotinamidase 2	GH_A05G3622	AT4G30360	cyclic nucleotide-gated channel 17
GH_A05G0378	AT5G20900	jasmonate-zim-domain protein 12	GH_A02G0847	AT4G24610	pesticidal crystal cry8Ba protein
GH_A05G1166	AT3G13062	Polyketide cyclase/dehydrase and lipid transport superfamily protein	GH_A04G0926	AT2G37195	acyl-CoA-binding domain protein
GH_A05G1813	AT1G20440	cold-regulated 47	GH_A05G1402	AT1G11890	Synaptobrevin family protein
GH_A05G4250	AT3G10850	Metallo-hydrolase/oxidoreductase superfamily protein	GH_A06G0843	AT5G20650	copper transporter 5
GH_A06G1225	AT2G02500	Nucleotide-diphospho-sugar transferases superfamily protein	GH_A10G0412	AT5G46250	RNA-binding protein
GH_A06G1790	AT4G12560	F-box and associated interaction domains-containing protein	GH_A13G1690	-	-
GH_A07G1214	AT2G27310	F-box family protein	GH_A01G0285	AT3G16720	TOXICOS EN LEVADURA 2
GH_A07G2516	AT5G14550	Core-2/I-branching beta-1%2C6-N-acetylglucosaminyltransferase family protein	GH_A02G0351	AT3G22590	PLANT HOMOLOGOUS TO PARAFIBROMIN
GH_A08G1640	AT3G60520	zinc ion-binding protein	GH_A03G0527	AT2G14255	Ankyrin repeat family protein with DHHC zinc finger domain-containing protein
GH_A09G0726	AT5G19070	SNARE associated Golgi protein family	GH_A03G0832	AT1G26610	C2H2-like zinc finger protein
GH_A09G1302	AT1G51350	ARM repeat superfamily protein	GH_A05G0763	AT1G07910	RNAligase
GH_A10G0258	AT4G27450	aluminum induced protein with YGL and LRDR motifs	GH_A07G0704	AT1G28150	hypothetical protein
GH_A10G0457	AT2G35130	Tetratricopeptide repeat (TPR)-like superfamily protein	GH_A09G2167	AT2G35490	Plastid-lipid associated protein PAP / fibrillin family protein
GH_A10G1260	AT3G22850	aluminum induced protein with YGL and LRDR motifs	GH_A13G1488	AT5G63890	histidinol dehydrogenase
GH_A11G0750	AT3G02120	hydroxyproline-rich glycoprotein family protein	GH_A02G1906	AT5G66720	Protein phosphatase 2C family protein
GH_A11G1742	AT5G38110	anti- silencing function 1b	GH_A03G2429	AT2G34670	benzoyl-CoA reductase subunit C%2C putative (DUF630 and DUF632)
GH_A12G2096	AT5G50680	SUMO activating enzyme 1B	GH_A05G3448	AT2G40095	Alpha/beta hydrolase related protein
GH_A01G0676	AT1G11360	Adenine nucleotide alpha hydrolases-like superfamily protein	GH_A11G2079	AT4G39690	MICOS complex subunit
GH_A02G1063	-	-	GH_A12G0428	AT1G09830	Glycinamide ribonucleotide (GAR) synthetase
GH_A03G0819	AT2G03350	DUF538 family protein (Protein of unknown function%2C DUF538)	GH_A04G1712	AT2G01600	ENTH/ANTH/VHS superfamily protein
GH_A03G0180	AT4G12080	AT-hook motif nuclear-localized protein 1	At < Dt in G.hirsutum, no bias in G.barbadense
GH_A02G1526	AT5G19440	NAD(P)-binding Rossmann-fold superfamily protein	GH_A01G0139	AT4G38225	glycerol kinase
GH_A03G2065	AT3G49870	ADP-ribosylation factor-like A1C	GH_A01G0323	AT1G16670	Protein kinase superfamily protein
GH_A05G4247	AT1G26910	Ribosomal protein L16p/L10e family protein	GH_A01G0495	AT1G78800	UDP-Glycosyltransferase superfamily protein
GH_A08G0249	AT1G11390	Protein kinase superfamily protein	GH_A01G1450	AT1G10520	DNA polymerase lambda (POLL)
GH_A08G2519	AT5G16730	weak chloroplast movement under blue light protein (DUF827)	GH_A01G2323	AT3G09760	RING/U-box superfamily protein
GH_A09G0574	AT3G01990	ACT domain repeat 6	GH_A02G1910	AT4G36660	polyol transporter%2C putative (DUF1195)
GH_A09G0496	AT5G52510	SCARECROW-like 8	GH_A02G1969	AT2G17972	transmembrane protein
GH_A09G0882	AT4G38830	cysteine-rich RLK (RECEPTOR-like protein kinase) 26	GH_A02G2017	AT4G35760	NAD(P)H dehydrogenase (quinone)s
GH_A09G1062	AT3G57990	hypothetical protein	GH_A03G1212	AT1G69330	RING/U-box superfamily protein
GH_A09G1182	AT5G22060	DNAJ homologue 2	GH_A03G1887	AT5G23230	nicotinamidase 2
GH_A09G2166	AT5G46860	Syntaxin/t-SNARE family protein	GH_A04G1634	AT4G18530	lysine ketoglutarate reductase trans-splicing-like protein%2C putative (DUF707)
GH_A09G2157	AT5G46750	ARF-GAP domain 9	GH_A05G0378	AT5G20900	jasmonate-zim-domain protein 12
GH_A09G2430	AT5G43745	ion channel POLLUX-like protein%2C putative (DUF1012)	GH_A05G2845	AT1G08315	ARM repeat superfamily protein
GH_A10G0231	AT4G21450	PapD-like superfamily protein	GH_A05G3330	AT2G01190	Octicosapeptide/Phox/Bem1p family protein
GH_A11G3017	AT5G27870	Plant invertase/pectin methylesterase inhibitor superfamily	GH_A05G3476	AT5G05450	P-loop containing nucleoside triphosphate hydrolases superfamily protein
GH_A11G0366	AT5G60850	OBF binding protein 4	GH_A05G3907	AT5G39360	EID1-like 2
GH_A11G0157	AT5G24460	RING-H2 zinc finger protein	GH_A05G4250	AT3G10850	Metallo-hydrolase/oxidoreductase superfamily protein
GH_A12G0896	AT3G49880	glycosyl hydrolase family protein 43	GH_A05G4318	AT3G54860	Sec1/munc18-like (SM) proteins superfamily
GH_A12G0841	AT4G39910	ubiquitin-specific protease 3	GH_A06G0026	AT1G75800	Pathogenesis-related thaumatin superfamily protein
GH_A13G1847	AT1G64970	gamma-tocopherol methyltransferase	GH_A06G0493	AT1G21760	F-box protein 7
GH_A05G1653	AT4G21580	oxidoreductase%2C zinc-binding dehydrogenase family protein	GH_A06G0870	AT3G43120	SAUR-like auxin-responsive protein family
GH_A11G1548	AT5G48240	Rrp15p protein	GH_A06G0975	AT2G25950	PITH domain protein (DUF1000)
GH_A12G0250	-	-	GH_A06G1790	AT4G12560	F-box and associated interaction domains-containing protein
No bias in G.hirsutum, At > Dt in G.barbadense			GH_A07G1214	AT2G27310	F-box family protein
GH_A01G0684	AT4G27280	Calcium-binding EF-hand family protein	GH_A07G1742	AT3G07350	sulfate/thiosulfate import ATP-binding protein%2C putative (DUF506)
GH_A01G1916	AT3G26070	Plastid-lipid associated protein PAP / fibrillin family protein	GH_A07G2636	AT2G38130	Acyl-CoA N-acyltransferases (NAT) superfamily protein
GH_A01G2144	AT1G76730	NagB/RpiA/CoA transferase-like superfamily protein	GH_A08G0930	AT5G57490	voltage dependent anion channel 4
GH_A02G0680	AT1G22790	Low affinity potassium transport system protein	GH_A08G1818	AT4G17900	PLATZ transcription factor family protein
GH_A02G1691	AT4G39840	cell wall integrity/stress response component-like protein	GH_A09G0027	AT1G20050	C-8%2C7 sterol isomerase
GH_A03G0619	AT1G07290	golgi nucleotide sugar transporter 2	GH_A09G0726	AT5G19070	SNARE associated Golgi protein family
GH_A03G2105	AT3G19490	sodium:hydrogen antiporter 1	GH_A09G0851	AT5G15640	Mitochondrial substrate carrier family protein
GH_A04G0602	AT3G43590	zinc knuckle (CCHC-type) family protein	GH_A09G1542	AT3G09980	ankyrin repeat 30A-like protein (DUF662)
GH_A04G1258	AT3G51000	alpha/beta-Hydrolases superfamily protein	GH_A09G2421	AT1G68940	Armadillo/beta-catenin-like repeat family protein
GH_A05G0365	AT2G26460	RED family protein	GH_A10G0457	AT2G35130	Tetratricopeptide repeat (TPR)-like superfamily protein
GH_A05G0664	AT2G24490	replicon protein A2	GH_A10G0692	AT1G52500	MUTM homolog-1
GH_A05G0679	AT5G19630	alpha/beta-Hydrolases superfamily protein	GH_A10G0832	AT2G22140	essential meiotic endonuclease 1B
GH_A05G3429	AT1G15140	FAD/NAD(P)-binding oxidoreductase	GH_A10G0915	AT3G50210	2-oxoglutarate (2OG) and Fe(II)-dependent oxygenase superfamily protein
GH_A05G3897	AT5G39410	Saccharopine dehydrogenase	GH_A10G1260	AT3G22850	aluminum induced protein with YGL and LRDR motifs
GH_A06G1688	AT2G36740	DNA binding protein SWC2	GH_A10G2418	AT3G55360	3-oxo-5-alpha-steroid 4-dehydrogenase family protein
GH_A07G0610	AT5G63160	BTB and TAZ domain protein 1	GH_A10G2430	AT3G55440	triosephosphate isomerase
GH_A07G0737	AT3G29010	Biotin/lipoate A/B protein ligase family	GH_A11G1070	AT4G01575	serine protease inhibitor%2C Kazal-type family protein
GH_A07G1544	AT3G53740	Ribosomal protein L36e family protein	GH_A11G1590	AT1G04970	lipid-binding serum glycoprotein family protein
GH_A07G1820	AT1G65950	Protein kinase superfamily protein	GH_A11G1742	AT5G38110	anti- silencing function 1b
GH_A07G2486	AT5G14780	formate dehydrogenase	GH_A11G2855	AT5G28300	Duplicated homeodomain-like superfamily protein
GH_A08G0804	AT1G03000	peroxin 6	GH_A12G0220	AT2G15570	Thioredoxin superfamily protein
GH_A08G1922	AT5G47310	PPPDE putative thiol peptidase family protein	GH_A12G2096	AT5G50680	SUMO activating enzyme 1B
GH_A09G0525	AT5G52210	GTP-binding protein 1	GH_A12G2532	AT4G11160	Translation initiation factor 2%2C small GTP-binding protein
GH_A09G0614	AT5G51570	SPFH/Band 7/PHB domain-containing membrane-associated protein family	GH_A12G2667	AT5G24400	NagB/RpiA/CoA transferase-like superfamily protein
GH_A09G1150	AT5G06270	hypothetical protein	GH_A12G2951	AT5G62930	SGNH hydrolase-type esterase superfamily protein
GH_A09G1212	AT3G45600	tetraspanin3	GH_A13G0338	AT1G19400	Erythronate-4-phosphate dehydrogenase family protein
GH_A09G1255	AT5G19410	ABC-2 type transporter family protein	GH_A13G0884	AT1G18650	plasmodesmata callose-binding protein 3
GH_A10G1445	AT1G19800	trigalactosyldiacylglycerol 1	GH_A13G1694	AT3G06240	F-box family protein
GH_A10G1844	AT4G20280	TBP-associated factor 11	GH_A13G2463	AT5G12190	RNA-binding (RRM/RBD/RNP motifs) family protein
GH_A11G0563	AT4G39630	translation initiation factor	GH_A01G0249	AT5G64560	magnesium transporter 9
GH_A11G2324	AT4G37450	arabinogalactan protein 18	GH_A01G0315	AT3G17430	Nucleotide-sugar transporter family protein
GH_A11G2629	AT1G08820	vamp/synaptobrevin-associated protein 27-2	GH_A01G0792	AT1G62290	Saposin-like aspartyl protease family protein
GH_A12G2663	AT5G53660	growth-regulating factor 7	GH_A01G0824	AT5G55480	SHV3-like 1
GH_A13G0104	AT3G54260	TRICHOME BIREFRINGENCE-LIKE 36	GH_A02G1063	-	-
GH_A13G2320	AT1G52790	2-oxoglutarate (2OG) and Fe(II)-dependent oxygenase superfamily protein	GH_A01G1878	AT4G38360	organic solute transporter ostalpha protein (DUF300)
GH_A01G0607	AT3G15350	Core-2/I-branching beta-1%2C6-N-acetylglucosaminyltransferase family protein	GH_A01G2171	AT5G06530	ABC-2 type transporter family protein
GH_A01G1129	AT1G19530	DNA polymerase epsilon catalytic subunit A	GH_A02G0027	AT3G08670	serine/arginine repetitive matrix-like protein
GH_A02G1134	AT5G41810	Avr9/Cf-9 rapidly elicited protein	GH_A03G1247	AT1G69040	ACT domain repeat 4
GH_A03G0658	AT5G63420	RNA-metabolising metallo-beta-lactamase family protein	GH_A03G2065	AT3G49870	ADP-ribosylation factor-like A1C
GH_A02G1685	AT5G64970	Mitochondrial substrate carrier family protein	GH_A03G2223	AT4G39090	Papain family cysteine protease
GH_A01G1895	AT1G25280	tubby like protein 10	GH_A03G2297	AT4G38520	Protein phosphatase 2C family protein
GH_A03G1477	AT1G67410	Exostosin family protein	GH_A03G2423	AT1G57680	plasminogen activator inhibitor
GH_A04G1412	AT1G50010	tubulin alpha-2 chain	GH_A04G1344	AT4G35300	tonoplast monosaccharide transporter2
GH_A05G0044	AT5G57480	P-loop containing nucleoside triphosphate hydrolases superfamily protein	GH_A04G1438	AT2G15490	UDP-glycosyltransferase 73B4
GH_A05G0277	AT2G19790	SNARE-like superfamily protein	GH_A05G3767	AT5G14610	DEAD box RNA helicase family protein
GH_A05G2463	AT4G09810	Nucleotide-sugar transporter family protein	GH_A05G3954	AT2G30390	ferrochelatase 2
GH_A05G2467	AT5G40840	Rad21/Rec8-like family protein	GH_A05G1031	AT5G60580	RING/U-box superfamily protein
GH_A05G2543	AT1G31480	shoot gravitropism 2 (SGR2)	GH_A05G1343	AT1G14520	myo-inositol oxygenase 1
GH_A05G3248	AT1G10660	transmembrane protein	GH_A05G2065	AT1G47056	VIER F-box protein 1
GH_A05G3405	AT1G60010	D-ribose-binding periplasmic protein	GH_A05G3144	AT1G69360	T-box transcription factor%2C putative (DUF863)
GH_A06G1461	AT1G61250	secretory carrier 3	GH_A06G1824	AT5G47780	galacturonosyltransferase 4
GH_A06G2121	AT1G52540	Protein kinase superfamily protein	GH_A06G2058	AT5G58380	SOS3-interacting protein 1
GH_A07G0567	AT5G50640	CBS/octicosapeptide/phox/Bemp1 domain protein	GH_A07G0517	AT5G51070	Clp ATPase
GH_A07G0912	AT1G03280	Transcription factor TFIIE%2C alpha subunit	GH_A07G0740	AT3G26420	RNA-binding (RRM/RBD/RNP motifs) family protein with retrovirus zinc finger-like domain-containing protein
GH_A07G1539	AT1G01650	SIGNAL PEPTIDE PEPTIDASE-LIKE 4	GH_A07G1575	AT2G45630	D-isomer specific 2-hydroxyacid dehydrogenase family protein
GH_A08G0072	AT5G22780	Adaptor protein complex AP-2%2C alpha subunit	GH_A07G1946	AT1G66840	PLASTID MOVEMENT IMPAIRED protein (DUF827)
GH_A08G1226	AT4G25670	stress response NST1-like protein	GH_A07G2223	AT5G48385	FRIGIDA-like protein
GH_A08G2364	AT5G27690	Heavy metal transport/detoxification superfamily protein	GH_A07G2620	AT3G26950	transmembrane protein
GH_A09G2225	AT5G48610	myb-like protein X	GH_A08G0376	AT4G01100	adenine nucleotide transporter 1
GH_A10G2629	AT5G05580	fatty acid desaturase 8	GH_A08G0729	AT1G03140	splicing factor Prp18 family protein
GH_A10G2631	AT3G56110	prenylated RAB acceptor 1.B1	GH_A08G1130	AT4G11260	phosphatase-like protein
GH_A10G2176	AT5G04670	Enhancer of polycomb-like transcription factor protein	GH_A08G2010	AT1G12500	Nucleotide-sugar transporter family protein
GH_A10G1759	AT3G06400	chromatin-remodeling protein 11	GH_A08G2188	AT4G28640	indole-3-acetic acid inducible 11
GH_A10G0794	AT1G80000	CASC3/Barentsz eIF4AIII binding protein	GH_A08G2683	AT4G30340	diacylglycerol kinase 7
GH_A10G0309	AT5G45970	RAC-like 2	GH_A09G0407	AT5G40640	transmembrane protein
GH_A10G0057	AT1G30620	NAD(P)-binding Rossmann-fold superfamily protein	GH_A09G1298	AT5G12480	calmodulin-domain protein kinase 7
GH_A11G1624	AT1G03280	Transcription factor TFIIE%2C alpha subunit	GH_A09G2166	AT5G46860	Syntaxin/t-SNARE family protein
GH_A11G0661	AT5G13950	nuclear factor kappa-B-binding protein	GH_A09G2430	AT5G43745	ion channel POLLUX-like protein%2C putative (DUF1012)
GH_A11G0611	AT3G52950	CBS / octicosapeptide/Phox/Bemp1 (PB1) domains-containing protein	GH_A09G2524	AT4G13110	BSD domain-containing protein
GH_A11G0301	AT1G74860	hypothetical protein	GH_A09G2588	AT3G06890	transmembrane protein
GH_A11G0251	AT2G45140	plant VAP homolog 12	GH_A09G2678	AT1G29320	Transducin/WD40 repeat-like superfamily protein
GH_A11G0117	AT5G52660	Homeodomain-like superfamily protein	GH_A10G0502	AT1G53730	STRUBBELIG-receptor family 6
GH_A12G1302	AT5G08510	Pentatricopeptide repeat (PPR) superfamily protein	GH_A11G3017	AT5G27870	Plant invertase/pectin methylesterase inhibitor superfamily
GH_A03G0082	AT5G13210	Uncharacterized conserved protein UCP015417%2C vWA	GH_A11G1892	AT1G75420	UDP-Glycosyltransferase superfamily protein
GH_A13G0658	AT5G23400	Leucine-rich repeat (LRR) family protein	GH_A11G0704	AT3G28450	Leucine-rich repeat protein kinase family protein
GH_A13G2526	AT2G29730	UDP-glucosyl transferase 71D1	GH_A11G0157	AT5G24460	RING-H2 zinc finger protein
GH_A07G0979	AT3G25530	glyoxylate reductase 1	GH_A11G0084	AT3G56060	Glucose-methanol-choline (GMC) oxidoreductase family protein
No bias in G.hirsutum, At < Dt in G.barbadense			GH_A12G2461	AT4G11680	Zinc finger%2C C3HC4 type (RING finger) family protein
GH_A01G0394	AT5G18070	phosphoglucosamine mutase-like protein	GH_A12G2159	AT5G07440	glutamate dehydrogenase 2
GH_A01G0630	AT3G15390	silencing defective 5	GH_A12G1672	AT5G63380	AMP-dependent synthetase and ligase family protein
GH_A01G1741	AT3G61470	photosystem I light harvesting complex protein	GH_A12G1406	AT4G02010	Protein kinase superfamily protein
GH_A02G0506	AT3G21400	dynein beta chain%2C ciliary protein	GH_A12G0896	AT3G49880	glycosyl hydrolase family protein 43
GH_A02G0639	AT1G11910	aspartic proteinase A1	GH_A12G0841	AT4G39910	ubiquitin-specific protease 3
GH_A02G0790	AT1G21780	BTB/POZ domain-containing protein	GH_A13G0497	AT5G10530	Concanavalin A-like lectin protein kinase family protein
GH_A03G1579	AT1G10710	poor homologous synapsis 1	GH_A13G1172	AT5G19780	tubulin alpha-5
GH_A03G1695	AT1G25420	Regulator of Vps4 activity in the MVB pathway protein	GH_A13G2260	AT2G26900	Sodium Bile acid symporter family
GH_A03G2033	AT1G11750	CLP protease proteolytic subunit 6	GH_A13G2601	AT2G28000	chaperonin-60alpha
GH_A04G0121	AT4G26860	Putative pyridoxal phosphate-dependent enzyme%2C YBL036C type	GH_A13G2615	AT5G58320	Kinase interacting (KIP1-like) family protein
GH_A04G1589	AT4G06676	etoposide-induced protein	GH_A04G0827	AT3G52930	Aldolase superfamily protein
GH_A05G0028	AT4G25890	60S acidic ribosomal protein family	GH_A11G2480	AT3G11830	TCP-1/cpn60 chaperonin family protein
GH_A05G0758	AT5G60540	pyridoxine biosynthesis 2	GH_A01G0007	AT3G06470	GNS1/SUR4 membrane protein family
GH_A05G2089	AT1G27700	Syntaxin/t-SNARE family protein	GH_A02G1048	AT1G33140	Ribosomal protein L6 family
GH_A05G2345	AT1G18340	basal transcription factor complex subunit-like protein	GH_A02G1199	AT1G21370	transmembrane protein
GH_A05G2371	AT1G21710	8-oxoguanine-DNA glycosylase 1	GH_A05G0282	AT5G56710	Ribosomal protein L31e family protein
GH_A05G2694	AT4G08685	Pollen Ole e 1 allergen and extensin family protein	GH_A05G1653	AT4G21580	oxidoreductase%2C zinc-binding dehydrogenase family protein
GH_A05G2829	AT3G07300	NagB/RpiA/CoA transferase-like superfamily protein	GH_A05G4317	AT3G10370	FAD-dependent oxidoreductase family protein
GH_A06G1597	AT5G46230	hypothetical protein (Protein of unknown function%2C DUF538)	GH_A06G2288	AT5G45970	RAC-like 2
GH_A06G1900	AT3G11320	Nucleotide-sugar transporter family protein	GH_A02G0016	AT5G01980	RING/U-box superfamily protein
GH_A07G0486	AT5G09380	RNA polymerase III RPC4	GH_A06G1983	AT3G10660	calmodulin-domain protein kinase cdpk isoform 2
GH_A07G2246	AT3G25220	FK506-binding protein 15 kD-1	GH_A10G0731	AT1G80560	isopropylmalate dehydrogenase 2
GH_A08G1927	AT4G17440	chromogranin (DUF1639)	GH_A03G0819	AT2G03350	DUF538 family protein (Protein of unknown function%2C DUF538)
GH_A08G2322	AT4G01950	glycerol-3-phosphate acyltransferase 3	GH_A03G1488	AT1G67600	Acid phosphatase/vanadium-dependent haloperoxidase-related protein
GH_A08G2368	AT3G05390	S-adenosyl-L-methionine-dependent methyltransferase	GH_A05G3207	AT1G24330	ARM repeat superfamily protein
GH_A09G0978	AT5G46460	Pentatricopeptide repeat (PPR) superfamily protein	GH_A07G0372	-	-
GH_A09G1747	AT2G37500	arginine biosynthesis protein ArgJ family	GH_A10G1490	AT3G59430	hypothetical protein
GH_A10G0034	AT2G23390	acyl-CoA	GH_A12G2810	AT5G51980	Transducin/WD40 repeat-like superfamily protein
GH_A10G0524	AT1G72440	CCAAT-binding factor	GH_A12G0688	AT3G18990	AP2/B3-like transcriptional factor family protein
GH_A10G0541	AT3G13960	growth-regulating factor 5	GH_A11G0282	AT2G35290	hypothetical protein
GH_A10G1038	AT2G39080	NAD(P)-binding Rossmann-fold superfamily protein	No bias in G.hirsutum, At > Dt in G.barbadense
GH_A10G1602	AT5G01780	2-oxoglutarate-dependent dioxygenase family protein	GH_A01G1271	AT4G09040	RNA-binding (RRM/RBD/RNP motifs) family protein
GH_A10G2159	AT3G52060	core-2/I-branching beta-1%2C6-N-acetylglucosaminyltransferase family protein	GH_A01G2144	AT1G76730	NagB/RpiA/CoA transferase-like superfamily protein
GH_A10G2282	AT2G39190	Protein kinase superfamily protein	GH_A02G1280	AT1G65270	ER membrane protein complex subunit-like protein
GH_A11G0470	AT4G36670	Major facilitator superfamily protein	GH_A03G0331	AT2G30360	SOS3-interacting protein 4
GH_A11G1007	AT3G61780	embryo defective 1703	GH_A03G1395	AT1G23230	mediator of RNA polymerase II transcription subunit
GH_A11G1976	AT2G23620	methyl esterase 1	GH_A03G1756	AT3G23760	transferring glycosyl group transferase
GH_A11G2139	AT5G65270	RAB GTPase homolog A4A	GH_A04G0887	AT5G03530	RAB GTPase homolog C2A
GH_A11G2585	AT5G18100	copper/zinc superoxide dismutase 3	GH_A04G1737	AT1G26180	membrane protein
GH_A11G3023	AT1G09155	phloem protein 2-B15	GH_A05G1303	AT3G16080	Zinc-binding ribosomal protein family protein
GH_A12G0098	AT2G47760	asparagine-linked glycosylation 3	GH_A05G1528	AT4G18975	Pentatricopeptide repeat (PPR) superfamily protein
GH_A12G0828	AT5G36950	DegP protease 10	GH_A05G1651	AT4G21585	endonuclease 4
GH_A12G1098	AT5G13450	delta subunit of Mt ATP synthase	GH_A05G3429	AT1G15140	FAD/NAD(P)-binding oxidoreductase
GH_A12G2071	AT5G50310	Galactose oxidase/kelch repeat superfamily protein	GH_A05G3770	AT1G10630	ADP-ribosylation factor A1F
GH_A13G0766	AT1G69800	Cystathionine beta-synthase (CBS) protein	GH_A06G0442	AT3G19770	Vacuolar sorting protein 9 (VPS9) domain-containing protein
GH_A13G1410	AT3G57560	N-acetyl-l-glutamate kinase	GH_A06G0842	AT2G05910	LURP-one-like protein (DUF567)
GH_A01G0094	AT2G14740	vaculolar sorting receptor 3	GH_A06G1420	AT4G18910	NOD26-like intrinsic protein 1%3B2
GH_A01G0269	AT5G07900	Mitochondrial transcription termination factor family protein	GH_A07G1544	AT3G53740	Ribosomal protein L36e family protein
GH_A01G0527	AT3G15000	cobalt ion binding protein	GH_A08G0544	AT5G39740	ribosomal protein L5 B
GH_A01G0629	AT3G15380	Plasma-membrane choline transporter family protein	GH_A08G0673	AT4G03030	Galactose oxidase/kelch repeat superfamily protein
GH_A01G1099	AT1G19860	Zinc finger C-x8-C-x5-C-x3-H type family protein	GH_A08G2063	AT1G63260	tetraspanin10
GH_A01G1213	-	-	GH_A08G2447	AT1G10095	Protein prenylyltransferase superfamily protein
GH_A03G0639	AT3G49290	ABL interactor-like protein 2	GH_A09G1057	AT2G27920	serine carboxypeptidase-like 51
GH_A02G1915	AT4G36640	Sec14p-like phosphatidylinositol transfer family protein	GH_A09G1610	AT2G36710	Pectin lyase-like superfamily protein
GH_A02G1500	AT3G02890	RING/FYVE/PHD zinc finger superfamily protein	GH_A09G1686	AT2G37090	Nucleotide-diphospho-sugar transferases superfamily protein
GH_A02G1449	AT1G80380	P-loop containing nucleoside triphosphate hydrolases superfamily protein	GH_A09G2209	AT2G32720	cytochrome B5 isoform B
GH_A02G1316	AT2G41820	Leucine-rich repeat protein kinase family protein	GH_A09G2393	AT4G34670	Ribosomal protein S3Ae
GH_A01G2205	AT3G11600	E3 ubiquitin-protein ligase	GH_A09G2699	AT5G23720	dual specificity protein phosphatase family protein
GH_A02G0716	AT1G21480	Exostosin family protein	GH_A10G0685	AT2G28605	Photosystem II reaction center PsbP family protein
GH_A03G1087	AT2G32730	26S proteasome regulatory complex%2C non-ATPase subcomplex%2C Rpn2/Psmd1 subunit	GH_A10G1621	AT3G51610	ATP-dependent helicase/deoxyribonuclease subunit B
GH_A03G1534	AT5G14420	RING domain ligase2	GH_A10G2052	AT3G12260	LYR family of Fe/S cluster biogenesis protein
GH_A03G1739	AT5G13190	GSH-induced LITAF domain protein	GH_A10G2107	AT2G43980	inositol 1%2C3%2C4-trisphosphate 5/6-kinase 4
GH_A04G1680	AT1G67430	Ribosomal protein L22p/L17e family protein	GH_A10G2525	AT1G51740	syntaxin of plants 81
GH_A04G1588	AT1G58100	TCP family transcription factor	GH_A11G0895	AT3G61220	NAD(P)-binding Rossmann-fold superfamily protein
GH_A04G1384	AT4G33630	UvrB/UvrC domain protein (DUF3506)	GH_A11G1381	AT1G10385	Vps51/Vps67 family (components of vesicular transport) protein
GH_A04G1434	AT2G15430	DNA-directed RNA polymerase family protein	GH_A11G1625	AT1G05300	zinc transporter 5 precursor
GH_A04G1102	AT5G01390	DNAJ heat shock family protein	GH_A12G1615	AT1G25370	hypothetical protein (DUF1639)
GH_A04G0862	AT2G36660	poly(A) binding protein 7	GH_A12G1666	AT1G24440	RING/U-box superfamily protein
GH_A05G3576	AT3G27310	plant UBX domain-containing protein 1	GH_A12G2078	AT2G18110	Translation elongation factor EF1B/ribosomal protein S6 family protein
GH_A05G4263	AT1G17450	B-block binding subunit of TFIIIC	GH_A13G0946	AT5G17610	hypothetical protein
GH_A05G0091	AT5G23570	XS domain-containing protein / XS zinc finger domain-containing protein-like protein	GH_A13G0993	AT2G16530	3-oxo-5-alpha-steroid 4-dehydrogenase family protein
GH_A05G0207	AT5G43810	Stabilizer of iron transporter SufD / Polynucleotidyl transferase	GH_A13G1163	AT3G62800	double-stranded-RNA-binding protein 4
GH_A05G0261	AT5G25930	kinase family with leucine-rich repeat domain-containing protein	GH_A13G2232	AT5G56760	serine acetyltransferase 1%3B1
GH_A05G0891	AT5G58700	phosphatidylinositol-speciwc phospholipase C4	GH_A13G2483	AT5G12110	elongation factor 1-beta 1
GH_A05G1167	AT3G13060	evolutionarily conserved C-terminal region 5	GH_A01G0422	AT1G78570	rhamnose biosynthesis 1
GH_A05G1696	AT1G61850	phospholipase A I-like protein	GH_A01G1165	AT4G33380	dimethylallyl%2C adenosine tRNA methylthiotransferase
GH_A05G1815	AT5G42220	Ubiquitin-like superfamily protein	GH_A01G1413	AT5G03680	Duplicated homeodomain-like superfamily protein
GH_A05G1890	AT2G27190	purple acid phosphatase 12	GH_A03G0526	AT3G46510	plant U-box 13
GH_A05G2209	AT5G65430	general regulatory factor 8	GH_A03G0443	AT5G60660	plasma membrane intrinsic protein 2%3B4
GH_A05G2427	AT2G17700	ACT-like protein tyrosine kinase family protein	GH_A02G2000	AT5G66090	cell wall integrity/stress response component
GH_A05G3421	AT2G01140	Aldolase superfamily protein	GH_A02G1872	AT5G66590	CAP (Cysteine-rich secretory proteins%2C Antigen 5%2C and Pathogenesis-related 1 protein) superfamily protein
GH_A07G0743	AT1G18370	ATP binding microtubule motor family protein	GH_A02G0103	AT1G05710	basic helix-loop-helix (bHLH) DNA-binding superfamily protein
GH_A07G1244	AT1G08470	strictosidine synthase-like 3	GH_A02G0879	AT4G10810	hypothetical protein
GH_A07G1494	AT5G53390	O-acyltransferase (WSD1-like) family protein	GH_A13G1015	AT3G54040	PAR1 protein
GH_A07G1660	AT5G32470	heme oxygenase-like%2C multi-helical	GH_A03G1748	AT5G13300	ARF GTPase-activating protein
GH_A07G1673	AT1G04150	C2 calcium/lipid-binding plant phosphoribosyltransferase family protein	GH_A05G1105	AT5G49810	methionine S-methyltransferase
GH_A08G0095	AT2G27730	copper ion binding protein	GH_A05G1291	AT1G79985	structural molecules protein
GH_A08G0161	AT3G07160	glucan synthase-like 10	GH_A05G1391	AT3G14000	DZC (Disease resistance/zinc finger/chromosome condensation-like region) domain containing protein
GH_A08G0350	AT1G02000	UDP-D-glucuronate 4-epimerase 2	GH_A05G3259	AT1G23750	Nucleic acid-binding%2C OB-fold-like protein
GH_A08G0470	AT4G02450	HSP20-like chaperones superfamily protein	GH_A06G0390	AT1G35780	N-lysine methyltransferase
GH_A08G0742	AT3G63150	MIRO-related GTP-ase 2	GH_A06G1354	AT3G18210	2-oxoglutarate (2OG) and Fe(II)-dependent oxygenase superfamily protein
GH_A08G0940	AT2G25290	Octicosapeptide/Phox/Bem1p (PB1) domain-containing protein / tetratricopeptide repeat (TPR)-containing protein	GH_A06G2394	AT4G21160	Calcium-dependent ARF-type GTPase activating protein family
GH_A08G1542	AT2G45540	WD-40 repeat family protein / beige-like protein	GH_A07G0061	AT2G18470	roline-rich extensin-like receptor kinase 4
GH_A08G1674	AT2G44600	hypothetical protein	GH_A07G0249	AT4G32820	Tetratricopeptide repeat (TPR)-like superfamily protein
GH_A08G2848	AT2G25180	response regulator 12	GH_A07G0755	AT1G74160	LONGIFOLIA protein
GH_A09G0034	AT5G47860	Gut esterase (DUF1350)	GH_A07G1539	AT1G01650	SIGNAL PEPTIDE PEPTIDASE-LIKE 4
GH_A09G0920	-	-	GH_A07G1740	AT5G59240	Ribosomal protein S8e family protein
GH_A09G2014	AT5G53550	YELLOW STRIPE like 3	GH_A07G1996	AT3G02320	N2%2CN2-dimethylguanosine tRNA methyltransferase
GH_A09G2125	AT5G47470	Nodulin MtN21 /EamA-like transporter family protein	GH_A08G0569	AT3G49010	breast basic conserved 1
GH_A09G2362	AT5G28060	Ribosomal protein S24e family protein	GH_A08G0765	AT1G03350	BSD domain-containing protein
GH_A10G1040	AT1G54610	Protein kinase superfamily protein	GH_A08G0841	AT5G13000	glucan synthase-like 12
GH_A10G1383	AT4G13940	S-adenosyl-L-homocysteine hydrolase	GH_A08G2287	AT5G58590	RAN binding protein 1
GH_A10G1751	AT5G40740	HAUS augmin-like complex subunit	GH_A08G2788	AT2G19570	cytidine deaminase 1
GH_A10G0936	AT5G60850	OBF binding protein 4	GH_A09G0009	AT3G26720	Glycosyl hydrolase family 38 protein
GH_A11G3450	AT1G64940	cytochrome P450%2C family 87%2C subfamily A%2C polypeptide 6	GH_A09G0234	AT5G63980	SAL1 phosphatase-like protein
GH_A11G1556	AT5G48230	acetoacetyl-CoA thiolase 2	GH_A09G1857	AT3G48010	cyclic nucleotide-gated channel 16
GH_A11G1314	AT3G54620	basic leucine zipper 25	GH_A09G2223	AT4G22330	Alkaline phytoceramidase (aPHC)
GH_A11G0932	AT4G00370	Major facilitator superfamily protein	GH_A10G2260	AT5G04220	Calcium-dependent lipid-binding (CaLB domain) family protein
GH_A11G0693	AT5G40270	HD domain-containing metal-dependent phosphohydrolase family protein	GH_A10G2176	AT5G04670	Enhancer of polycomb-like transcription factor protein
GH_A11G0459	AT3G51070	S-adenosyl-L-methionine-dependent methyltransferases superfamily protein	GH_A10G1473	AT2G31680	RAB GTPase homolog A5D
GH_A12G2833	AT5G62200	Embryo-specific protein 3%2C (ATS3)	GH_A10G0598	AT3G13772	transmembrane nine 7
GH_A12G1324	AT2G46760	D-arabinono-1%2C4-lactone oxidase family protein	GH_A10G0143	AT1G11570	NTF2-like protein
GH_A12G1025	AT5G10520	ROP binding protein kinases 1	GH_A11G0826	AT2G45290	Transketolase
GH_A03G0081	AT4G17140	pleckstrin homology (PH) domain-containing protein	GH_A11G0172	AT1G32790	CTC-interacting domain 11
GH_A12G0046	AT4G02820	Pentatricopeptide repeat (PPR) superfamily protein	GH_A11G0171	AT1G32860	Glycosyl hydrolase superfamily protein
GH_A13G1365	AT5G16390	chloroplastic acetylcoenzyme A carboxylase 1	GH_A12G2790	-	-
GH_A13G1696	AT3G54470	uridine 5'-monophosphate synthase / UMP synthase (PYRE-F) (UMPS)	GH_A12G2608	AT1G32860	Glycosyl hydrolase superfamily protein
GH_A13G2403	AT3G13600	calmodulin-binding family protein	GH_A12G2425	AT1G12390	Cornichon family protein
GH_A13G2428	AT5G19630	alpha/beta-Hydrolases superfamily protein	GH_A12G1287	AT2G46500	phosphoinositide 4-kinase gamma 4
GH_A13G2500	AT1G54490	exoribonuclease 4	GH_A12G1238	AT4G01370	MAP kinase 4
GH_A01G2491	AT2G38480	Uncharacterized protein family (UPF0497)	GH_A12G1156	AT2G44610	Ras-related small GTP-binding family protein
GH_A06G0339	AT5G10940	transducin family protein / WD-40 repeat family protein	GH_A12G0811	AT5G63970	Copine (Calcium-dependent phospholipid-binding protein) family
At > Dt in G.hirsutum, At < Dt in G.barbadense			GH_A12G0358	AT4G34210	SKP1-like 11
GH_A13G1238	AT1G60690	NAD(P)-linked oxidoreductase superfamily protein	GH_A13G1938	AT5G18460	carboxyl-terminal peptidase (DUF239)
GH_A01G0805	AT3G20300	extracellular ligand-gated ion channel protein (DUF3537)	GH_A13G1949	AT1G08610	Pentatricopeptide repeat (PPR) superfamily protein
At > Dt in G.hirsutum and G.barbadense			GH_A13G2172	AT5G20650	copper transporter 5
GH_A01G0361	AT1G17200	Uncharacterized protein family (UPF0497)	GH_A13G2526	AT2G29730	UDP-glucosyl transferase 71D1
GH_A01G0832	AT5G55540	tornado 1	GH_A03G0965	AT1G47380	Protein phosphatase 2C family protein
GH_A01G0982	AT1G66260	RNA-binding (RRM/RBD/RNP motifs) family protein	GH_A12G0425	AT1G09795	ATP phosphoribosyl transferase 2
GH_A02G0052	AT2G38370	weak chloroplast movement under blue light protein (DUF827)	GH_A07G0979	AT3G25530	glyoxylate reductase 1
GH_A02G1583	AT1G15100	RING-H2 finger A2A	GH_A05G0068	AT2G18710	SECY homolog 1
GH_A03G0246	AT1G63160	replication factor C 2	GH_A05G2673	AT5G49970	pyridoxin (pyrodoxamine) 5'-phosphate oxidase
GH_A03G1127	AT1G13340	Regulator of Vps4 activity in the MVB pathway protein	GH_A05G2883	AT3G59380	farnesyltransferase A
GH_A04G1737	AT1G26180	membrane protein	GH_A05G3607	AT3G52290	IQ-domain 3
GH_A05G0026	AT2G34400	Pentatricopeptide repeat (PPR-like) superfamily protein	GH_A09G1494	AT3G11820	syntaxin of plants 121
GH_A05G0036	AT2G18940	Tetratricopeptide repeat (TPR)-like superfamily protein	GH_A09G2429	AT4G14570	acylaminoacyl-peptidase-like protein
GH_A05G0221	AT5G19590	DUF538 family protein (Protein of unknown function%2C DUF538)	GH_A10G0573	AT3G14130	Aldolase-type TIM barrel family protein
GH_A05G0988	AT3G55280	ribosomal protein L23AB	GH_A11G0147	AT1G21320	nucleic acid/nucleotide binding protein
GH_A05G1181	AT1G16060	ARIA-interacting double AP2 domain protein	GH_A12G2236	AT4G19050	NB-ARC domain-containing disease resistance protein
GH_A05G1627	AT4G03510	RING membrane-anchor 1	GH_A13G0216	AT3G55120	Chalcone-flavanone isomerase family protein
GH_A05G1739	AT4G22300	carboxylesterase	GH_A02G1134	AT5G41810	Avr9/Cf-9 rapidly elicited protein
GH_A05G2930	AT5G04490	phytol kinase 1 VTE5	GH_A03G0658	AT5G63420	RNA-metabolising metallo-beta-lactamase family protein
GH_A06G1559	AT5G46030	transcription elongation factor-like protein	GH_A02G0472	AT4G03000	RING/U-box superfamily protein
GH_A06G1654	AT4G19550	zinc ion binding / transcription regulator	GH_A05G2782	AT2G33590	NAD(P)-binding Rossmann-fold superfamily protein
GH_A06G1732	AT1G11790	arogenate dehydratase 1	GH_A11G2887	AT5G27120	NOP56-like pre RNA processing ribonucleoprotein
GH_A06G1752	AT4G04370	Tetratricopeptide repeat (TPR)-like superfamily protein	GH_A12G0350	AT5G42210	Major facilitator superfamily protein
GH_A07G2263	AT3G25070	RPM1 interacting protein 4	At < Dt in G.hirsutum, At > Dt in G.barbadense
GH_A07G2540	AT5G14450	GDSL-like Lipase/Acylhydrolase superfamily protein	GH_A05G0047	AT5G57440	Haloacid dehalogenase-like hydrolase (HAD) superfamily protein
GH_A08G0105	AT5G22320	Leucine-rich repeat (LRR) family protein	GH_A07G1580	AT3G60820	N-terminal nucleophile aminohydrolases (Ntn hydrolases) superfamily protein
GH_A08G0527	AT5G48760	Ribosomal protein L13 family protein	GH_A01G0676	AT1G11360	Adenine nucleotide alpha hydrolases-like superfamily protein
GH_A08G0551	AT3G13224	RNA-binding (RRM/RBD/RNP motifs) family protein	GH_A12G0176	AT1G49960	Xanthine/uracil permease family protein
GH_A08G0983	AT2G12462	sterile alpha motif (SAM) domain protein	No bias in G.hirsutum, At < Dt in G.barbadense
GH_A08G1955	AT4G16566	histidine triad nucleotide-binding 4	GH_A01G0035	AT2G21250	NAD(P)-linked oxidoreductase superfamily protein
GH_A08G2625	AT5G16940	carbon-sulfur lyase	GH_A01G0394	AT5G18070	phosphoglucosamine mutase-like protein
GH_A09G0804	AT5G56260	Ribonuclease E inhibitor RraA/Dimethylmenaquinone methyltransferase	GH_A01G0630	AT3G15390	silencing defective 5
GH_A09G1205	AT5G17770	NADH:cytochrome B5 reductase 1	GH_A01G0634	AT4G27450	aluminum induced protein with YGL and LRDR motifs
GH_A09G1384	AT5G13630	magnesium-chelatase subunit chlH%2C chloroplast%2C putative / Mg-protoporphyrin IX chelatase%2C putative (CHLH)	GH_A01G0640	AT4G27435	fiber (DUF1218)
GH_A09G1856	-	-	GH_A01G1653	AT2G01320	ABC-2 type transporter family protein
GH_A09G2403	AT1G60680	NAD(P)-linked oxidoreductase superfamily protein	GH_A02G0168	AT3G07880	Immunoglobulin E-set superfamily protein
GH_A09G2433	AT4G14550	indole-3-acetic acid inducible 14	GH_A02G0804	AT1G77670	Pyridoxal phosphate (PLP)-dependent transferases superfamily protein
GH_A10G0852	AT5G10320	ATP synthase subunit B	GH_A02G1399	AT2G44660	ALG6%2C ALG8 glycosyltransferase family
GH_A10G1930	AT3G17470	Ca2+-activated RelA/spot-like protein	GH_A02G1964	AT5G66290	hypothetical protein
GH_A11G0194	AT4G22670	HSP70-interacting protein 1	GH_A03G0845	AT5G08060	furry
GH_A11G0330	AT3G47640	basic helix-loop-helix (bHLH) DNA-binding superfamily protein	GH_A03G1106	AT1G48360	zinc ion binding/nucleic acid binding/hydrolase
GH_A12G1494	-	-	GH_A03G1138	AT4G21300	Tetratricopeptide repeat (TPR)-like superfamily protein
GH_A12G1615	AT1G25370	hypothetical protein (DUF1639)	GH_A03G1226	AT1G26460	Tetratricopeptide repeat (TPR)-like superfamily protein
GH_A12G1883	AT1G13310	Endosomal targeting BRO1-like domain-containing protein	GH_A03G1484	AT2G35010	thioredoxin O1
GH_A12G1989	AT1G18680	HNH endonuclease domain-containing protein	GH_A03G2033	AT1G11750	CLP protease proteolytic subunit 6
GH_A12G2745	AT5G52810	NAD(P)-binding Rossmann-fold superfamily protein	GH_A03G2084	AT5G02860	Pentatricopeptide repeat (PPR) superfamily protein
GH_A13G1286	AT4G02570	cullin 1	GH_A04G0780	AT2G36230	Aldolase-type TIM barrel family protein
GH_A13G1793	AT1G78380	glutathione S-transferase TAU 19	GH_A04G1346	AT2G17230	EXORDIUM like 5
GH_A13G2483	AT5G12110	elongation factor 1-beta 1	GH_A05G0995	AT3G46220	E3 UFM1-protein ligase-like protein
GH_A01G1407	AT3G52870	IQ calmodulin-binding motif family protein	GH_A05G1089	AT2G30100	pentatricopeptide (PPR) repeat-containing protein
GH_A02G1046	AT4G10430	TMPIT-like protein	GH_A05G1931	AT1G19480	DNA glycosylase superfamily protein
GH_A02G1779	AT5G67480	BTB and TAZ domain protein 4	GH_A05G2271	AT1G34580	Major facilitator superfamily protein
GH_A02G0817	AT1G22030	BPS1-like protein	GH_A05G2472	AT1G71790	Subunits of heterodimeric actin filament capping protein Capz superfamily
GH_A05G3822	AT3G28480	Oxoglutarate/iron-dependent oxygenase	GH_A05G2777	AT5G47840	adenosine monophosphate kinase
GH_A05G1242	AT3G15890	Protein kinase superfamily protein	GH_A05G3378	AT1G45170	outer envelope pore 24B-like protein
GH_A05G2556	AT1G20330	sterol methyltransferase 2	GH_A06G2380	AT5G47760	2-phosphoglycolate phosphatase 2
GH_A06G1141	AT1G30620	NAD(P)-binding Rossmann-fold superfamily protein	GH_A07G0486	AT5G09380	RNA polymerase III RPC4
GH_A06G2179	AT3G16500	phytochrome-associated protein 1	GH_A07G0727	AT5G62740	SPFH/Band 7/PHB domain-containing membrane-associated protein family
GH_A07G0319	AT4G30920	Cytosol aminopeptidase family protein	GH_A07G1753	AT5G48520	HAUS augmin-like complex subunit
GH_A07G0739	AT3G47520	malate dehydrogenase	GH_A07G2246	AT3G25220	FK506-binding protein 15 kD-1
GH_A07G1748	AT3G07360	plant U-box 9	GH_A07G2425	AT4G28590	polyadenylate-binding protein 2-binding protein
GH_A08G0860	AT1G55260	Bifunctional inhibitor/lipid-transfer protein/seed storage 2S albumin superfamily protein	GH_A08G0818	AT1G16280	RNA helicase 36
GH_A08G1561	AT2G45790	phosphomannomutase	GH_A08G2597	AT4G22220	SufE/NifU family protein
GH_A08G1616	AT4G00110	UDP-D-glucuronate 4-epimerase 3	GH_A08G2644	AT3G12760	defective in cullin neddylation protein
GH_A09G1052	AT2G27880	Argonaute family protein	GH_A08G2669	AT1G17160	pfkB-like carbohydrate kinase family protein
GH_A10G2650	AT3G11110	RING/U-box superfamily protein	GH_A09G0134	AT3G29090	pectin methylesterase 31
GH_A10G2263	AT2G01720	Ribophorin I	GH_A09G1183	AT5G06570	alpha/beta-Hydrolases superfamily protein
GH_A10G0032	AT2G18840	Integral membrane Yip1 family protein	GH_A09G1224	AT5G03170	FASCICLIN-like arabinogalactan-protein 11
GH_A11G3454	AT5G16660	Low-density receptor-like protein	GH_A09G1669	AT5G60670	Ribosomal protein L11 family protein
GH_A11G2407	AT4G11260	phosphatase-like protein	GH_A09G1785	AT3G09230	myb domain protein 1
GH_A12G0933	AT2G22730	Major facilitator superfamily protein	GH_A10G1602	AT5G01780	2-oxoglutarate-dependent dioxygenase family protein
GH_A13G1448	AT1G79160	filamentous hemagglutinin transporter	GH_A10G2522	AT3G55730	myb domain protein 109
GH_A13G2528	AT3G47000	Glycosyl hydrolase family protein	GH_A11G0267	AT5G47120	BAX inhibitor 1
GH_A12G0372	AT4G38670	Pathogenesis-related thaumatin superfamily protein	GH_A11G2415	AT5G08710	Regulator of chromosome condensation (RCC1) family protein
GH_A01G1643	AT1G23040	hydroxyproline-rich glycoprotein family protein	GH_A11G3703	AT5G03170	FASCICLIN-like arabinogalactan-protein 11
At < Dt in G.hirsutum and G.barbadense			GH_A12G0098	AT2G47760	asparagine-linked glycosylation 3
GH_A01G0061	AT3G19000	2-oxoglutarate (2OG) and Fe(II)-dependent oxygenase superfamily protein	GH_A12G0148	AT2G14050	minichromosome maintenance 9
GH_A01G0305	AT3G17130	Plant invertase/pectin methylesterase inhibitor superfamily protein	GH_A12G1137	AT4G09320	nucleoside diphosphate kinase
GH_A01G1564	AT1G23180	ARM repeat superfamily protein	GH_A12G1977	AT5G66520	Tetratricopeptide repeat (TPR)-like superfamily protein
GH_A01G1744	AT1G67360	Rubber elongation factor protein (REF)	GH_A12G2071	AT5G50310	Galactose oxidase/kelch repeat superfamily protein
GH_A03G1607	AT5G62810	peroxin 14	GH_A12G2380	AT4G16535	leukocyte receptor cluster-like protein
GH_A04G0941	AT2G37110	PLAC8 family protein	GH_A13G0090	AT1G33400	Tetratricopeptide repeat (TPR)-like superfamily protein
GH_A04G1053	AT3G53990	Adenine nucleotide alpha hydrolases-like superfamily protein	GH_A13G0624	AT1G17330	Metal-dependent phosphohydrolase
GH_A04G1656	AT1G59960	NAD(P)-linked oxidoreductase superfamily protein	GH_A13G0764	AT1G27000	GRIP/coiled-coil protein%2C putative (DUF1664)
GH_A05G1791	AT1G20720	RAD3-like DNA-binding helicase protein	GH_A13G0766	AT1G69800	Cystathionine beta-synthase (CBS) protein
GH_A05G2604	AT2G18460	like COV 3	GH_A13G1300	AT5G27710	T-box protein
GH_A05G2774	AT1G71970	hypothetical protein	GH_A13G1435	AT1G71990	fucosyltransferase 13
GH_A06G1148	AT3G20270	lipid-binding serum glycoprotein family protein	GH_A13G2200	AT2G06005	FRIGIDA interacting protein 1
GH_A07G0613	AT5G61640	peptidemethionine sulfoxide reductase 1	GH_A01G0042	AT4G39080	vacuolar proton ATPase A3
GH_A07G1078	AT2G28900	outer plastid envelope protein 16-1	GH_A01G0534	AT3G15020	Lactate/malate dehydrogenase family protein
GH_A07G1761	AT3G07500	Far-red impaired responsive (FAR1) family protein	GH_A01G0967	AT1G79570	kinase superfamily with octicosapeptide/Phox/Bem1p domain-containing protein
GH_A08G0970	AT4G25770	alpha/beta-Hydrolases superfamily protein	GH_A01G1152	AT1G80950	Phospholipid/glycerol acyltransferase family protein
GH_A08G1378	AT3G61460	brassinosteroid-responsive RING-H2	GH_A03G0601	AT1G07380	Neutral/alkaline non-lysosomal ceramidase
GH_A08G1430	AT2G16760	Calcium-dependent phosphotriesterase superfamily protein	GH_A01G2336	AT2G37080	ROP interactive partner 3
GH_A08G2693	AT5G57860	Ubiquitin-like superfamily protein	GH_A02G0049	AT5G58380	SOS3-interacting protein 1
GH_A09G1686	AT2G37090	Nucleotide-diphospho-sugar transferases superfamily protein	GH_A02G0865	AT1G50010	tubulin alpha-2 chain
GH_A09G2698	AT5G61910	DCD (Development and Cell Death) domain protein	GH_A03G1110	AT2G43070	SIGNAL PEPTIDE PEPTIDASE-LIKE 3
GH_A10G0028	AT1G51550	Kelch repeat-containing F-box family protein	GH_A03G1501	AT3G26000	Ribonuclease inhibitor
GH_A10G0102	AT4G04320	malonyl-CoA decarboxylase family protein	GH_A04G1434	AT2G15430	DNA-directed RNA polymerase family protein
GH_A11G0435	AT1G60010	D-ribose-binding periplasmic protein	GH_A04G1170	AT1G10360	glutathione S-transferase TAU 18
GH_A11G0516	AT5G67480	BTB and TAZ domain protein 4	GH_A04G0882	AT3G53180	nodulin/glutamine synthase-like protein
GH_A11G2255	AT3G49790	Carbohydrate-binding protein	GH_A05G3539	AT3G01930	Major facilitator superfamily protein
GH_A11G3559	AT2G41870	Remorin family protein	GH_A05G4060	AT4G15000	Ribosomal L27e protein family
GH_A12G0343	AT1G16210	coiled-coil protein	GH_A05G4246	AT5G05190	hypothetical protein (DUF3133)
GH_A12G1828	AT1G26670	Vesicle transport v-SNARE family protein	GH_A05G1167	AT3G13060	evolutionarily conserved C-terminal region 5
GH_A12G2140	AT3G23760	transferring glycosyl group transferase	GH_A05G1309	AT1G79860	RHO guanyl-nucleotide exchange factor 12
GH_A12G2681	AT4G27800	thylakoid-associated phosphatase 38	GH_A05G1909	AT1G10210	mitogen-activated protein kinase 1
GH_A13G0531	AT1G07040	plant/protein	GH_A04G0217	AT5G54650	formin homology5
GH_A13G0870	AT1G13730	Nuclear transport factor 2 (NTF2) family protein with RNA binding (RRM-RBD-RNP motifs) domain-containing protein	GH_A06G0043	AT5G42560	Abscisic acid-responsive (TB2/DP1%2C HVA22) family protein
GH_A13G1519	AT5G56170	LORELEI-LIKE-GPI-ANCHORED PROTEIN 1	GH_A06G2315	-	-
GH_A03G0388	AT2G16030	S-adenosyl-L-methionine-dependent methyltransferases superfamily protein	GH_A07G0130	AT5G57030	Lycopene beta/epsilon cyclase protein
GH_A01G1592	AT3G18570	Oleosin family protein	GH_A07G2028	AT2G30880	Pleckstrin homology (PH) domain-containing protein
GH_A01G2113	AT2G41290	strictosidine synthase-like 2	GH_A07G2395	AT4G10500	2-oxoglutarate (2OG) and Fe(II)-dependent oxygenase superfamily protein
GH_A01G2258	AT2G36460	Aldolase superfamily protein	GH_A08G0350	AT1G02000	UDP-D-glucuronate 4-epimerase 2
GH_A02G0049	AT5G58380	SOS3-interacting protein 1	GH_A08G0413	AT3G62220	Protein kinase superfamily protein
GH_A02G0741	AT1G77000	RNI-like superfamily protein	GH_A08G1231	AT5G52920	plastidic pyruvate kinase beta subunit 1
GH_A03G1724	AT1G15170	MATE efflux family protein	GH_A08G1681	AT3G63470	serine carboxypeptidase-like 40
GH_A05G3561	AT3G01820	P-loop containing nucleoside triphosphate hydrolases superfamily protein	GH_A08G2418	AT3G04790	Ribose 5-phosphate isomerase%2C type A protein
GH_A05G0330	AT2G31670	Stress responsive alpha-beta barrel domain protein	GH_A08G2780	AT5G56730	Insulinase (Peptidase family M16) protein
GH_A05G1427	AT1G53900	Eukaryotic translation initiation factor 2B (eIF-2B) family protein	GH_A09G0813	AT3G06860	multifunctional protein 2
GH_A07G0189	AT5G20900	jasmonate-zim-domain protein 12	GH_A09G0906	AT3G15390	silencing defective 5
GH_A07G1484	AT3G61830	auxin response factor 18	GH_A09G1399	AT3G57550	guanylate kinase
GH_A07G1639	AT1G03900	non-intrinsic ABC protein 4	GH_A09G1867	AT2G26730	Leucine-rich repeat protein kinase family protein
GH_A08G1659	AT4G09320	nucleoside diphosphate kinase	GH_A09G2125	AT5G47470	Nodulin MtN21 /EamA-like transporter family protein
GH_A08G2297	AT4G18640	Leucine-rich repeat protein kinase family protein	GH_A10G1498	AT3G59480	pfkB-like carbohydrate kinase family protein
GH_A08G2797	AT5G20570	RING-box 1	GH_A11G2544	AT3G03740	BTB-POZ and MATH domain 4
GH_A10G2225	AT5G22950	SNF7 family protein	GH_A11G2271	AT4G37670	N-acetyl-l-glutamate synthase 2
GH_A11G3271	AT1G53210	sodium/calcium exchanger family protein / calcium-binding EF hand family protein	GH_A11G1093	AT3G62100	indole-3-acetic acid inducible 30
GH_A11G2282	AT5G67500	voltage dependent anion channel 2	GH_A11G0418	AT5G61790	calnexin 1
GH_A11G1892	AT1G75420	UDP-Glycosyltransferase superfamily protein	GH_A11G0413	AT5G61910	DCD (Development and Cell Death) domain protein
GH_A11G1144	AT2G16760	Calcium-dependent phosphotriesterase superfamily protein	GH_A12G2262	AT1G32210	Defender against death (DAD family) protein
GH_A12G2161	AT4G25130	peptide met sulfoxide reductase 4	GH_A12G1667	AT1G24430	HXXXD-type acyl-transferase family protein
GH_A12G0674	AT3G50770	calmodulin-like 41	GH_A12G1366	AT4G01800	Albino or Glassy Yellow 1
GH_A03G0097	AT5G47180	Plant VAMP (vesicle-associated membrane protein) family protein	GH_A12G1298	AT1G01230	ORMDL family protein
GH_A13G2174	AT2G26280	CTC-interacting domain 7	GH_A12G0046	AT4G02820	Pentatricopeptide repeat (PPR) superfamily protein
			GH_A13G0307	AT4G39090	Papain family cysteine protease
			GH_A13G1107	AT3G25570	Adenosylmethionine decarboxylase family protein
			GH_A13G1678	AT5G54540	Uncharacterized conserved protein (UCP012943)
			GH_A13G2240	AT4G26270	phosphofructokinase 3
			GH_A13G2261	AT2G26730	Leucine-rich repeat protein kinase family protein
			GH_A13G2364	AT5G57160	DNA ligase IV
			GH_A02G0790	AT1G21780	BTB/POZ domain-containing protein
			GH_A05G0057	AT4G30310	FGGY family of carbohydrate kinase
			GH_A06G1269	AT2G40840	disproportionating enzyme 2
			GH_A08G2306	AT1G06980	6%2C7-dimethyl-8-ribityllumazine synthase
			GH_A10G1488	AT3G59410	protein kinase family protein
			GH_A11G3023	AT1G09155	phloem protein 2-B15
			GH_A12G0828	AT5G36950	DegP protease 10
			GH_A01G0527	AT3G15000	cobalt ion binding protein
			GH_A02G0848	AT4G24580	Rho GTPase activation protein (RhoGAP) with PH domain-containing protein
			GH_A03G1667	AT1G10385	Vps51/Vps67 family (components of vesicular transport) protein
			GH_A06G0372	AT4G08980	F-BOX WITH WD-40 2
			GH_A07G0303	AT2G24290	ubiquitin-associated protein (DUF1068)
			GH_A09G1503	AT2G35940	BEL1-like homeodomain 1
			GH_A10G1383	AT4G13940	S-adenosyl-L-homocysteine hydrolase
			At > Dt in G.hirsutum, At < Dt in G.barbadense
			GH_A13G1238	AT1G60690	NAD(P)-linked oxidoreductase superfamily protein
			GH_A09G0995	AT2G25930	hydroxyproline-rich glycoprotein family protein
			GH_A11G3012	AT4G15920	Nodulin MtN3 family protein
			GH_A08G2459	AT3G06350	dehydroquinate dehydratase%2C putative / shikimate dehydrogenase
			At > Dt in G.hirsutum and G.barbadense
			GH_A01G0065	AT4G33945	ARM repeat superfamily protein
			GH_A01G0140	AT5G64050	glutamate tRNA synthetase
			GH_A01G0603	AT3G15300	VQ motif-containing protein
			GH_A01G0873	AT5G55730	FASCICLIN-like arabinogalactan 1
			GH_A01G1000	AT1G20810	FKBP-like peptidyl-prolyl cis-trans isomerase family protein
			GH_A01G1237	AT5G64460	Phosphoglycerate mutase family protein
			GH_A01G1242	AT4G24510	HXXXD-type acyl-transferase family protein
			GH_A01G1644	AT2G01410	NHL domain-containing protein
			GH_A01G1676	AT1G67430	Ribosomal protein L22p/L17e family protein
			GH_A01G2262	AT3G52940	Ergosterol biosynthesis ERG4/ERG24 family
			GH_A01G2456	AT5G04060	S-adenosyl-L-methionine-dependent methyltransferases superfamily protein
			GH_A02G0325	AT3G06145	RING zinc finger protein
			GH_A02G1188	AT5G36790	Haloacid dehalogenase-like hydrolase (HAD) superfamily protein
			GH_A02G1465	AT1G52760	lysophospholipase 2
			GH_A02G1568	AT5G10160	Thioesterase superfamily protein
			GH_A02G1663	AT5G16830	syntaxin of plants 21
			GH_A02G1952	AT4G36250	aldehyde dehydrogenase 3F1
			GH_A02G1980	AT5G66160	receptor homology region transmembrane domain ring H2 motif protein 1
			GH_A03G0493	AT5G59770	Protein-tyrosine phosphatase-like%2C PTPLA
			GH_A03G0604	AT4G37300	maternal effect embryo arrest 59
			GH_A03G0619	AT1G07290	golgi nucleotide sugar transporter 2
			GH_A03G0838	AT5G08000	glucan endo-1%2C3-beta-glucosidase-like protein 3
			GH_A03G1067	AT3G17940	Galactose mutarotase-like superfamily protein
			GH_A03G1109	AT5G48040	Ubiquitin carboxyl-terminal hydrolase family protein
			GH_A03G1174	AT3G01280	voltage dependent anion channel 1
			GH_A03G1788	AT5G26760	RNA polymerase II subunit B1 CTD phosphatase RPAP2-like protein
			GH_A03G2168	AT5G55140	ribosomal protein L30 family protein
			GH_A04G0387	AT5G57850	D-aminoacid aminotransferase-like PLP-dependent enzymes superfamily protein
			GH_A04G1036	AT5G02090	hypothetical protein
			GH_A05G0116	AT1G30910	Molybdenum cofactor sulfurase family protein
			GH_A05G0328	AT5G35530	Ribosomal protein S3 family protein
			GH_A05G0988	AT3G55280	ribosomal protein L23AB
			GH_A05G1171	AT3G13000	ubiquinone biosynthesis protein (Protein of unknown function%2C DUF547)
			GH_A05G1596	AT5G46080	Protein kinase superfamily protein
			GH_A05G1739	AT4G22300	carboxylesterase
			GH_A05G2416	AT5G42240	serine carboxypeptidase-like 42
			GH_A05G4048	AT1G31130	polyadenylate-binding protein 1-B-binding protein
			GH_A05G4329	AT5G19290	alpha/beta-Hydrolases superfamily protein
			GH_A06G1089	AT2G25280	AmmeMemoRadiSam system protein B
			GH_A06G1972	AT3G25660	Amidase family protein
			GH_A06G2178	AT3G21360	2-oxoglutarate (2OG) and Fe(II)-dependent oxygenase superfamily protein
			GH_A07G0194	AT5G20650	copper transporter 5
			GH_A07G0793	AT3G02580	sterol 1
			GH_A08G1511	AT4G01000	Ubiquitin-like superfamily protein
			GH_A08G1692	AT5G13760	Plasma-membrane choline transporter family protein
			GH_A08G1722	AT5G47960	RAB GTPase homolog A4C
			GH_A08G1955	AT4G16566	histidine triad nucleotide-binding 4
			GH_A08G2625	AT5G16940	carbon-sulfur lyase
			GH_A09G0804	AT5G56260	Ribonuclease E inhibitor RraA/Dimethylmenaquinone methyltransferase
			GH_A09G0846	AT3G17180	serine carboxypeptidase-like 33
			GH_A09G1107	AT5G03740	histone deacetylase 2C
			GH_A09G1205	AT5G17770	NADH:cytochrome B5 reductase 1
			GH_A09G1579	AT2G36145	hypothetical protein
			GH_A09G2306	AT2G43750	O-acetylserine (thiol) lyase B
			GH_A09G2403	AT1G60680	NAD(P)-linked oxidoreductase superfamily protein
			GH_A09G2425	AT3G22970	hypothetical protein (DUF506)
			GH_A09G2498	AT3G23360	Protein phosphatase 2C family protein
			GH_A10G0519	AT1G53910	related to AP2 12
			GH_A10G0627	AT1G17730	vacuolar protein sorting 46.1
			GH_A10G0756	AT1G80160	Lactoylglutathione lyase / glyoxalase I family protein
			GH_A11G0194	AT4G22670	HSP70-interacting protein 1
			GH_A11G0803	AT2G45040	Matrixin family protein
			GH_A11G0811	AT3G60590	cytochrome P450 family protein
			GH_A11G1746	AT5G59440	P-loop containing nucleoside triphosphate hydrolases superfamily protein
			GH_A11G1759	AT5G15880	golgin family A protein
			GH_A11G3160	AT5G54540	Uncharacterized conserved protein (UCP012943)
			GH_A11G3480	AT3G13540	myb domain protein 5
			GH_A12G0641	AT1G01050	pyrophosphorylase 1
			GH_A12G0792	AT4G24230	acyl-CoA-binding domain 3
			GH_A12G0884	AT3G49900	Phototropic-responsive NPH3 family protein
			GH_A12G1842	AT1G26820	ribonuclease 3
			GH_A12G1883	AT1G13310	Endosomal targeting BRO1-like domain-containing protein
			GH_A13G0258	AT3G18620	DHHC-type zinc finger family protein
			GH_A13G0291	AT1G14720	xyloglucan endotransglucosylase/hydrolase 28
			GH_A13G1187	AT3G10220	tubulin folding cofactor B
			GH_A13G1484	AT5G10860	Cystathionine beta-synthase (CBS) family protein
			GH_A13G1521	AT5G23810	amino acid permease 7
			GH_A13G1914	AT1G08830	copper/zinc superoxide dismutase 1
			GH_A13G2346	AT1G16350	Aldolase-type TIM barrel family protein
			GH_A01G0602	AT5G53850	haloacid dehalogenase-like hydrolase family protein
			GH_A01G0809	AT5G55200	Co-chaperone GrpE family protein
			GH_A01G1266	AT2G34670	benzoyl-CoA reductase subunit C%2C putative (DUF630 and DUF632)
			GH_A02G1162	AT1G64140	WRKY transcription factor
			GH_A02G1059	AT4G24020	NIN like protein 7
			GH_A03G0432	AT2G28350	auxin response factor 10
			GH_A02G1751	AT3G49720	transmembrane protein
			GH_A02G1431	AT1G15240	phox (PX) domain-containing protein
			GH_A02G1360	AT1G64980	Nucleotide-diphospho-sugar transferases superfamily protein
			GH_A02G0959	AT4G14350	AGC (cAMP-dependent%2C cGMP-dependent and protein kinase C) kinase family protein
			GH_A03G0938	AT4G39090	Papain family cysteine protease
			GH_A03G1351	AT5G42650	allene oxide synthase
			GH_A03G1899	AT3G19960	myosin 1
			GH_A05G0133	AT1G15690	Inorganic H pyrophosphatase family protein
			GH_A05G1090	AT4G18640	Leucine-rich repeat protein kinase family protein
			GH_A05G1835	AT5G42200	RING/U-box superfamily protein
			GH_A05G1922	AT5G42800	dihydroflavonol 4-reductase
			GH_A05G2400	AT1G21380	Target of Myb protein 1
			GH_A05G2634	AT4G37260	myb domain protein 73
			GH_A04G0378	AT3G15220	Protein kinase superfamily protein
			GH_A06G0240	AT3G01400	ARM repeat superfamily protein
			GH_A06G1075	AT4G32330	TPX2 (targeting protein for Xklp2) protein family
			GH_A06G1085	AT5G34850	purple acid phosphatase 26
			GH_A06G1141	AT1G30620	NAD(P)-binding Rossmann-fold superfamily protein
			GH_A06G1546	AT4G18570	Tetratricopeptide repeat (TPR)-like superfamily protein
			GH_A07G0137	AT4G29810	MAP kinase kinase 2
			GH_A07G0442	AT5G35160	Endomembrane protein 70 protein family
			GH_A07G1189	AT3G44610	Protein kinase superfamily protein
			GH_A07G1316	AT2G03120	signal peptide peptidase
			GH_A07G1692	AT3G07020	UDP-Glycosyltransferase superfamily protein
			GH_A07G1840	AT2G04780	FASCICLIN-like arabinoogalactan 7
			GH_A07G1983	AT5G15740	O-fucosyltransferase family protein
			GH_A08G0363	AT4G00290	Mechanosensitive ion channel protein
			GH_A08G0545	AT3G07565	histone H2A deubiquitinase (DUF3755)
			GH_A08G0558	AT2G04780	FASCICLIN-like arabinoogalactan 7
			GH_A08G0610	AT5G13710	sterol methyltransferase 1
			GH_A08G0860	AT1G55260	Bifunctional inhibitor/lipid-transfer protein/seed storage 2S albumin superfamily protein
			GH_A08G0996	AT1G15690	Inorganic H pyrophosphatase family protein
			GH_A08G1088	AT1G48840	heat-inducible transcription repressor (DUF639)
			GH_A08G1561	AT2G45790	phosphomannomutase
			GH_A08G1635	AT3G60550	cyclin p3%3B2
			GH_A08G2115	AT3G06190	BTB-POZ and MATH domain 2
			GH_A08G2275	AT2G28100	alpha-L-fucosidase 1
			GH_A08G2547	AT1G15750	Transducin family protein / WD-40 repeat family protein
			GH_A08G2751	AT1G65980	thioredoxin-dependent peroxidase 1
			GH_A09G0241	AT3G47950	H[+]-ATPase 4
			GH_A09G0446	AT5G14250	Proteasome component (PCI) domain protein
			GH_A09G1748	AT3G53670	hypothetical protein
			GH_A09G2011	AT4G27720	Major facilitator superfamily protein
			GH_A10G2329	AT2G39450	Cation efflux family protein
			GH_A10G1950	AT3G10920	manganese superoxide dismutase 1
			GH_A10G1282	AT3G23000	CBL-interacting protein kinase 7
			GH_A10G1620	AT3G51630	with no lysine (K) kinase 5
			GH_A10G0863	AT4G39660	alanine:glyoxylate aminotransferase 2
			GH_A10G0309	AT5G45970	RAC-like 2
			GH_A11G3528	AT3G57290	eukaryotic translation initiation factor 3E
			GH_A11G3454	AT5G16660	Low-density receptor-like protein
			GH_A11G2407	AT4G11260	phosphatase-like protein
			GH_A11G1705	AT5G16110	hypothetical protein
			GH_A11G1628	AT2G32260	phosphorylcholine cytidylyltransferase
			GH_A11G1330	AT1G06730	pfkB-like carbohydrate kinase family protein
			GH_A11G1196	AT3G62830	NAD(P)-binding Rossmann-fold superfamily protein
			GH_A11G0856	AT2G45620	Nucleotidyltransferase family protein
			GH_A11G0743	AT3G29360	UDP-glucose 6-dehydrogenase family protein
			GH_A11G0573	AT4G09830	nuclear receptor family 2 group C protein
			GH_A11G0399	AT3G62870	Ribosomal protein L7Ae/L30e/S12e/Gadd45 family protein
			GH_A12G2939	AT3G48000	aldehyde dehydrogenase 2B4
			GH_A12G2893	AT1G73620	Pathogenesis-related thaumatin superfamily protein
			GH_A12G2821	AT5G51830	pfkB-like carbohydrate kinase family protein
			GH_A12G2815	AT5G62150	peptidoglycan-binding LysM domain-containing protein
			GH_A12G2494	AT1G63800	ubiquitin-conjugating enzyme 5
			GH_A12G2432	AT4G22840	Sodium Bile acid symporter family
			GH_A12G1812	AT5G15490	UDP-glucose 6-dehydrogenase family protein
			GH_A12G1591	AT1G11680	CYTOCHROME P450 51G1
			GH_A12G0765	AT5G43060	Granulin repeat cysteine protease family protein
			GH_A12G0718	AT3G50530	CDPK-related kinase
			GH_A12G0666	AT4G36760	aminopeptidase P1
			GH_A13G0677	AT2G17290	Calcium-dependent protein kinase family protein
			GH_A13G1058	AT5G59840	Ras-related small GTP-binding family protein
			GH_A13G1540	AT5G55970	RING/U-box superfamily protein
			GH_A13G2186	AT1G74960	fatty acid biosynthesis 1
			GH_A09G0345	AT5G40510	Sucrase/ferredoxin-like family protein
			GH_A12G0372	AT4G38670	Pathogenesis-related thaumatin superfamily protein
			GH_A12G1207	AT3G61140	COP9 signalosome complex subunit 1
			At < Dt in G.hirsutum and G.barbadense
			GH_A01G1056	AT5G17410	Spc97 / Spc98 family of spindle pole body (SBP) component
			GH_A01G1564	AT1G23180	ARM repeat superfamily protein
			GH_A01G1799	AT4G35020	RAC-like 3
			GH_A01G2217	AT2G36130	Cyclophilin-like peptidyl-prolyl cis-trans isomerase family protein
			GH_A01G2352	AT5G02790	Glutathione S-transferase family protein
			GH_A02G0035	AT3G56400	WRKY DNA-binding protein 70
			GH_A02G0727	AT1G43860	sequence-specific DNA binding transcription factor
			GH_A02G1408	AT3G16310	mitotic phosphoprotein N' end (MPPN) family protein
			GH_A02G1628	AT4G39330	cinnamyl alcohol dehydrogenase 9
			GH_A02G1690	AT5G10200	ARM-repeat/Tetratricopeptide repeat (TPR)-like protein
			GH_A03G0570	AT5G59250	Major facilitator superfamily protein
			GH_A03G0624	AT5G58800	Quinone reductase family protein
			GH_A03G1418	AT2G42730	F-box/FBD/LRR protein
			GH_A03G1674	AT1G27070	5'-AMP-activated protein kinase-like protein
			GH_A04G0729	AT5G06220	LETM1-like protein
			GH_A04G0941	AT2G37110	PLAC8 family protein
			GH_A04G0998	AT5G02540	NAD(P)-binding Rossmann-fold superfamily protein
			GH_A04G1114	AT3G51830	SAC domain-containing protein 8
			GH_A04G1347	AT4G38260	transport/golgi organization-like protein (DUF833)
			GH_A04G1656	AT1G59960	NAD(P)-linked oxidoreductase superfamily protein
			GH_A05G0016	AT3G10700	galacturonic acid kinase
			GH_A05G0290	AT4G29530	Pyridoxal phosphate phosphatase-related protein
			GH_A05G1166	AT3G13062	Polyketide cyclase/dehydrase and lipid transport superfamily protein
			GH_A05G1237	AT5G11160	adenine phosphoribosyltransferase 5
			GH_A05G1561	AT1G26480	general regulatory factor 12
			GH_A05G2694	AT4G08685	Pollen Ole e 1 allergen and extensin family protein
			GH_A05G2789	AT3G56460	GroES-like zinc-binding alcohol dehydrogenase family protein
			GH_A05G3317	AT1G27060	Regulator of chromosome condensation (RCC1) family protein
			GH_A05G4292	AT4G29890	choline monooxygenase%2C putative (CMO-like)
			GH_A06G0088	AT1G47270	tubby like protein 6
			GH_A06G0395	AT1G78100	F-box family protein
			GH_A06G1611	AT5G46180	ornithine-delta-aminotransferase
			GH_A06G1783	AT2G20680	Glycosyl hydrolase superfamily protein
			GH_A07G0109	AT4G29520	nucleophosmin
			GH_A07G0132	AT2G19450	membrane bound O-acyl transferase (MBOAT) family protein
			GH_A07G0529	AT5G50930	Histone superfamily protein
			GH_A07G0672	AT3G18215	transmembrane protein%2C putative (Protein of unknown function%2C DUF599)
			GH_A07G0804	AT3G02420	dihydroflavonol 4-reductase/flavanone protein
			GH_A07G1000	AT4G27990	YGGT family protein
			GH_A07G1074	AT5G02420	cyclin-dependent kinase inhibitor SMR3-like protein
			GH_A07G1991	AT5G38900	Thioredoxin superfamily protein
			GH_A08G0970	AT4G25770	alpha/beta-Hydrolases superfamily protein
			GH_A08G1170	AT5G52060	BCL-2-associated athanogene 1
			GH_A08G1430	AT2G16760	Calcium-dependent phosphotriesterase superfamily protein
			GH_A08G2509	AT3G54210	Ribosomal protein L17 family protein
			GH_A08G2821	AT2G26070	protein REVERSION-TO-ETHYLENE SENSITIVITY-like protein (DUF778)
			GH_A09G0462	AT3G01920	DHBP synthase RibB-like alpha/beta domain-containing protein
			GH_A09G1339	AT1G71910	hypothetical protein
			GH_A09G1717	AT2G37660	NAD(P)-binding Rossmann-fold superfamily protein
			GH_A09G1854	AT2G43940	S-adenosyl-L-methionine-dependent methyltransferases superfamily protein
			GH_A10G0049	AT4G20380	LSD1 zinc finger family protein
			GH_A10G0072	AT4G16380	Heavy metal transport/detoxification superfamily protein
			GH_A10G0260	AT4G04930	fatty acid desaturase family protein
			GH_A10G0543	AT1G54150	E3 Ubiquitin ligase family protein
			GH_A10G2326	AT1G75270	dehydroascorbate reductase 2
			GH_A11G0435	AT1G60010	D-ribose-binding periplasmic protein
			GH_A11G0679	AT5G40670	PQ-loop repeat family protein / transmembrane family protein
			GH_A11G1471	AT4G13030	P-loop containing nucleoside triphosphate hydrolases superfamily protein
			GH_A11G2139	AT5G65270	RAB GTPase homolog A4A
			GH_A11G2452	AT5G17570	TatD related DNase
			GH_A11G2512	AT5G17770	NADH:cytochrome B5 reductase 1
			GH_A11G2867	AT3G04880	DNA-damage-repair/toleration protein (DRT102)
			GH_A11G2998	AT3G05520	Subunits of heterodimeric actin filament capping protein Capz superfamily
			GH_A11G3720	AT2G37585	Core-2/I-branching beta-1%2C6-N-acetylglucosaminyltransferase family protein
			GH_A12G0144	AT5G65260	RNA-binding (RRM/RBD/RNP motifs) family protein
			GH_A12G0343	AT1G16210	coiled-coil protein
			GH_A12G0531	AT5G16120	alpha/beta-Hydrolases superfamily protein
			GH_A12G1285	AT3G61750	Cytochrome b561/ferric reductase transmembrane with DOMON related domain-containing protein
			GH_A12G1335	AT2G46800	zinc transporter
			GH_A12G1347	AT2G46890	3-oxo-5-alpha-steroid 4-dehydrogenase (DUF1295)
			GH_A12G2069	AT3G48460	GDSL-like Lipase/Acylhydrolase superfamily protein
			GH_A12G2140	AT3G23760	transferring glycosyl group transferase
			GH_A12G2681	AT4G27800	thylakoid-associated phosphatase 38
			GH_A13G0531	AT1G07040	plant/protein
			GH_A13G0870	AT1G13730	Nuclear transport factor 2 (NTF2) family protein with RNA binding (RRM-RBD-RNP motifs) domain-containing protein
			GH_A13G1002	AT2G40060	Clathrin light chain protein
			GH_A13G1519	AT5G56170	LORELEI-LIKE-GPI-ANCHORED PROTEIN 1
			GH_A13G1627	AT3G20500	purple acid phosphatase 18
			GH_A13G2023	AT5G27490	Integral membrane Yip1 family protein
			GH_A01G0038	AT4G34640	squalene synthase 1
			GH_A01G0705	AT5G54590	Protein kinase superfamily protein
			GH_A01G1151	AT1G47740	PPPDE putative thiol peptidase family protein
			GH_A01G1461	AT5G13260	myosin
			GH_A03G0571	AT1G07430	highly ABA-induced PP2C protein 2
			GH_A03G0165	AT1G12440	A20/AN1-like zinc finger family protein
			GH_A02G1772	AT5G67540	Arabinanase/levansucrase/invertase
			GH_A02G1367	AT1G64940	cytochrome P450%2C family 87%2C subfamily A%2C polypeptide 6
			GH_A01G1600	AT1G70670	Caleosin-related family protein
			GH_A01G1889	AT4G35270	Plant regulator RWP-RK family protein
			GH_A01G2196	AT3G11660	NDR1/HIN1-like 1
			GH_A01G2332	AT5G03040	IQ-domain 2
			GH_A02G0671	AT5G09360	laccase 14
			GH_A02G0741	AT1G77000	RNI-like superfamily protein
			GH_A02G0789	AT1G44170	aldehyde dehydrogenase 3H1
			GH_A03G1011	AT3G51550	Malectin/receptor-like protein kinase family protein
			GH_A03G1758	AT1G11680	CYTOCHROME P450 51G1
			GH_A03G2230	AT4G34640	squalene synthase 1
			GH_A04G1373	AT5G64250	Aldolase-type TIM barrel family protein
			GH_A04G1418	AT1G10200	GATA type zinc finger transcription factor family protein
			GH_A04G0988	AT5G59840	Ras-related small GTP-binding family protein
			GH_A05G4256	AT5G36880	acetyl-CoA synthetase
			GH_A05G0909	AT3G47040	Glycosyl hydrolase family protein
			GH_A05G0958	AT2G29050	RHOMBOID-like 1
			GH_A05G1048	AT2G28315	Nucleotide/sugar transporter family protein
			GH_A05G1542	AT5G45750	RAB GTPase homolog A1C
			GH_A05G1630	AT1G61065	1%2C3-beta-glucan synthase component (DUF1218)
			GH_A05G1713	AT1G05170	Galactosyltransferase family protein
			GH_A05G1834	AT1G60420	DC1 domain-containing protein
			GH_A05G2123	AT4G10810	hypothetical protein
			GH_A05G3015	AT1G50490	ubiquitin-conjugating enzyme 20
			GH_A05G3192	AT1G15020	quiescin-sulfhydryl oxidase 1
			GH_A05G3310	AT2G43210	Ubiquitin-like superfamily protein
			GH_A05G3299	AT2G43710	Plant stearoyl-acyl-carrier-protein desaturase family protein
			GH_A06G0275	AT1G58370	glycosyl hydrolase family 10 protein / carbohydrate-binding domain-containing protein
			GH_A06G0873	AT3G43190	sucrose synthase 4
			GH_A06G1040	AT4G02040	hypothetical protein
			GH_A06G1657	AT1G16180	Serinc-domain containing serine and sphingolipid biosynthesis protein
			GH_A06G1884	AT3G08510	phospholipase C 2
			GH_A06G2096	AT4G31860	Protein phosphatase 2C family protein
			GH_A07G0597	AT5G50330	Protein kinase superfamily protein
			GH_A07G0662	AT3G58610	ketol-acid reductoisomerase
			GH_A07G1022	AT3G25140	Nucleotide-diphospho-sugar transferases superfamily protein
			GH_A07G1064	AT5G59300	ubiquitin-conjugating enzyme E2
			GH_A07G1169	AT1G08200	UDP-D-apiose/UDP-D-xylose synthase 2
			GH_A07G1407	AT2G47240	AMP-dependent synthetase and ligase family protein
			GH_A07G1518	AT1G01470	Late embryogenesis abundant protein
			GH_A08G0334	AT4G17520	Hyaluronan / mRNA binding family
			GH_A08G0736	AT3G63130	RAN GTPase activating protein 1
			GH_A08G1362	AT4G25740	RNA binding Plectin/S10 domain-containing protein
			GH_A08G1659	AT4G09320	nucleoside diphosphate kinase
			GH_A08G1785	AT1G31930	extra-large GTP-binding protein 3
			GH_A08G1966	AT4G17260	Lactate/malate dehydrogenase family protein
			GH_A08G2297	AT4G18640	Leucine-rich repeat protein kinase family protein
			GH_A08G2744	AT3G16060	ATP binding microtubule motor family protein
			GH_A08G2797	AT5G20570	RING-box 1
			GH_A09G0223	AT3G28860	ATP binding cassette subfamily B19
			GH_A09G0452	AT5G40870	uridine kinase/uracil phosphoribosyltransferase 1
			GH_A09G0460	AT3G01910	sulfite oxidase
			GH_A09G1398	AT3G57530	calcium-dependent protein kinase 32
			GH_A09G1819	AT3G51840	acyl-CoA oxidase 4
			GH_A09G2118	AT4G22540	OSBP(oxysterol binding protein)-related protein 2A
			GH_A09G2157	AT5G46750	ARF-GAP domain 9
			GH_A10G2636	AT2G40320	TRICHOME BIREFRINGENCE-LIKE 33
			GH_A10G2419	AT3G53750	actin 3
			GH_A10G2384	AT3G46060	RAB GTPase homolog 8A
			GH_A10G2197	-	-
			GH_A10G1166	AT4G14420	HR-like lesion-inducing protein-like protein
			GH_A10G1588	AT3G59820	LETM1-like protein
			GH_A10G0946	AT4G36760	aminopeptidase P1
			GH_A10G0722	AT3G27060	Ferritin/ribonucleotide reductase-like family protein
			GH_A10G0591	AT1G17620	Late embryogenesis abundant (LEA) hydroxyproline-rich glycoprotein family
			GH_A10G0050	AT4G20400	JUMONJI 14
			GH_A11G3563	AT2G41830	Uncharacterized protein
			GH_A11G3271	AT1G53210	sodium/calcium exchanger family protein / calcium-binding EF hand family protein
			GH_A11G2578	AT5G20950	Glycosyl hydrolase family protein
			GH_A11G2052	AT2G21870	MALE GAMETOPHYTE DEFECTIVE 1
			GH_A11G2067	AT1G16850	transmembrane protein
			GH_A11G2282	AT5G67500	voltage dependent anion channel 2
			GH_A11G1571	AT5G48150	GRAS family transcription factor
			GH_A11G1339	AT2G31320	poly(ADP-ribose) polymerase 2
			GH_A11G0583	AT3G51520	diacylglycerol acyltransferase family
			GH_A11G0506	AT1G02305	Cysteine proteinases superfamily protein
			GH_A11G0123	AT5G24030	SLAC1 homologue 3
			GH_A12G2521	AT4G23650	calcium-dependent protein kinase 6
			GH_A12G2513	AT1G63980	D111/G-patch domain-containing protein
			GH_A12G2285	AT4G17890	ARF-GAP domain 8
			GH_A12G2270	AT5G46860	Syntaxin/t-SNARE family protein
			GH_A12G2161	AT4G25130	peptide met sulfoxide reductase 4
			GH_A12G1884	AT1G29700	Metallo-hydrolase/oxidoreductase superfamily protein
			GH_A12G1374	AT2G47010	calcium/calcium/calmodulin-dependent Serine/Threonine-kinase
			GH_A12G1354	AT2G46930	Pectinacetylesterase family protein
			GH_A13G0091	AT2G21630	Sec23/Sec24 protein transport family protein
			GH_A13G0254	AT5G60670	Ribosomal protein L11 family protein
			GH_A13G0354	AT1G60940	SNF1-related protein kinase 2.10
			GH_A13G0488	AT5G64440	fatty acid amide hydrolase
			GH_A13G0722	AT5G10360	Ribosomal protein S6e
			GH_A13G0339	AT1G63850	BTB/POZ domain-containing protein
			GH_A13G0801	AT2G02960	RING/FYVE/PHD zinc finger superfamily protein
			GH_A13G0863	AT1G13700	6-phosphogluconolactonase 1
			GH_A13G1068	AT2G03810	18S pre-ribosomal assembly protein gar2-like protein
			GH_A13G1102	AT1G05170	Galactosyltransferase family protein
			GH_A13G1419	AT1G22540	Major facilitator superfamily protein
			GH_A13G1671	AT5G54590	Protein kinase superfamily protein
			GH_A13G2491	AT5G60490	FASCICLIN-like arabinogalactan-protein 12
			GH_A13G2567	AT5G59950	RNA-binding (RRM/RBD/RNP motifs) family protein
			GH_A08G1360	AT2G30900	TRICHOME BIREFRINGENCE-LIKE 43
			GH_A06G0334	AT4G24620	phosphoglucose isomerase 1
			GH_A03G0988	AT3G52850	vacuolar sorting receptor homolog 1
			GH_A12G0382	AT2G16595	Translocon-associated protein (TRAP)%2C alpha subunit
