# Supplementary material for: Subgenome Bias and Temporal Postponement of Gene Expression Contributes to the Distinctions of Fiber Quality in Gossypium Species
Source: Front Plant Sci. 2021 Dec 23;12:819679. doi: 10.3389/fpls.2021.819679 (PMC8733733; doi:10.3389/fpls.2021.819679)
Supplement: Supplementary file 5 [file Table_4.XLSX]

## Sheet: S4
Supplementary Table 4. Genes expressed predominantly at 10 DPA in G. hirsutum (TM-1) and postponted to 20 or 25 DPA in G. barbadense (Hai7124)
Gene ID	ArabidopsisID	ArabDesc
GB_D12G0848	-	-
GB_D05G0771	AT3G43600	aldehyde oxidase 2
GB_A03G2055	AT5G64210	alternative oxidase 2
GB_D05G0159	AT5G20230	blue-copper-binding protein
GB_D05G2781	AT1G22610	C2 calcium/lipid-binding plant phosphoribosyltransferase family protein
GB_A06G0212	AT5G47830	hypothetical protein
GB_D02G2035	AT2G20880	Integrase-type DNA-binding superfamily protein
GB_A11G3372	AT3G14840	Leucine-rich repeat transmembrane protein kinase
GB_A11G3764	AT2G36680	Modifier of rudimentary (Mod(r)) protein
GB_D08G2790	AT4G30830	myosin-like protein (Protein of unknown function%2C DUF593)
GB_A05G2020	AT3G50410	OBF binding protein 1
GB_D02G0253	AT2G32830	phosphate transporter 1%3B5
GB_A03G1509	AT2G01340	plastid movement impaired protein
GB_A03G2114	AT3G18830	polyol/monosaccharide transporter 5
GB_D01G0255	AT5G18910	Protein kinase superfamily protein
GB_A02G1450	AT1G79860	RHO guanyl-nucleotide exchange factor 12
GB_D05G2249	AT5G49710	RING finger protein
GB_D02G0360	AT3G06145	RING zinc finger protein
GB_D10G0130	AT1G11700	senescence regulator (Protein of unknown function%2C DUF584)
GB_A12G1983	AT1G68800	TCP domain protein 12
GB_A10G1121	AT4G15520	tRNA/rRNA methyltransferase (SpoU) family protein
GB_A09G0100	AT4G18170	WRKY DNA-binding protein 28
GB_A02G1192	AT4G23550	WRKY family transcription factor
GB_A01G0208	AT4G21065	Tetratricopeptide repeat (TPR)-like superfamily protein
GB_A01G0278	AT3G16720	TOXICOS EN LEVADURA 2
GB_A01G0792	AT1G62300	WRKY family transcription factor
GB_A01G1044	AT1G76240	DUF241 domain protein (DUF241)
GB_A01G2451	AT2G20280	Zinc finger C-x8-C-x5-C-x3-H type family protein
GB_A01G2581	AT3G51790	transmembrane protein G1P-related 1
GB_A02G0201	-	-
GB_A02G0236	AT5G24620	Pathogenesis-related thaumatin superfamily protein
GB_A02G0998	AT1G42960	inner membrane localized protein
GB_A02G1224	AT1G21840	urease accessory protein F
GB_A02G1584	AT2G22475	GRAM domain family protein
GB_A02G1662	-	-
GB_A02G1760	AT2G22720	SPT2 chromatin protein
GB_A02G2022	AT5G42180	Peroxidase superfamily protein
GB_A03G0112	AT5G53110	RING/U-box superfamily protein
GB_A03G0935	AT4G39230	NmrA-like negative transcriptional regulator family protein
GB_A03G1278	AT1G26355	SPIRAL1-like1
GB_A03G1710	AT1G70210	CYCLIN D1%3B1
GB_A04G1208	AT2G43870	Pectin lyase-like superfamily protein
GB_A04G1277	AT4G28400	Protein phosphatase 2C family protein
GB_A05G0437	AT5G11840	YCF36%2C putative (DUF1230)
GB_A05G0560	AT3G49500	RNA-dependent RNA polymerase 6
GB_A05G0627	AT2G24860	DnaJ/Hsp40 cysteine-rich domain superfamily protein
GB_A05G0680	AT3G20750	GATA transcription factor 29
GB_A05G0772	AT5G60190	Cysteine proteinases superfamily protein
GB_A05G1304	-	-
GB_A05G2238	AT5G49710	RING finger protein
GB_A05G2572	AT4G10040	cytochrome c-2
GB_A05G2956	AT5G45320	late embryogenesis abundant protein
GB_A05G4034	AT4G10110	RNA-binding (RRM/RBD/RNP motifs) family protein
GB_A06G0126	AT4G19390	Uncharacterized protein family (UPF0114)
GB_A06G0322	AT5G09570	Cox19-like CHCH family protein
GB_A06G1344	AT2G24430	NAC domain containing protein 38
GB_A06G1347	AT1G16810	7-dehydrocholesterol reductase-like protein
GB_A06G1872	AT1G67520	lectin protein kinase family protein
GB_A06G2411	AT5G47800	Phototropic-responsive NPH3 family protein
GB_A07G0317	AT3G45200	hypothetical protein
GB_A07G0407	AT1G15360	Integrase-type DNA-binding superfamily protein
GB_A07G0891	AT3G59080	Eukaryotic aspartyl protease family protein
GB_A07G1251	AT4G10950	SGNH hydrolase-type esterase superfamily protein
GB_A07G2030	AT5G37710	alpha/beta-Hydrolases superfamily protein
GB_A07G2332	AT4G13000	AGC (cAMP-dependent%2C cGMP-dependent and protein kinase C) kinase family protein
GB_A07G2655	AT3G27200	Cupredoxin superfamily protein
GB_A08G0104	AT5G21990	Tetratricopeptide repeat (TPR)-like superfamily protein
GB_A08G1712	AT3G60690	SAUR-like auxin-responsive protein family
GB_A09G1952	AT5G01600	ferretin 1
GB_A09G2544	AT5G43650	basic helix-loop-helix (bHLH) DNA-binding superfamily protein
GB_A10G0030	AT1G71070	Core-2/I-branching beta-1%2C6-N-acetylglucosaminyltransferase family protein
GB_A10G0175	AT4G21330	basic helix-loop-helix (bHLH) DNA-binding superfamily protein
GB_A10G2475	AT1G07730	Disease resistance-responsive (dirigent-like protein) family protein
GB_A10G2479	AT1G75270	dehydroascorbate reductase 2
GB_A10G2831	AT3G56180	LURP-one-like protein (DUF567)
GB_A10G2832	AT3G10985	senescence associated gene 20
GB_A11G0134	AT5G53330	Ubiquitin-associated/translation elongation factor EF1B protein
GB_A11G0663	AT3G26670	magnesium transporter%2C putative (DUF803)
GB_A11G0724	AT5G40010	AAA-ATPase 1
GB_A11G0796	AT1G80940	Snf1 kinase interactor-like protein
GB_A11G0975	AT2G46150	Late embryogenesis abundant (LEA) hydroxyproline-rich glycoprotein family
GB_A11G1216	AT2G47810	nuclear factor Y%2C subunit B5
GB_A11G1360	AT5G43420	RING/U-box superfamily protein
GB_A11G1761	AT5G15900	TRICHOME BIREFRINGENCE-LIKE 19
GB_A11G2827	AT1G14440	homeobox protein 31
GB_A11G3566	AT3G56680	Single-stranded nucleic acid binding R3H protein
GB_A12G0018	AT1G04290	Thioesterase superfamily protein
GB_A12G0581	AT5G37740	Calcium-dependent lipid-binding (CaLB domain) family protein
GB_A12G2908	AT5G62140	ATP-dependent Clp protease ATP-binding subunit
GB_A12G2929	AT5G51760	Protein phosphatase 2C family protein
GB_A13G0955	AT2G40610	expansin A8
GB_A13G1205	AT1G13480	hypothetical protein (DUF1262)
GB_A13G1533	AT4G10250	HSP20-like chaperones superfamily protein
GB_A01G0059	AT3G19000	2-oxoglutarate (2OG) and Fe(II)-dependent oxygenase superfamily protein
GB_A01G0312	AT3G14370	Protein kinase superfamily protein
GB_A01G1092	AT4G34860	Plant neutral invertase family protein
GB_A01G1096	AT5G06300	Putative lysine decarboxylase family protein
GB_A01G1243	-	-
GB_A01G1201	AT4G25000	alpha-amylase-like protein
GB_A01G1193	AT5G42750	BRI1 kinase inhibitor 1
GB_A01G1444	AT3G12120	fatty acid desaturase 2
GB_A03G0717	AT3G19930	sugar transporter 4
GB_A03G0513	AT5G02420	cyclin-dependent kinase inhibitor SMR3-like protein
GB_A03G0220	AT4G23030	MATE efflux family protein
GB_A03G0054	AT5G46770	hypothetical protein
GB_A03G0111	AT5G47310	PPPDE putative thiol peptidase family protein
GB_A02G2023	AT2G17760	Eukaryotic aspartyl protease family protein
GB_A02G1641	AT4G39410	WRKY DNA-binding protein 13
GB_A02G0228	AT2G32830	phosphate transporter 1%3B5
GB_A02G0748	AT1G21270	wall-associated kinase 2
GB_A03G1473	AT1G14870	PLANT CADMIUM RESISTANCE 2
GB_A03G2439	AT5G23570	XS domain-containing protein / XS zinc finger domain-containing protein-like protein
GB_A04G1414	AT5G64210	alternative oxidase 2
GB_A04G1305	AT2G20840	Secretory carrier membrane protein (SCAMP) family protein
GB_A04G1072	AT2G39730	rubisco activase
GB_A04G0902	AT2G36690	2-oxoglutarate (2OG) and Fe(II)-dependent oxygenase superfamily protein
GB_A05G3672	AT3G12620	Protein phosphatase 2C family protein
GB_A05G3591	AT5G13180	NAC domain containing protein 83
GB_A05G3777	AT1G07570	Protein kinase superfamily protein
GB_A05G4065	AT5G45890	senescence-associated gene 12
GB_A05G4453	AT5G07050	nodulin MtN21 /EamA-like transporter family protein
GB_A05G0535	AT5G58170	SHV3-like 5
GB_A05G1464	-	-
GB_A05G2199	AT5G65640	beta HLH protein 93
GB_A05G2535	AT1G71410	ARM repeat superfamily protein
GB_A05G2623	AT5G66440	tRNA-methyltransferase non-catalytic subunit trm6MTase subunit
GB_A05G2728	AT1G35830	VQ motif-containing protein
GB_A04G0439	AT1G53280	Class I glutamine amidotransferase-like superfamily protein
GB_A06G0100	AT2G16250	Leucine-rich repeat protein kinase family protein
GB_A06G0106	AT4G36660	polyol transporter%2C putative (DUF1195)
GB_A06G0130	AT2G23450	Protein kinase superfamily protein
GB_A06G0225	AT2G23270	transmembrane protein
GB_A06G0256	AT4G10810	hypothetical protein
GB_A06G0972	AT5G11970	ABC family ABC transporter%2C putative (DUF3511)
GB_A06G1635	AT1G30100	nine-cis-epoxycarotenoid dioxygenase 5
GB_A06G1752	AT1G61820	beta glucosidase 46
GB_A07G0261	AT1G53540	HSP20-like chaperones superfamily protein
GB_A07G0378	AT5G10750	enhanced disease resistance-like protein (DUF1336)
GB_A07G0735	AT1G26355	SPIRAL1-like1
GB_A07G1062	AT1G53540	HSP20-like chaperones superfamily protein
GB_A07G1142	-	-
GB_A07G1184	AT1G02205	Fatty acid hydroxylase superfamily
GB_A07G1407	AT2G47180	galactinol synthase 1
GB_A07G1550	AT1G01650	SIGNAL PEPTIDE PEPTIDASE-LIKE 4
GB_A07G1631	AT3G23230	Integrase-type DNA-binding superfamily protein
GB_A07G1687	AT2G20362	transmembrane protein
GB_A07G1699	AT4G28720	Flavin-binding monooxygenase family protein
GB_A07G2557	-	-
GB_A08G0114	AT2G28500	LOB domain-containing protein 11
GB_A08G0579	AT3G30530	basic leucine-zipper 42
GB_A08G0695	AT5G42820	Zinc finger C-x8-C-x5-C-x3-H type family protein
GB_A08G1431	AT4G11280	1-aminocyclopropane-1-carboxylic acid (acc) synthase 6
GB_A08G1763	AT2G44600	hypothetical protein
GB_A08G2220	AT2G48030	DNAse I-like superfamily protein
GB_A08G2695	AT5G09900	26S proteasome regulatory subunit%2C putative (RPN5)
GB_A08G2759	AT5G42190	E3 ubiquitin ligase SCF complex subunit SKP1/ASK1 family protein
GB_A08G2841	AT2G26710	Cytochrome P450 superfamily protein
GB_A09G0036	AT5G38260	Protein kinase superfamily protein
GB_A09G2099	AT4G27950	cytokinin response factor 4
GB_A10G2376	AT5G22950	SNF7 family protein
GB_A10G2152	AT3G54450	Major facilitator superfamily protein
GB_A10G1349	AT1G04610	YUCCA 3
GB_A10G1652	AT2G43710	Plant stearoyl-acyl-carrier-protein desaturase family protein
GB_A10G1787	AT2G42610	LIGHT-DEPENDENT SHORT HYPOCOTYLS-like protein (DUF640)
GB_A10G0955	AT5G67080	mitogen-activated protein kinase kinase kinase 19
GB_A10G0424	AT1G78410	VQ motif-containing protein
GB_A10G0380	AT1G29195	phosphatidylinositol 4-phosphate 5-kinase MSS4-like protein
GB_A11G3542	AT4G15210	beta-amylase 5
GB_A11G3501	AT1G08630	threonine aldolase 1
GB_A11G3495	AT1G08790	1-phosphatidylinositol-4%2C5-bisphosphate phosphodiesterase epsilon-1%2C putative (DUF1685)
GB_A11G3129	AT4G30780	ATP-dependent DNA helicase
GB_A11G2706	-	-
GB_A11G1733	AT1G66880	Protein kinase superfamily protein
GB_A11G1362	AT3G23230	Integrase-type DNA-binding superfamily protein
GB_A11G1329	AT1G06800	alpha/beta-Hydrolases superfamily protein
GB_A11G0522	AT4G37540	LOB domain-containing protein 39
GB_A11G0360	AT1G74360	Leucine-rich repeat protein kinase family protein
GB_A11G0160	AT5G53730	Late embryogenesis abundant (LEA) hydroxyproline-rich glycoprotein family
GB_A12G3002	AT4G07950	DNA-directed RNA polymerase%2C subunit M%2C archaeal
GB_A12G2973	AT1G73805	Calmodulin binding protein-like protein
GB_A12G2706	AT1G32860	Glycosyl hydrolase superfamily protein
GB_A12G2661	-	-
GB_A12G2543	AT4G22980	molybdenum cofactor sulfurase-like protein
GB_A12G2043	AT2G02950	phytochrome kinase substrate 1
GB_A12G1872	AT3G54450	Major facilitator superfamily protein
GB_A12G1834	AT3G01190	Peroxidase superfamily protein
GB_A12G1729	AT2G47270	transcription factor UPBEAT protein
GB_A12G1282	AT1G01780	GATA type zinc finger transcription factor family protein
GB_A12G1116	AT3G24060	Plant self-incompatibility protein S1 family
GB_A12G0049	AT1G03220	Eukaryotic aspartyl protease family protein
GB_A13G0179	AT3G55780	Glycosyl hydrolase superfamily protein
GB_A13G0283	AT5G37490	ARM repeat superfamily protein
GB_A13G0404	AT4G33985	membrane insertase%2C putative (DUF1685)
GB_A13G0813	AT1G69780	Homeobox-leucine zipper protein family
GB_A06G0296	AT3G14470	NB-ARC domain-containing disease resistance protein
GB_A01G2543	AT5G48380	BAK1-interacting receptor-like kinase 1
GB_A11G3412	AT4G00872	Plant invertase/pectin methylesterase inhibitor superfamily protein
GB_A12G0390	AT2G16595	Translocon-associated protein (TRAP)%2C alpha subunit
GB_D01G0581	AT5G53980	homeobox protein 52
GB_D01G0834	AT1G62300	WRKY family transcription factor
GB_D01G2525	AT2G20280	Zinc finger C-x8-C-x5-C-x3-H type family protein
GB_D01G2526	AT5G02800	Protein kinase superfamily protein
GB_D02G0205	-	-
GB_D02G1084	AT1G76360	Protein kinase superfamily protein
GB_D03G0678	AT1G52800	2-oxoglutarate (2OG) and Fe(II)-dependent oxygenase superfamily protein
GB_D03G0541	AT5G16770	myb domain protein 9
GB_D03G0366	AT4G39840	cell wall integrity/stress response component-like protein
GB_D03G1728	AT4G11410	NAD(P)-binding Rossmann-fold superfamily protein
GB_D03G1676	AT1G31930	extra-large GTP-binding protein 3
GB_D03G1648	AT1G07020	hypothetical protein
GB_D03G1598	AT3G45020	Ribosomal L18p/L5e family protein
GB_D03G1121	AT4G32605	Mitochondrial glycoprotein family protein
GB_D02G1324	AT4G20970	basic helix-loop-helix (bHLH) DNA-binding superfamily protein
GB_D02G1392	AT1G14340	RNA-binding (RRM/RBD/RNP motifs) family protein
GB_D02G1004	AT3G50410	OBF binding protein 1
GB_D02G2013	AT4G28365	early nodulin-like protein 3
GB_D02G2211	AT5G64210	alternative oxidase 2
GB_D02G2281	-	-
GB_D05G3829	AT4G28190	Developmental regulator%2C ULTRAPETALA
GB_D04G1114	AT2G36090	F-box family protein
GB_D04G1264	AT1G20030	Pathogenesis-related thaumatin superfamily protein
GB_D04G2128	AT1G27300	transmembrane protein
GB_D05G0187	AT2G26695	Ran BP2/NZF zinc finger-like superfamily protein
GB_D05G1569	AT5G45660	adenine phosphoribosyltransferase
GB_D05G1626	AT5G45960	GDSL-like Lipase/Acylhydrolase superfamily protein
GB_D05G2013	AT1G47750	peroxin 11A
GB_D05G2874	AT1G08315	ARM repeat superfamily protein
GB_D05G3424	AT1G68450	VQ motif-containing protein
GB_D04G0581	AT1G23740	Oxidoreductase%2C zinc-binding dehydrogenase family protein
GB_D06G0494	AT1G21760	F-box protein 7
GB_D06G0717	AT4G28890	RING/U-box superfamily protein
GB_D06G1243	AT2G24430	NAC domain containing protein 38
GB_D06G1517	AT1G61050	alpha 1%2C4-glycosyltransferase family protein
GB_D06G1945	AT1G29050	TRICHOME BIREFRINGENCE-LIKE 38
GB_D07G0650	AT5G60850	OBF binding protein 4
GB_D07G2670	AT5G13200	GRAM domain family protein
GB_D08G1705	AT3G60690	SAUR-like auxin-responsive protein family
GB_D09G0041	AT2G42780	transcription elongation factor B polypeptide
GB_D09G1967	AT5G24340	3'-5' exonuclease domain-containing protein
GB_D09G2289	AT5G19180	E1 C-terminal related 1
GB_D10G0032	AT1G71070	Core-2/I-branching beta-1%2C6-N-acetylglucosaminyltransferase family protein
GB_D10G0036	AT1G10310	NAD(P)-binding Rossmann-fold superfamily protein
GB_D10G1271	AT5G05340	Peroxidase superfamily protein
GB_D10G1245	AT3G51580	transmembrane protein
GB_D10G2440	AT1G75270	dehydroascorbate reductase 2
GB_D11G1862	AT4G35900	Basic-leucine zipper (bZIP) transcription factor family protein
GB_D11G2318	AT3G05200	RING/U-box superfamily protein
GB_D11G2679	AT5G18130	transmembrane protein
GB_D11G2814	AT1G14440	homeobox protein 31
GB_D11G3070	AT3G16640	translationally controlled tumor protein
GB_D12G0547	AT5G16110	hypothetical protein
GB_D12G1514	AT1G56300	Chaperone DnaJ-domain superfamily protein
GB_D12G2194	AT3G48730	glutamate-1-semialdehyde 2%2C1-aminomutase 2
GB_D13G0667	AT4G03220	Protein with RNI-like/FBD-like domain
GB_D13G0874	AT2G03090	expansin A15
GB_D13G0849	AT1G69380	sporulation protein (DUF155)
GB_D13G2249	AT2G26150	heat shock transcription factor A2
GB_D01G0017	AT2G17040	NAC domain containing protein 36
GB_D01G0175	AT2G20880	Integrase-type DNA-binding superfamily protein
GB_D01G0317	AT1G79040	photosystem II subunit R
GB_D01G0874	AT4G26670	Mitochondrial import inner membrane translocase subunit Tim17/Tim22/Tim23 family protein
GB_D01G1527	AT3G12120	fatty acid desaturase 2
GB_D03G1781	AT5G51920	Pyridoxal phosphate (PLP)-dependent transferases superfamily protein
GB_D03G1775	AT4G23030	MATE efflux family protein
GB_D03G1839	AT3G09110	hypothetical protein (DUF674)
GB_D03G0275	AT5G67480	BTB and TAZ domain protein 4
GB_D01G1753	AT1G23260	MMS ZWEI homologue 1
GB_D01G2280	AT5G20950	Glycosyl hydrolase family protein
GB_D01G2413	AT3G01320	SIN3-like 1
GB_D02G0602	AT3G66654	Cyclophilin-like peptidyl-prolyl cis-trans isomerase family protein
GB_D02G0715	AT4G09830	nuclear receptor family 2 group C protein
GB_D02G0836	AT1G11050	Protein kinase superfamily protein
GB_D02G1412	AT1G69610	zinc finger FYVE domain protein%2C putative (DUF1666)
GB_D02G1612	AT1G14870	PLANT CADMIUM RESISTANCE 2
GB_D02G1712	AT3G57810	Cysteine proteinases superfamily protein
GB_D02G1947	AT1G18390	Serine/Threonine kinase family catalytic domain protein
GB_D02G1966	AT5G13190	GSH-induced LITAF domain protein
GB_D04G1801	AT5G64210	alternative oxidase 2
GB_D04G1854	AT3G19620	Glycosyl hydrolase family protein
GB_D04G1715	-	-
GB_D04G1664	AT1G53050	Protein kinase superfamily protein
GB_D04G1550	AT2G37710	receptor lectin kinase
GB_D04G0359	AT3G52430	alpha/beta-Hydrolases superfamily protein
GB_D04G0169	AT3G27890	NADPH:quinone oxidoreductase
GB_D04G0010	AT5G07050	nodulin MtN21 /EamA-like transporter family protein
GB_D05G0759	AT5G60210	ROP interactive partner 5
GB_D05G0856	-	-
GB_D05G1526	AT1G30070	SGS domain-containing protein
GB_D05G1770	AT1G62300	WRKY family transcription factor
GB_D05G2216	AT5G65660	hydroxyproline-rich glycoprotein family protein
GB_D05G2342	AT2G13810	AGD2-like defense response protein 1
GB_D05G3619	AT1G53320	tubby like protein 7
GB_D05G3855	AT5G54530	serine protease%2C putative (Protein of unknown function%2C DUF538)
GB_D06G0199	AT5G67090	Subtilisin-like serine endopeptidase family protein
GB_D06G0216	AT4G37260	myb domain protein 73
GB_D06G0250	AT4G10810	hypothetical protein
GB_D06G1514	AT5G60200	TARGET OF MONOPTEROS 6
GB_D06G1683	AT1G30100	nine-cis-epoxycarotenoid dioxygenase 5
GB_D07G0271	AT1G53540	HSP20-like chaperones superfamily protein
GB_D07G0495	AT2G37710	receptor lectin kinase
GB_D07G1485	AT2G46630	serine/arginine repetitive matrix protein
GB_D08G0155	AT5G19875	transmembrane protein
GB_D08G0192	AT4G12560	F-box and associated interaction domains-containing protein
GB_D08G0388	AT3G61600	POZ/BTB containin G-protein 1
GB_D08G0607	AT2G44500	O-fucosyltransferase family protein
GB_D08G2781	AT4G30340	diacylglycerol kinase 7
GB_D08G2831	AT2G26710	Cytochrome P450 superfamily protein
GB_D08G2892	AT2G26150	heat shock transcription factor A2
GB_D09G0111	AT3G01050	membrane-anchored ubiquitin-fold protein 1 precursor
GB_D09G0267	AT5G40010	AAA-ATPase 1
GB_D09G0987	AT1G80400	RING/U-box superfamily protein
GB_D09G1947	AT4G27950	cytokinin response factor 4
GB_D09G2169	AT4G13620	Integrase-type DNA-binding superfamily protein
GB_D09G2391	AT4G23990	cellulose synthase like G3
GB_D09G2489	AT5G49480	Ca2+-binding protein 1
GB_D10G2142	AT3G54450	Major facilitator superfamily protein
GB_D10G1764	AT5G35620	Eukaryotic initiation factor 4E protein
GB_D10G1212	AT2G42610	LIGHT-DEPENDENT SHORT HYPOCOTYLS-like protein (DUF640)
GB_D10G1036	AT5G67080	mitogen-activated protein kinase kinase kinase 19
GB_D10G0059	AT3G25690	Hydroxyproline-rich glycoprotein family protein
GB_D10G0011	AT1G72300	Leucine-rich receptor-like protein kinase family protein
GB_D11G3764	-	-
GB_D11G3622	AT1G51190	Integrase-type DNA-binding superfamily protein
GB_D11G3520	AT5G16500	Protein kinase superfamily protein
GB_D11G2617	AT5G07010	sulfotransferase 2A
GB_D11G2572	-	-
GB_D11G2159	AT2G14960	Auxin-responsive GH3 family protein
GB_D11G0715	AT5G40690	histone-lysine N-methyltransferase trithorax-like protein
GB_D11G0539	AT2G22880	VQ motif-containing protein
GB_D11G0182	AT5G42010	Transducin/WD40 repeat-like superfamily protein
GB_D12G2857	AT5G52760	Copper transport protein family
GB_D12G1814	AT3G01190	Peroxidase superfamily protein
GB_D12G1644	AT2G20570	GBF's pro-rich region-interacting factor 1
GB_D12G1610	AT2G20900	diacylglycerol kinase 5
GB_D12G1601	AT4G03270	Cyclin D6%3B1
GB_D12G1517	AT2G47540	Pollen Ole e 1 allergen and extensin family protein
GB_D12G1147	AT4G00050	basic helix-loop-helix (bHLH) DNA-binding superfamily protein
GB_D12G1143	AT3G60580	C2H2-like zinc finger protein
GB_D12G1103	AT3G24068	Plant self-incompatibility protein S1 family
GB_D12G0698	AT2G23540	GDSL-like Lipase/Acylhydrolase superfamily protein
GB_D12G0647	AT4G36470	S-adenosyl-L-methionine-dependent methyltransferases superfamily protein
GB_D12G0577	AT4G37370	cytochrome P450%2C family 81%2C subfamily D%2C polypeptide 8
GB_D13G0097	AT5G06270	hypothetical protein
GB_D13G0395	AT4G33985	membrane insertase%2C putative (DUF1685)
GB_D13G0490	AT5G10530	Concanavalin A-like lectin protein kinase family protein
GB_D11G3382	AT4G00872	Plant invertase/pectin methylesterase inhibitor superfamily protein
GB_D04G0592	AT5G14680	Adenine nucleotide alpha hydrolases-like superfamily protein
GB_D04G1562	AT2G38290	ammonium transporter 2
GB_D07G2217	AT5G35735	Auxin-responsive family protein
GB_A11G1970	AT3G50770	calmodulin-like 41
GB_A05G0649	AT5G24910	cytochrome P450%2C family 714%2C subfamily A%2C polypeptide 1
GB_D08G0701	AT2G30580	DREB2A-interacting protein 2
GB_A07G2520	AT3G01220	homeobox protein 20
GB_D07G2498	AT3G01220	homeobox protein 20
GB_A05G1233	AT1G80580	Integrase-type DNA-binding superfamily protein
GB_D12G2623	AT2G46150	Late embryogenesis abundant (LEA) hydroxyproline-rich glycoprotein family
GB_A12G0240	AT2G23610	methyl esterase 3
GB_A07G0926	AT2G05755	Nodulin MtN21 /EamA-like transporter family protein
GB_D01G1861	AT3G61470	photosystem I light harvesting complex protein
GB_A05G0151	AT2G26580	plant-specific transcription factor YABBY family protein
GB_D06G0135	AT2G23450	Protein kinase superfamily protein
GB_D10G0650	AT1G17710	Pyridoxal phosphate phosphatase-related protein
GB_D13G2391	AT1G58190	receptor like protein 9
GB_A13G1068	AT2G21220	SAUR-like auxin-responsive protein family
GB_A10G2439	AT2G39200	Seven transmembrane MLO family protein
GB_A11G0470	AT2G18260	syntaxin of plants 112
GB_D10G0848	AT3G27010	TEOSINTE BRANCHED 1%2C cycloidea%2C PCF (TCP)-domain family protein 20
GB_A10G1707	AT2G40435	transcription factor SCREAM-like protein
GB_A07G2261	AT5G35770	Transducin/WD40 repeat-like superfamily protein
GB_D03G0896	AT4G23550	WRKY family transcription factor
GB_D10G0335	AT3G23730	xyloglucan endotransglucosylase/hydrolase 16
GB_A08G2400	AT2G30080	ZIP metal ion transporter family
GB_A01G0414	AT2G04340	cytoplasmic dynein 2 light intermediate chain
GB_A01G2565	AT5G05600	2-oxoglutarate (2OG) and Fe(II)-dependent oxygenase superfamily protein
GB_A02G0951	AT3G59520	RHOMBOID-like protein 13
GB_A02G1488	AT1G52800	2-oxoglutarate (2OG) and Fe(II)-dependent oxygenase superfamily protein
GB_A02G1636	AT5G64820	transmembrane protein
GB_A03G0069	AT2G35370	glycine decarboxylase complex H
GB_A03G0237	AT1G63120	RHOMBOID-like 2
GB_A03G0893	-	-
GB_A03G1053	AT1G17100	SOUL heme-binding family protein
GB_A03G1746	AT1G59725	DNAJ heat shock family protein
GB_A04G0125	AT4G26860	Putative pyridoxal phosphate-dependent enzyme%2C YBL036C type
GB_A04G1227	AT1G68300	Adenine nucleotide alpha hydrolases-like superfamily protein
GB_A05G0036	AT1G29660	GDSL-like Lipase/Acylhydrolase superfamily protein
GB_A05G0147	AT4G32280	indole-3-acetic acid inducible 29
GB_A05G0174	AT1G80160	Lactoylglutathione lyase / glyoxalase I family protein
GB_A05G1267	AT3G25910	MAP kinase kinase kinase%2C putative (DUF1644)
GB_A05G1908	AT4G24160	alpha/beta-Hydrolases superfamily protein
GB_A05G3660	AT5G40690	histone-lysine N-methyltransferase trithorax-like protein
GB_A06G2101	AT3G08710	thioredoxin H-type 9
GB_A07G0175	AT5G20860	Plant invertase/pectin methylesterase inhibitor superfamily
GB_A07G0530	AT3G48850	phosphate transporter 3%3B2
GB_A07G0609	-	-
GB_A07G0810	AT1G66810	Zinc finger C-x8-C-x5-C-x3-H type family protein
GB_A07G1490	AT3G61770	Acid phosphatase/vanadium-dependent haloperoxidase-related protein
GB_A08G0085	AT2G27480	Calcium-binding EF-hand family protein
GB_A09G0844	AT4G14930	Survival protein SurE-like phosphatase/nucleotidase
GB_A09G1608	AT5G06390	FASCICLIN-like arabinogalactan protein 17 precursor
GB_A09G2489	AT3G22620	Bifunctional inhibitor/lipid-transfer protein/seed storage 2S albumin superfamily protein
GB_A09G2746	AT5G07910	Leucine-rich repeat (LRR) family protein
GB_A10G0120	AT1G11905	B-cell receptor-associated protein 31-like protein
GB_A10G0395	AT1G29850	double-stranded DNA-binding family protein
GB_A10G2389	AT3G54840	Ras-related small GTP-binding family protein
GB_A10G2767	AT2G40100	light harvesting complex photosystem II
GB_A11G0480	AT4G36800	RUB1 conjugating enzyme 1
GB_A11G0847	AT2G45380	myeloid leukemia factor
GB_A11G0939	AT4G00400	glycerol-3-phosphate acyltransferase 8
GB_A11G1104	AT1G02360	Chitinase family protein
GB_A11G2007	AT3G50560	NAD(P)-binding Rossmann-fold superfamily protein
GB_A11G2373	AT2G39540	Gibberellin-regulated family protein
GB_A11G2465	AT5G64040	photosystem I reaction center subunit PSI-N%2C chloroplast%2C putative / PSI-N%2C putative (PSAN)
GB_A11G2593	AT5G17860	calcium exchanger 7
GB_A11G3551	AT5G36290	Uncharacterized protein family (UPF0016)
GB_A12G0175	AT4G33800	hypothetical protein
GB_A12G0513	AT4G20170	glycosyltransferase family protein (DUF23)
GB_A12G0577	AT2G01300	mediator of RNA polymerase II transcription subunit
GB_A13G0115	AT5G03990	FK506-binding-like protein
GB_A13G0816	AT1G69760	suppressor SRP40-like protein
GB_A13G0907	AT1G69120	K-box region and MADS-box transcription factor family protein
GB_A13G0946	AT1G18650	plasmodesmata callose-binding protein 3
GB_A13G1727	AT5G54855	Pollen Ole e 1 allergen and extensin family protein
GB_A13G2674	AT5G58740	HSP20-like chaperones superfamily protein
GB_A13G2707	AT5G24318	O-Glycosyl hydrolases family 17 protein
GB_A01G0286	-	-
GB_A01G0315	AT1G79040	photosystem II subunit R
GB_A01G0767	AT3G20410	calmodulin-domain protein kinase 9
GB_A01G0923	AT2G04240	RING/U-box superfamily protein
GB_A02G1073	AT4G10850	Nodulin MtN3 family protein
GB_A03G0347	AT2G30130	Lateral organ boundaries (LOB) domain family protein
GB_A03G0273	AT1G63800	ubiquitin-conjugating enzyme 5
GB_A03G0114	AT4G16790	hydroxyproline-rich glycoprotein family protein
GB_A02G1915	AT2G23780	RING/U-box superfamily protein
GB_A02G1574	AT4G01020	helicase domain-containing protein / IBR domain-containing protein / zinc finger protein-like protein
GB_A01G1748	AT1G27290	transmembrane protein
GB_A01G2350	AT3G52760	Integral membrane Yip1 family protein
GB_A08G0283	AT1G11910	aspartic proteinase A1
GB_A02G0493	AT5G18600	Thioredoxin superfamily protein
GB_A02G0810	AT1G36980	transmembrane 50A-like protein
GB_A03G1811	AT5G13190	GSH-induced LITAF domain protein
GB_A03G1895	AT2G20870	cell wall protein precursor
GB_A03G2037	AT2G13810	AGD2-like defense response protein 1
GB_A04G1302	AT4G28140	Integrase-type DNA-binding superfamily protein
GB_A05G3760	AT3G55580	Regulator of chromosome condensation (RCC1) family protein
GB_A05G1840	AT1G76160	SKU5 similar 5
GB_A05G2531	AT5G09360	laccase 14
GB_A05G2736	AT4G08540	DNA-directed RNA polymerase II protein
GB_A05G3165	AT1G14040	EXS (ERD1/XPR1/SYG1) family protein
GB_A04G0564	AT1G18870	isochorismate synthase 2
GB_A06G0619	AT2G26670	Plant heme oxygenase (decyclizing) family protein
GB_A06G1854	AT4G17220	microtubule-associated proteins 70-5
GB_A07G0189	AT2G05940	Protein kinase superfamily protein
GB_A07G0267	AT5G25760	peroxin4
GB_A07G0452	AT5G51710	K+ efflux antiporter 5
GB_A07G0515	-	-
GB_A07G0751	AT5G07920	diacylglycerol kinase1
GB_A07G0906	AT1G05300	zinc transporter 5 precursor
GB_A07G1221	AT2G35940	BEL1-like homeodomain 1
GB_A07G2023	AT1G65820	microsomal glutathione s-transferase
GB_A07G2654	AT3G27210	hypothetical protein
GB_A08G0356	AT1G02000	UDP-D-glucuronate 4-epimerase 2
GB_A08G0449	AT3G66654	Cyclophilin-like peptidyl-prolyl cis-trans isomerase family protein
GB_A08G0917	AT2G38670	phosphorylethanolamine cytidylyltransferase 1
GB_A08G1705	AT4G00110	UDP-D-glucuronate 4-epimerase 3
GB_A08G2187	AT4G11600	glutathione peroxidase 6
GB_A08G2536	AT5G28840	GDP-D-mannose 3'%2C5'-epimerase
GB_A08G2826	AT2G43290	Calcium-binding EF-hand family protein
GB_A08G2872	AT5G11590	Integrase-type DNA-binding superfamily protein
GB_A09G0794	AT1G04760	vesicle-associated membrane protein 726
GB_A09G1749	AT2G39210	Major facilitator superfamily protein
GB_A09G1892	AT3G53980	Bifunctional inhibitor/lipid-transfer protein/seed storage 2S albumin superfamily protein
GB_A09G1995	AT2G36330	Uncharacterized protein family (UPF0497)
GB_A09G2348	AT5G48570	FKBP-type peptidyl-prolyl cis-trans isomerase family protein
GB_A09G2598	AT2G05620	proton gradient regulation 5
GB_A10G2614	AT5G02220	cyclin-dependent kinase inhibitor
GB_A10G0668	AT3G16340	pleiotropic drug resistance 1
GB_A10G0497	AT5G57330	Galactose mutarotase-like superfamily protein
GB_A10G0094	AT1G12030	phosphoenolpyruvate carboxylase%2C putative (DUF506)
GB_A11G3506	AT5G19780	tubulin alpha-5
GB_A11G2591	AT3G04440	Plasma-membrane choline transporter family protein
GB_A11G2566	-	-
GB_A11G0531	AT4G37800	xyloglucan endotransglucosylase/hydrolase 7
GB_A11G0101	AT4G20820	FAD-binding Berberine family protein
GB_A12G2755	AT5G24530	2-oxoglutarate (2OG) and Fe(II)-dependent oxygenase superfamily protein
GB_A12G2729	AT1G76890	Duplicated homeodomain-like superfamily protein
GB_A12G2462	AT5G47470	Nodulin MtN21 /EamA-like transporter family protein
GB_A12G2309	AT4G19170	nine-cis-epoxycarotenoid dioxygenase 4
GB_A12G1170	AT4G00050	basic helix-loop-helix (bHLH) DNA-binding superfamily protein
GB_A12G0956	AT4G37980	cinnamyl alcohol dehydrogenase 7
GB_A12G0079	AT1G03020	Thioredoxin superfamily protein
GB_A12G0074	AT3G05030	sodium hydrogen exchanger 2
GB_A12G0032	AT3G63240	DNAse I-like superfamily protein
GB_A13G0054	AT2G40470	LOB domain-containing protein 15
GB_A13G0162	AT3G55950	CRINKLY4 related 3
GB_A13G0181	AT3G11320	Nucleotide-sugar transporter family protein
GB_A04G1410	AT5G64170	dentin sialophosphoprotein-like protein
GB_A13G0905	AT1G69080	Adenine nucleotide alpha hydrolases-like superfamily protein
GB_A13G2173	AT3G62630	stress response NST1-like protein (DUF1645)
GB_A13G2252	AT2G26690	Major facilitator superfamily protein
GB_A04G1766	AT1G23260	MMS ZWEI homologue 1
GB_D01G0171	AT1G03600	photosystem II family protein
GB_D01G0840	AT2G41640	Glycosyltransferase family 61 protein
GB_D01G2358	AT2G35900	Mal d 1-associated protein
GB_D02G0841	AT1G44130	Eukaryotic aspartyl protease family protein
GB_D03G0767	AT4G25980	peroxidase superfamily protein
GB_D03G1253	AT5G62360	Plant invertase/pectin methylesterase inhibitor superfamily protein
GB_D02G1330	AT1G17100	SOUL heme-binding family protein
GB_D02G1496	AT1G68850	Peroxidase superfamily protein
GB_D02G1622	AT1G14890	Plant invertase/pectin methylesterase inhibitor superfamily protein
GB_D02G1828	AT1G60550	enoyl-CoA hydratase/isomerase D
GB_D05G0373	AT3G53690	RING/U-box superfamily protein
GB_D05G0557	AT3G49500	RNA-dependent RNA polymerase 6
GB_D05G0913	AT1G07400	HSP20-like chaperones superfamily protein
GB_D05G0950	-	-
GB_D05G1656	AT2G28510	Dof-type zinc finger DNA-binding family protein
GB_D05G1743	AT4G04860	DERLIN-2.2
GB_D05G2117	AT4G34150	Calcium-dependent lipid-binding (CaLB domain) family protein
GB_D05G2163	AT4G31540	exocyst subunit exo70 family protein G1
GB_D05G2368	AT5G08640	flavonol synthase 1
GB_D05G2414	AT3G24590	plastidic type i signal peptidase 1
GB_D05G2724	AT4G08685	Pollen Ole e 1 allergen and extensin family protein
GB_D05G3383	AT2G01190	Octicosapeptide/Phox/Bem1p family protein
GB_D04G0745	AT3G56010	transmembrane protein
GB_D06G0039	AT1G75750	GAST1 protein homolog 1
GB_D06G0502	AT3G47180	RING/U-box superfamily protein
GB_D06G0514	AT5G11440	CTC-interacting domain 5
GB_D06G0868	AT2G05910	LURP-one-like protein (DUF567)
GB_D07G0294	AT2G41380	S-adenosyl-L-methionine-dependent methyltransferases superfamily protein
GB_D07G0875	AT4G37180	Homeodomain-like superfamily protein
GB_D07G1165	AT5G65550	UDP-Glycosyltransferase superfamily protein
GB_D07G1191	AT5G22390	FANTASTIC four-like protein (DUF3049)
GB_D07G2579	AT5G14550	Core-2/I-branching beta-1%2C6-N-acetylglucosaminyltransferase family protein
GB_D08G0004	AT1G06890	nodulin MtN21 /EamA-like transporter family protein
GB_D08G0236	AT3G55820	Fasciclin-like arabinogalactan family protein
GB_D08G0376	AT2G46220	DUF2358 family protein (DUF2358)
GB_D08G2124	AT4G22920	non-yellowing 1
GB_D09G1764	AT5G01230	S-adenosyl-L-methionine-dependent methyltransferases superfamily protein
GB_D09G2329	AT3G22620	Bifunctional inhibitor/lipid-transfer protein/seed storage 2S albumin superfamily protein
GB_D09G2576	AT5G07910	Leucine-rich repeat (LRR) family protein
GB_D10G0050	AT1G05850	Chitinase family protein
GB_D10G0120	AT5G42570	B-cell receptor-associated 31-like protein
GB_D10G0322	AT4G18490	hypothetical protein
GB_D10G0610	AT1G72750	translocase inner membrane subunit 23-2
GB_D11G0716	AT5G40670	PQ-loop repeat family protein / transmembrane family protein
GB_D11G0971	AT4G00400	glycerol-3-phosphate acyltransferase 8
GB_D11G1104	AT1G33060	NAC 014
GB_D11G2332	AT5G65270	RAB GTPase homolog A4A
GB_D11G2307	AT1G13340	Regulator of Vps4 activity in the MVB pathway protein
GB_D12G0082	AT4G24990	Ubiquitin family protein
GB_D12G0256	AT2G23610	methyl esterase 3
GB_D12G0511	AT5G44670	glycosyltransferase family protein (DUF23)
GB_D12G2880	AT5G52390	PAR1 protein
GB_D12G2986	AT3G18200	nodulin MtN21 /EamA-like transporter family protein
GB_D13G0173	AT1G07310	Calcium-dependent lipid-binding (CaLB domain) family protein
GB_D13G0494	AT1G18265	zein-binding protein (Protein of unknown function%2C DUF593)
GB_D13G2070	AT5G18140	Chaperone DnaJ-domain superfamily protein
GB_D01G0048	AT1G60995	S3 self-incompatibility locus-linked pollen protein
GB_D01G0065	AT1G49670	ARP protein (REF)
GB_D03G1193	AT3G01680	sieve element occlusion amino-terminus protein
GB_D03G1248	AT1G12260	NAC 007
GB_D03G1596	AT3G45040	phosphatidate cytidylyltransferase family protein
GB_D03G0490	-	-
GB_D01G2164	AT2G26500	cytochrome b6f complex subunit (petM)
GB_D01G2384	AT5G06300	Putative lysine decarboxylase family protein
GB_D02G0294	AT4G13630	zein-binding protein (Protein of unknown function%2C DUF593)
GB_D02G0603	AT2G23060	Acyl-CoA N-acyltransferases (NAT) superfamily protein
GB_D02G1811	AT1G51940	protein kinase family protein / peptidoglycan-binding LysM domain-containing protein
GB_D02G1998	AT1G03840	C2H2 and C2HC zinc fingers superfamily protein
GB_D02G2266	AT3G18830	polyol/monosaccharide transporter 5
GB_D02G2501	AT4G38710	glycine-rich protein
GB_D04G1688	AT2G20840	Secretory carrier membrane protein (SCAMP) family protein
GB_D04G0629	AT5G14420	RING domain ligase2
GB_D05G0088	AT5G09520	hydroxyproline-rich glycoprotein family protein
GB_D05G0153	AT3G01300	Protein kinase superfamily protein
GB_D05G0245	AT3G24550	proline extensin-like receptor kinase 1
GB_D05G1865	AT2G38010	Neutral/alkaline non-lysosomal ceramidase
GB_D05G2986	AT2G39210	Major facilitator superfamily protein
GB_D06G0140	AT4G31940	cytochrome P450%2C family 82%2C subfamily C%2C polypeptide 4
GB_D06G0355	AT1G72230	Cupredoxin superfamily protein
GB_D06G2394	AT1G29670	GDSL-like Lipase/Acylhydrolase superfamily protein
GB_D07G0104	AT4G29160	SNF7 family protein
GB_D07G0300	AT4G31020	alpha/beta-Hydrolases superfamily protein
GB_D07G0386	AT5G10750	enhanced disease resistance-like protein (DUF1336)
GB_D07G0419	AT1G55200	kinase with adenine nucleotide alpha hydrolases-like domain-containing protein
GB_D07G0508	AT5G61670	orange protein
GB_D07G2084	AT3G02210	COBRA-like protein 1 precursor
GB_D08G0010	AT5G27430	Signal peptidase subunit
GB_D08G0489	AT4G02450	HSP20-like chaperones superfamily protein
GB_D08G0548	AT5G55160	small ubiquitin-like modifier 2
GB_D08G1212	AT5G23750	Remorin family protein
GB_D08G1917	AT5G46720	AIG2-like (avirulence induced gene) family protein
GB_D08G2461	AT4G02370	pectinesterase (Protein of unknown function%2C DUF538)
GB_D08G2627	AT1G65020	plasma protein
GB_D09G0515	AT4G25590	actin depolymerizing factor 7
GB_D09G0925	AT1G30135	jasmonate-zim-domain protein 8
GB_D09G1043	AT2G46495	RING/U-box superfamily protein
GB_D09G1311	AT2G41370	Ankyrin repeat family protein / BTB/POZ domain-containing protein
GB_D09G1692	AT5G02420	cyclin-dependent kinase inhibitor SMR3-like protein
GB_D09G1904	AT5G51740	Peptidase family M48 family protein
GB_D09G1924	AT5G52400	cytochrome P450%2C family 715%2C subfamily A%2C polypeptide 1
GB_D09G2053	AT2G45550	cytochrome P450%2C family 76%2C subfamily C%2C polypeptide 4
GB_D09G2299	AT5G26340	Major facilitator superfamily protein
GB_D09G2431	AT2G05620	proton gradient regulation 5
GB_D09G2496	AT3G17000	ubiquitin-conjugating enzyme 32
GB_D09G2549	AT3G21460	Glutaredoxin family protein
GB_D10G2578	AT2G39730	rubisco activase
GB_D02G0554	AT3G16785	phospholipase D P1
GB_D10G1819	AT5G18900	2-oxoglutarate (2OG) and Fe(II)-dependent oxygenase superfamily protein
GB_D10G1067	AT4G37770	1-amino-cyclopropane-1-carboxylate synthase 8
GB_D10G0309	AT2G33880	homeobox-3
GB_D11G3500	AT1G64940	cytochrome P450%2C family 87%2C subfamily A%2C polypeptide 6
GB_D11G1759	AT5G16110	hypothetical protein
GB_D11G1523	AT1G79670	Wall-associated kinase family protein
GB_D11G1343	AT3G51895	sulfate transporter 3%3B1
GB_D11G0126	AT5G24030	SLAC1 homologue 3
GB_D11G0065	AT3G18550	TCP family transcription factor
GB_D11G0060	AT1G49030	PLAC8 family protein
GB_D12G2622	AT1G64065	Late embryogenesis abundant (LEA) hydroxyproline-rich glycoprotein family
GB_D12G2386	AT5G46770	hypothetical protein
GB_D12G1340	AT5G53130	cyclic nucleotide gated channel 1
GB_D12G1171	AT2G44800	2-oxoglutarate (2OG) and Fe(II)-dependent oxygenase superfamily protein
GB_D13G1509	-	-
GB_D03G0765	AT3G56960	phosphatidyl inositol monophosphate 5 kinase 4
GB_D04G2155	AT2G01690	ARM repeat superfamily protein
GB_D04G2153	AT1G23260	MMS ZWEI homologue 1
