# Supplementary material for: Subgenome Bias and Temporal Postponement of Gene Expression Contributes to the Distinctions of Fiber Quality in Gossypium Species
Source: Front Plant Sci. 2021 Dec 23;12:819679. doi: 10.3389/fpls.2021.819679 (PMC8733733; doi:10.3389/fpls.2021.819679)
Supplement: Supplementary file 6 [file Table_5.XLSX]

## Sheet: S5
Supplementary Table 5. Genes expressed predominantly at 20 DPA in G. hirsutum (TM-1) and postponed to 25 DPA in G. barbadense (Hai7124)
Gene ID	ArabidopsisID	ArabDesc
GB_D13G2060	-	-
GB_A08G2924	AT5G21482	cytokinin oxidase 7
GB_D10G1135	AT4G39340	Egg cell-secreted-like protein (DUF1278)
GB_A01G1260	AT4G37790	Homeobox-leucine zipper protein family
GB_A03G2524	AT4G19980	hypothetical protein
GB_D08G0646	AT1G28710	Nucleotide-diphospho-sugar transferase family protein
GB_D11G1859	AT4G35100	plasma membrane intrinsic protein 3
GB_D04G0571	AT5G14880	Potassium transporter family protein
GB_D10G1137	AT1G49230	RING/U-box superfamily protein
GB_D02G2059	AT3G07810	RNA-binding (RRM/RBD/RNP motifs) family protein
GB_A10G2704	AT3G55800	sedoheptulose-bisphosphatase
GB_D06G0419	AT1G78020	senescence-associated family protein%2C putative (DUF581)
GB_D12G0189	AT1G49960	Xanthine/uracil permease family protein
GB_D01G1042	AT3G12750	zinc transporter 1 precursor
GB_A01G0177	AT1G03600	photosystem II family protein
GB_A01G0619	AT4G27450	aluminum induced protein with YGL and LRDR motifs
GB_A01G0930	AT3G12830	SAUR-like auxin-responsive protein family
GB_A01G1565	AT1G69970	CLAVATA3/ESR-RELATED 26
GB_A01G1664	AT3G17860	jasmonate-zim-domain protein 3
GB_A01G2166	-	-
GB_A01G2490	AT1G52245	dynein light chain LC6%2C flagellar outer arm-like protein
GB_A01G2573	AT3G08940	light harvesting complex photosystem II
GB_A02G0312	AT5G19150	pfkB-like carbohydrate kinase family protein
GB_A03G0375	AT5G22920	CHY-type/CTCHY-type/RING-type Zinc finger protein
GB_A03G1255	AT2G03440	nodulin-related protein 1
GB_A03G1897	-	-
GB_A03G2045	AT2G41480	peroxidase superfamily protein
GB_A03G2449	AT1G49310	transmembrane protein
GB_A03G2514	AT1G30380	photosystem I subunit K
GB_A04G0717	AT4G30810	serine carboxypeptidase-like 29
GB_A05G0207	AT2G03500	Homeodomain-like superfamily protein
GB_A05G0323	AT4G29820	homolog of CFIM-25
GB_A05G0383	AT5G20885	RING/U-box superfamily protein
GB_A05G0709	AT3G56970	basic helix-loop-helix (bHLH) DNA-binding superfamily protein
GB_A05G0816	AT1G08380	photosystem I subunit O
GB_A05G0976	AT1G53540	HSP20-like chaperones superfamily protein
GB_A05G1139	AT1G30650	WRKY DNA-binding protein 14
GB_A05G1733	AT4G04630	senescence regulator (Protein of unknown function%2C DUF584)
GB_A05G2274	AT5G15120	2-aminoethanethiol dioxygenase%2C putative (DUF1637)
GB_A05G2353	AT1G24620	EF hand calcium-binding protein family
GB_A05G2527	AT1G33340	ENTH/ANTH/VHS superfamily protein
GB_A05G3796	AT2G39510	nodulin MtN21 /EamA-like transporter family protein
GB_A05G4154	AT1G77145	transmembrane protein%2C putative (DUF506)
GB_A06G0038	AT1G75760	ER lumen protein retaining receptor family protein
GB_A06G0039	AT1G75750	GAST1 protein homolog 1
GB_A06G0635	AT5G25940	early nodulin-like protein
GB_A06G2407	AT5G47760	2-phosphoglycolate phosphatase 2
GB_A07G0103	AT2G19590	ACC oxidase 1
GB_A07G0618	AT4G24715	high-affinity nitrate transporter-like protein
GB_A07G1040	AT2G28690	TOX high mobility group box protein%2C putative (DUF1635)
GB_A07G1055	AT5G59340	WUSCHEL related homeobox 2
GB_A07G1087	AT3G46780	plastid transcriptionally active 16
GB_A07G1223	AT5G22090	FAF-like protein (DUF3049)
GB_A07G1432	AT3G62040	Haloacid dehalogenase-like hydrolase (HAD) superfamily protein
GB_A07G1633	AT2G31200	actin depolymerizing factor 6
GB_A07G2007	AT5G38430	Ribulose bisphosphate carboxylase (small chain) family protein
GB_A08G0316	AT5G48020	2-oxoglutarate (2OG) and Fe(II)-dependent oxygenase superfamily protein
GB_A08G0523	AT4G29035	Plant self-incompatibility protein S1 family
GB_A08G1011	AT5G57660	CONSTANS-like 5
GB_A08G1364	AT2G18196	Heavy metal transport/detoxification superfamily protein
GB_A08G1416	AT3G18440	aluminum-activated malate transporter 9
GB_A08G1834	AT4G19410	Pectinacetylesterase family protein
GB_A08G2735	AT4G24015	RING/U-box superfamily protein
GB_A09G0067	-	-
GB_A09G0744	AT3G18400	NAC domain containing protein 58
GB_A09G1489	AT4G20990	alpha carbonic anhydrase 4
GB_A09G1953	AT1G07030	Mitochondrial substrate carrier family protein
GB_A10G0271	AT4G32480	sugar phosphate exchanger%2C putative (DUF506)
GB_A10G0416	AT5G46220	transmembrane protein (DUF616)
GB_A10G0623	AT1G17710	Pyridoxal phosphate phosphatase-related protein
GB_A10G0625	AT1G51700	DOF zinc finger protein 1
GB_A10G1189	AT3G25400	dCTP pyrophosphatase-like protein
GB_A10G1281	AT5G19040	isopentenyltransferase 5
GB_A10G2449	AT2G37250	adenosine kinase
GB_A11G0523	AT5G67480	BTB and TAZ domain protein 4
GB_A11G0924	-	-
GB_A11G1301	AT2G48130	Bifunctional inhibitor/lipid-transfer protein/seed storage 2S albumin superfamily protein
GB_A11G1480	AT3G07310	phosphoserine aminotransferase%2C putative (DUF760)
GB_A11G1537	AT4G13640	Homeodomain-like superfamily protein
GB_A11G1981	AT3G50820	photosystem II subunit O-2
GB_A11G2357	AT4G33910	2-oxoglutarate (2OG) and Fe(II)-dependent oxygenase superfamily protein
GB_A11G3113	AT3G62550	Adenine nucleotide alpha hydrolases-like superfamily protein
GB_A11G3117	AT1G56320	hypothetical protein
GB_A12G0035	AT2G48140	Bifunctional inhibitor/lipid-transfer protein/seed storage 2S albumin superfamily protein
GB_A12G0037	AT3G22600	Bifunctional inhibitor/lipid-transfer protein/seed storage 2S albumin superfamily protein
GB_A12G0221	AT4G34030	3-methylcrotonyl-CoA carboxylase
GB_A12G0243	AT2G15890	maternal effect embryo arrest 14
GB_A12G0394	AT4G34850	Chalcone and stilbene synthase family protein
GB_A12G2077	-	-
GB_A12G3057	AT3G22370	alternative oxidase 1A
GB_A13G0224	AT3G55040	glutathione transferase lambda 2
GB_A13G1667	AT1G21970	Histone superfamily protein
GB_A13G1691	AT3G01440	PsbQ-like 1
GB_A13G2779	AT2G30140	UDP-Glycosyltransferase superfamily protein
GB_A13G2780	AT2G30150	UDP-Glycosyltransferase superfamily protein
GB_A01G0018	AT4G38470	ACT-like protein tyrosine kinase family protein
GB_A01G0122	AT1G02170	metacaspase 1
GB_A01G0409	AT1G17020	senescence-related gene 1
GB_A01G0428	AT1G78610	mechanosensitive channel of small conductance-like 6
GB_A01G0999	AT1G42970	glyceraldehyde-3-phosphate dehydrogenase B subunit
GB_A03G1200	AT1G14290	sphingoid base hydroxylase 2
GB_A03G0671	AT5G61760	inositol polyphosphate kinase 2 beta
GB_A02G2001	AT4G34950	Major facilitator superfamily protein
GB_A02G1740	AT5G10520	ROP binding protein kinases 1
GB_A02G1603	AT4G13830	DNAJ-like 20
GB_A01G1708	AT1G70830	MLP-like protein 28
GB_A01G2123	AT1G35910	Haloacid dehalogenase-like hydrolase (HAD) superfamily protein
GB_A01G2373	AT2G36530	Enolase
GB_A01G2381	AT3G10040	sequence-specific DNA binding transcription factor
GB_A08G0274	AT4G15560	Deoxyxylulose-5-phosphate synthase
GB_A02G0427	AT3G23430	phosphate 1
GB_A02G0910	AT1G30760	FAD-binding Berberine family protein
GB_A03G1232	AT3G18670	Ankyrin repeat family protein
GB_A03G1568	AT1G13440	glyceraldehyde-3-phosphate dehydrogenase C2
GB_A03G2287	AT4G34560	transmembrane protein
GB_A03G2504	AT1G09630	RAB GTPase 11C
GB_A04G1524	AT2G16600	rotamase CYP 3
GB_A04G1334	AT5G23190	cytochrome P450%2C family 86%2C subfamily B%2C polypeptide 1
GB_A04G1294	AT4G03510	RING membrane-anchor 1
GB_A04G1133	AT2G38110	glycerol-3-phosphate acyltransferase 6
GB_A04G0906	AT2G36800	don-glucosyltransferase 1
GB_A04G0672	AT5G06750	Protein phosphatase 2C family protein
GB_A05G0180	AT5G25940	early nodulin-like protein
GB_A05G0395	AT5G21482	cytokinin oxidase 7
GB_A05G0554	AT4G32280	indole-3-acetic acid inducible 29
GB_A05G0704	AT5G13490	ADP/ATP carrier 2
GB_A05G0799	AT2G35940	BEL1-like homeodomain 1
GB_A05G0897	AT5G58700	phosphatidylinositol-speciwc phospholipase C4
GB_A05G0970	AT3G55440	triosephosphate isomerase
GB_A05G1408	AT3G14200	Chaperone DnaJ-domain superfamily protein
GB_A05G1656	AT1G61120	terpene synthase 04
GB_A05G2198	AT5G65660	hydroxyproline-rich glycoprotein family protein
GB_A05G2792	AT4G09460	myb domain protein 6
GB_A05G2970	AT1G76520	Auxin efflux carrier family protein
GB_A05G3098	AT2G39510	nodulin MtN21 /EamA-like transporter family protein
GB_A05G3468	AT1G24100	UDP-glucosyl transferase 74B1
GB_A06G0145	AT4G31940	cytochrome P450%2C family 82%2C subfamily C%2C polypeptide 4
GB_A06G0402	AT1G35910	Haloacid dehalogenase-like hydrolase (HAD) superfamily protein
GB_A06G0724	AT5G11520	aspartate aminotransferase 3
GB_A06G1291	AT5G61890	Integrase-type DNA-binding superfamily protein
GB_A06G1647	AT1G72280	endoplasmic reticulum oxidoreductins 1
GB_A07G0041	AT3G29300	transmembrane protein
GB_A07G0243	AT4G26270	phosphofructokinase 3
GB_A07G0539	AT5G50790	Nodulin MtN3 family protein
GB_A07G2383	AT4G28780	GDSL-like Lipase/Acylhydrolase superfamily protein
GB_A08G0113	AT2G28510	Dof-type zinc finger DNA-binding family protein
GB_A08G0634	AT1G28710	Nucleotide-diphospho-sugar transferase family protein
GB_A08G2587	AT5G39890	2-aminoethanethiol dioxygenase%2C putative (DUF1637)
GB_A08G2875	AT4G15450	Senescence/dehydration-associated protein-like protein
GB_A09G1623	AT3G11680	aluminum activated malate transporter family protein
GB_A09G1937	AT3G11710	lysyl-tRNA synthetase 1
GB_A09G2137	AT2G18196	Heavy metal transport/detoxification superfamily protein
GB_A09G2305	AT2G33100	cellulose synthase-like D1
GB_A09G2325	AT5G24620	Pathogenesis-related thaumatin superfamily protein
GB_A10G2463	-	-
GB_A10G2341	AT3G52990	Pyruvate kinase family protein
GB_A10G0974	AT2G23540	GDSL-like Lipase/Acylhydrolase superfamily protein
GB_A10G0678	AT5G25840	DUF1677 family protein (DUF1677)
GB_A11G3031	AT1G08980	amidase 1
GB_A11G1622	AT1G03475	Coproporphyrinogen III oxidase
GB_A11G1485	AT3G07360	plant U-box 9
GB_A11G0702	AT5G63090	Lateral organ boundaries (LOB) domain family protein
GB_A11G0521	AT3G49950	GRAS family transcription factor
GB_A11G0519	AT3G50050	Eukaryotic aspartyl protease family protein
GB_A11G0473	AT2G18350	homeobox protein 24
GB_A11G0350	AT1G74460	GDSL-like Lipase/Acylhydrolase superfamily protein
GB_A11G0242	-	-
GB_A12G2626	AT5G41650	Lactoylglutathione lyase / glyoxalase I family protein
GB_A12G2615	AT1G64060	respiratory burst oxidase protein F
GB_A12G2404	AT4G18010	myo-inositol polyphosphate 5-phosphatase 2
GB_A12G1918	AT5G39660	cycling DOF factor 2
GB_A12G1719	AT1G24590	DORNROSCHEN-like protein
GB_A12G1561	AT5G08350	GRAM domain-containing protein / ABA-responsive protein-like protein
GB_A12G1023	AT4G15560	Deoxyxylulose-5-phosphate synthase
GB_A12G0613	AT4G35830	aconitase 1
GB_A12G0455	AT1G09600	Protein kinase superfamily protein
GB_A12G0160	AT2G14210	AGAMOUS-like 44
GB_A12G0052	AT2G48110	reduced epidermal fluorescence 4
GB_A13G0288	-	-
GB_A13G0786	-	-
GB_A13G1437	AT1G23380	homeobox protein knotted-1-like 6
GB_A13G1695	AT3G28390	P-glycoprotein 18
GB_A13G2316	AT5G20870	O-Glycosyl hydrolases family 17 protein
GB_A08G1538	AT2G46940	fold protein
GB_A07G1438	AT1G27680	ADPGLC-PPase large subunit
GB_A07G1440	AT4G01575	serine protease inhibitor%2C Kazal-type family protein
GB_A13G0472	AT3G19640	magnesium transporter 4
GB_D01G0836	AT1G50720	Stigma-specific Stig1 family protein
GB_D01G1016	AT1G16310	Cation efflux family protein
GB_D01G2201	AT1G25440	B-box type zinc finger protein with CCT domain-containing protein
GB_D01G2221	AT5G06800	myb-like HTH transcriptional regulator family protein
GB_D01G2626	AT5G05600	2-oxoglutarate (2OG) and Fe(II)-dependent oxygenase superfamily protein
GB_D01G2634	AT3G08940	light harvesting complex photosystem II
GB_D01G1396	AT1G28220	purine permease 3
GB_D02G0353	AT5G19150	pfkB-like carbohydrate kinase family protein
GB_D02G0556	AT1G06330	Heavy metal transport/detoxification superfamily protein
GB_D03G0827	AT2G41690	heat shock transcription factor B3
GB_D03G0445	AT4G20190	hypothetical protein
GB_D03G0514	AT5G17170	rubredoxin family protein
GB_D02G1911	AT1G68510	LOB domain-containing protein 42
GB_D02G2646	AT1G30380	photosystem I subunit K
GB_D04G1286	AT3G53200	myb domain protein 27
GB_D05G0216	AT2G03500	Homeodomain-like superfamily protein
GB_D05G0383	AT5G20885	RING/U-box superfamily protein
GB_D05G0400	AT5G21430	Chaperone DnaJ-domain superfamily protein
GB_D05G0799	AT1G08380	photosystem I subunit O
GB_D05G0892	AT2G29640	JOSEPHIN-like protein
GB_D05G1290	AT3G15540	indole-3-acetic acid inducible 19
GB_D05G1417	AT1G17345	SAUR-like auxin-responsive protein family
GB_D05G1444	AT1G53920	GDSL-motif lipase 5
GB_D05G2190	AT4G37790	Homeobox-leucine zipper protein family
GB_D05G2358	AT1G24620	EF hand calcium-binding protein family
GB_D05G2824	AT3G10920	manganese superoxide dismutase 1
GB_D04G0705	AT5G05960	Bifunctional inhibitor/lipid-transfer protein/seed storage 2S albumin superfamily protein
GB_D06G1400	AT5G44550	Uncharacterized protein family (UPF0497)
GB_D06G1616	AT1G29270	transcription factor bHLH35-like protein
GB_D06G1915	AT5G55630	Outward rectifying potassium channel protein
GB_D07G0112	AT2G19590	ACC oxidase 1
GB_D07G0591	AT5G63390	O-fucosyltransferase family protein
GB_D07G1302	AT5G12340	DUF4228 domain protein
GB_D07G1442	AT3G62040	Haloacid dehalogenase-like hydrolase (HAD) superfamily protein
GB_D07G2047	AT5G38430	Ribulose bisphosphate carboxylase (small chain) family protein
GB_D07G2358	AT2G20260	photosystem I subunit E-2
GB_D07G2407	AT1G67030	zinc finger protein 6
GB_D08G0324	AT5G48020	2-oxoglutarate (2OG) and Fe(II)-dependent oxygenase superfamily protein
GB_D08G0449	AT1G29000	Heavy metal transport/detoxification superfamily protein
GB_D08G1395	-	-
GB_D08G1506	AT3G62550	Adenine nucleotide alpha hydrolases-like superfamily protein
GB_D08G1832	AT4G19410	Pectinacetylesterase family protein
GB_D08G2072	AT1G12250	Pentapeptide repeat-containing protein
GB_D08G2840	AT3G04730	indoleacetic acid-induced protein 16
GB_D09G0605	AT3G18400	NAC domain containing protein 58
GB_D09G1132	AT1G08440	aluminum activated malate transporter family protein
GB_D09G2162	AT2G32720	cytochrome B5 isoform B
GB_D10G0279	AT4G32480	sugar phosphate exchanger%2C putative (DUF506)
GB_D10G0436	AT1G30135	jasmonate-zim-domain protein 8
GB_D10G1733	AT3G25400	dCTP pyrophosphatase-like protein
GB_D10G1237	AT1G06680	photosystem II subunit P-1
GB_D10G1201	AT5G63620	GroES-like zinc-binding alcohol dehydrogenase family protein
GB_D10G1941	AT5G49350	Glycine-rich protein family
GB_D11G0317	-	-
GB_D11G1157	AT1G02450	NIM1-interacting 1
GB_D11G1393	AT4G08290	nodulin MtN21 /EamA-like transporter family protein
GB_D11G1515	AT3G07310	phosphoserine aminotransferase%2C putative (DUF760)
GB_D11G1637	AT1G04960	golgin family A protein (DUF1664)
GB_D11G1912	AT5G55690	MADS-box transcription factor family protein
GB_D11G1961	AT5G66440	tRNA-methyltransferase non-catalytic subunit trm6MTase subunit
GB_D11G1976	AT2G18350	homeobox protein 24
GB_D11G2152	AT5G44730	Haloacid dehalogenase-like hydrolase (HAD) superfamily protein
GB_D11G2816	AT1G04520	plasmodesmata-located protein 2
GB_D11G3110	AT3G62550	Adenine nucleotide alpha hydrolases-like superfamily protein
GB_D11G3113	AT1G56320	hypothetical protein
GB_D11G3682	AT2G38920	SPX (SYG1/Pho81/XPR1) domain-containing protein / zinc finger (C3HC4-type RING finger) protein-like protein
GB_D11G3820	AT5G02390	TRM32-like protein (DUF3741)
GB_D11G3837	AT3G54050	high cyclic electron flow 1
GB_D12G0038	AT2G48140	Bifunctional inhibitor/lipid-transfer protein/seed storage 2S albumin superfamily protein
GB_D12G0040	AT3G22600	Bifunctional inhibitor/lipid-transfer protein/seed storage 2S albumin superfamily protein
GB_D12G0258	AT2G15890	maternal effect embryo arrest 14
GB_D12G0349	AT5G53300	ubiquitin-conjugating enzyme 10
GB_D12G0565	AT1G56170	nuclear factor Y%2C subunit C2
GB_D12G1986	AT1G68750	phosphoenolpyruvate carboxylase 4
GB_D12G2681	AT4G24060	Dof-type zinc finger DNA-binding family protein
GB_D13G0359	-	-
GB_D13G0866	AT1G69310	WRKY DNA-binding protein 57
GB_D13G1589	AT1G21970	Histone superfamily protein
GB_D13G1711	AT3G01440	PsbQ-like 1
GB_D13G2160	AT2G21080	Ras guanine nucleotide exchange factor K
GB_D13G2451	AT1G21010	poly polymerase
GB_D01G0314	AT3G14370	Protein kinase superfamily protein
GB_D01G0450	AT1G78610	mechanosensitive channel of small conductance-like 6
GB_D01G1356	AT5G49630	amino acid permease 6
GB_D03G0892	AT4G11280	1-aminocyclopropane-1-carboxylic acid (acc) synthase 6
GB_D03G1062	AT5G62680	Major facilitator superfamily protein
GB_D03G1243	AT3G47420	putative glycerol-3-phosphate transporter 1
GB_D03G1932	AT4G17800	Putative AT-hook DNA-binding family protein
GB_D03G1976	AT5G45620	Proteasome component (PCI) domain protein
GB_D03G1977	AT5G45500	RNI-like superfamily protein
GB_D03G0084	AT4G34950	Major facilitator superfamily protein
GB_D03G0801	AT1G43800	Plant stearoyl-acyl-carrier-protein desaturase family protein
GB_D01G2429	AT5G03610	GDSL-like Lipase/Acylhydrolase superfamily protein
GB_D01G2449	AT2G36530	Enolase
GB_D01G2457	AT3G10040	sequence-specific DNA binding transcription factor
GB_D01G2538	AT5G02640	hypothetical protein
GB_D02G0405	AT3G23000	CBL-interacting protein kinase 7
GB_D02G0455	AT3G23430	phosphate 1
GB_D02G0789	-	-
GB_D02G0830	AT1G77330	2-oxoglutarate (2OG) and Fe(II)-dependent oxygenase superfamily protein
GB_D02G1620	AT1G23200	Plant invertase/pectin methylesterase inhibitor superfamily
GB_D02G2431	AT4G34560	transmembrane protein
GB_D02G2437	AT1G75390	basic leucine-zipper 44
GB_D04G1904	AT2G16600	rotamase CYP 3
GB_D04G1722	AT5G23190	cytochrome P450%2C family 86%2C subfamily B%2C polypeptide 1
GB_D04G1060	AT3G58480	calmodulin-binding family protein
GB_D04G0564	AT3G01420	Peroxidase superfamily protein
GB_D05G0189	AT5G25940	early nodulin-like protein
GB_D05G0474	AT2G25790	Leucine-rich receptor-like protein kinase family protein
GB_D05G0486	AT3G63520	carotenoid cleavage dioxygenase 1
GB_D05G0523	AT2G25180	response regulator 12
GB_D05G0786	AT5G22090	FAF-like protein (DUF3049)
GB_D05G0947	AT3G55440	triosephosphate isomerase
GB_D05G1340	AT1G52140	Avr9/Cf-9 rapidly elicited protein
GB_D05G1762	AT4G22010	SKU5 similar 4
GB_D05G2009	AT1G75130	cytochrome P450%2C family 721%2C subfamily A%2C polypeptide 1
GB_D05G2106	AT4G34110	poly(A) binding protein 2
GB_D05G2629	AT1G19530	DNA polymerase epsilon catalytic subunit A
GB_D05G2776	AT4G09160	SEC14 cytosolic factor family protein / phosphoglyceride transfer family protein
GB_D05G2875	AT1G12710	phloem protein 2-A12
GB_D05G2954	AT1G20925	Auxin efflux carrier family protein
GB_D05G2960	AT5G46330	Leucine-rich receptor-like protein kinase family protein
GB_D05G3069	AT2G39510	nodulin MtN21 /EamA-like transporter family protein
GB_D05G4039	AT4G26690	PLC-like phosphodiesterase family protein
GB_D06G0194	AT1G45688	transmembrane protein
GB_D06G0734	AT4G11370	RING-H2 finger A1A
GB_D06G0760	AT4G29230	NAC domain containing protein 75
GB_D06G0698	AT5G11520	aspartate aminotransferase 3
GB_D06G1461	AT1G61660	basic helix-loop-helix (bHLH) DNA-binding superfamily protein
GB_D06G1551	AT1G28310	Dof-type zinc finger DNA-binding family protein
GB_D06G1659	AT5G46330	Leucine-rich receptor-like protein kinase family protein
GB_D06G1690	AT1G72280	endoplasmic reticulum oxidoreductins 1
GB_D07G0052	AT3G29300	transmembrane protein
GB_D07G0100	AT3G49690	myb domain protein 84
GB_D07G0252	AT4G26270	phosphofructokinase 3
GB_D07G0361	AT5G10970	C2H2 and C2HC zinc fingers superfamily protein
GB_D07G0387	AT5G24930	zinc finger CONSTANS-like protein
GB_D08G0079	AT4G33790	Jojoba acyl CoA reductase-related male sterility protein
GB_D08G0567	AT3G07650	CONSTANS-like 9
GB_D08G1489	AT4G02280	sucrose synthase 3
GB_D08G1499	AT1G02660	alpha/beta-Hydrolases superfamily protein
GB_D08G2279	AT2G20470	AGC (cAMP-dependent%2C cGMP-dependent and protein kinase C) kinase family protein
GB_D08G2583	AT5G39890	2-aminoethanethiol dioxygenase%2C putative (DUF1637)
GB_D08G2864	AT4G15450	Senescence/dehydration-associated protein-like protein
GB_D09G0135	AT3G29075	glycine-rich protein
GB_D09G0402	AT1G51540	Galactose oxidase/kelch repeat superfamily protein
GB_D09G0598	AT1G25440	B-box type zinc finger protein with CCT domain-containing protein
GB_D09G1215	AT5G49700	Putative AT-hook DNA-binding family protein
GB_D09G1469	AT3G11680	aluminum activated malate transporter family protein
GB_D09G1557	AT3G52990	Pyruvate kinase family protein
GB_D09G1858	AT5G16560	Homeodomain-like superfamily protein
GB_D09G1864	AT3G17980	Calcium-dependent lipid-binding (CaLB domain) family protein
GB_D09G1916	AT5G52200	phosphoprotein phosphatase inhibitor
GB_D09G2328	AT3G22600	Bifunctional inhibitor/lipid-transfer protein/seed storage 2S albumin superfamily protein
GB_D10G2798	AT1G29050	TRICHOME BIREFRINGENCE-LIKE 38
GB_D10G2567	AT5G02220	cyclin-dependent kinase inhibitor
GB_D10G0971	AT4G36220	ferulic acid 5-hydroxylase 1
GB_D10G1015	AT2G23540	GDSL-like Lipase/Acylhydrolase superfamily protein
GB_D10G0823	AT3G15800	Glycosyl hydrolase superfamily protein
GB_D10G0384	AT1G78820	D-mannose binding lectin protein with Apple-like carbohydrate-binding domain-containing protein
GB_D10G0185	AT4G21380	receptor kinase 3
GB_D11G3130	AT1G09240	nicotianamine synthase 3
GB_D11G3111	AT3G62550	Adenine nucleotide alpha hydrolases-like superfamily protein
GB_D11G3061	AT1G09090	respiratory burst oxidase-like protein
GB_D11G2531	AT4G09160	SEC14 cytosolic factor family protein / phosphoglyceride transfer family protein
GB_D11G1880	AT4G24180	THAUMATIN-LIKE PROTEIN 1
GB_D11G1673	AT1G03475	Coproporphyrinogen III oxidase
GB_D11G1392	AT4G30420	nodulin MtN21 /EamA-like transporter family protein
GB_D11G1236	AT3G62860	alpha/beta-Hydrolases superfamily protein
GB_D11G0229	AT1G64230	ubiquitin-conjugating enzyme 28
GB_D12G3003	AT1G73590	Auxin efflux carrier family protein
GB_D12G2044	AT3G47500	cycling DOF factor 3
GB_D12G1370	AT2G46660	cytochrome P450%2C family 78%2C subfamily A%2C polypeptide 6
GB_D12G1013	AT4G39850	peroxisomal ABC transporter 1
GB_D12G0173	AT4G37940	AGAMOUS-like 21
GB_D12G0131	AT2G17290	Calcium-dependent protein kinase family protein
GB_D12G0039	AT2G48130	Bifunctional inhibitor/lipid-transfer protein/seed storage 2S albumin superfamily protein
GB_D13G1360	AT1G56580	plant/protein (Protein of unknown function%2C DUF538)
GB_D07G1274	AT5G03170	FASCICLIN-like arabinogalactan-protein 11
GB_D03G0215	AT2G15680	Calcium-binding EF-hand family protein
GB_A10G1707	AT2G40435	transcription factor SCREAM-like protein
GB_A07G2261	AT5G35770	Transducin/WD40 repeat-like superfamily protein
GB_D03G0896	AT4G23550	WRKY family transcription factor
GB_D10G0335	AT3G23730	xyloglucan endotransglucosylase/hydrolase 16
GB_A08G2400	AT2G30080	ZIP metal ion transporter family
GB_A01G0414	AT2G04340	cytoplasmic dynein 2 light intermediate chain
GB_A01G2565	AT5G05600	2-oxoglutarate (2OG) and Fe(II)-dependent oxygenase superfamily protein
GB_A02G0951	AT3G59520	RHOMBOID-like protein 13
GB_A02G1488	AT1G52800	2-oxoglutarate (2OG) and Fe(II)-dependent oxygenase superfamily protein
GB_A02G1636	AT5G64820	transmembrane protein
GB_A03G0069	AT2G35370	glycine decarboxylase complex H
GB_A03G0237	AT1G63120	RHOMBOID-like 2
GB_A03G0893	-	-
GB_A03G1053	AT1G17100	SOUL heme-binding family protein
GB_A03G1746	AT1G59725	DNAJ heat shock family protein
GB_A04G0125	AT4G26860	Putative pyridoxal phosphate-dependent enzyme%2C YBL036C type
GB_A04G1227	AT1G68300	Adenine nucleotide alpha hydrolases-like superfamily protein
GB_A05G0036	AT1G29660	GDSL-like Lipase/Acylhydrolase superfamily protein
GB_A05G0147	AT4G32280	indole-3-acetic acid inducible 29
GB_A05G0174	AT1G80160	Lactoylglutathione lyase / glyoxalase I family protein
GB_A05G1267	AT3G25910	MAP kinase kinase kinase%2C putative (DUF1644)
GB_A05G1908	AT4G24160	alpha/beta-Hydrolases superfamily protein
GB_A05G3660	AT5G40690	histone-lysine N-methyltransferase trithorax-like protein
GB_A06G2101	AT3G08710	thioredoxin H-type 9
GB_A07G0175	AT5G20860	Plant invertase/pectin methylesterase inhibitor superfamily
GB_A07G0530	AT3G48850	phosphate transporter 3%3B2
GB_A07G0609	-	-
GB_A07G0810	AT1G66810	Zinc finger C-x8-C-x5-C-x3-H type family protein
GB_A07G1490	AT3G61770	Acid phosphatase/vanadium-dependent haloperoxidase-related protein
GB_A08G0085	AT2G27480	Calcium-binding EF-hand family protein
GB_A09G0844	AT4G14930	Survival protein SurE-like phosphatase/nucleotidase
GB_A09G1608	AT5G06390	FASCICLIN-like arabinogalactan protein 17 precursor
GB_A09G2489	AT3G22620	Bifunctional inhibitor/lipid-transfer protein/seed storage 2S albumin superfamily protein
GB_A09G2746	AT5G07910	Leucine-rich repeat (LRR) family protein
GB_A10G0120	AT1G11905	B-cell receptor-associated protein 31-like protein
GB_A10G0395	AT1G29850	double-stranded DNA-binding family protein
GB_A10G2389	AT3G54840	Ras-related small GTP-binding family protein
GB_A10G2767	AT2G40100	light harvesting complex photosystem II
GB_A11G0480	AT4G36800	RUB1 conjugating enzyme 1
GB_A11G0847	AT2G45380	myeloid leukemia factor
GB_A11G0939	AT4G00400	glycerol-3-phosphate acyltransferase 8
GB_A11G1104	AT1G02360	Chitinase family protein
GB_A11G2007	AT3G50560	NAD(P)-binding Rossmann-fold superfamily protein
GB_A11G2373	AT2G39540	Gibberellin-regulated family protein
GB_A11G2465	AT5G64040	photosystem I reaction center subunit PSI-N%2C chloroplast%2C putative / PSI-N%2C putative (PSAN)
GB_A11G2593	AT5G17860	calcium exchanger 7
GB_A11G3551	AT5G36290	Uncharacterized protein family (UPF0016)
GB_A12G0175	AT4G33800	hypothetical protein
GB_A12G0513	AT4G20170	glycosyltransferase family protein (DUF23)
GB_A12G0577	AT2G01300	mediator of RNA polymerase II transcription subunit
GB_A13G0115	AT5G03990	FK506-binding-like protein
GB_A13G0816	AT1G69760	suppressor SRP40-like protein
GB_A13G0907	AT1G69120	K-box region and MADS-box transcription factor family protein
GB_A13G0946	AT1G18650	plasmodesmata callose-binding protein 3
GB_A13G1727	AT5G54855	Pollen Ole e 1 allergen and extensin family protein
GB_A13G2674	AT5G58740	HSP20-like chaperones superfamily protein
GB_A13G2707	AT5G24318	O-Glycosyl hydrolases family 17 protein
GB_A01G0286	-	-
GB_A01G0315	AT1G79040	photosystem II subunit R
GB_A01G0767	AT3G20410	calmodulin-domain protein kinase 9
GB_A01G0923	AT2G04240	RING/U-box superfamily protein
GB_A02G1073	AT4G10850	Nodulin MtN3 family protein
GB_A03G0347	AT2G30130	Lateral organ boundaries (LOB) domain family protein
GB_A03G0273	AT1G63800	ubiquitin-conjugating enzyme 5
GB_A03G0114	AT4G16790	hydroxyproline-rich glycoprotein family protein
GB_A02G1915	AT2G23780	RING/U-box superfamily protein
GB_A02G1574	AT4G01020	helicase domain-containing protein / IBR domain-containing protein / zinc finger protein-like protein
GB_A01G1748	AT1G27290	transmembrane protein
GB_A01G2350	AT3G52760	Integral membrane Yip1 family protein
GB_A08G0283	AT1G11910	aspartic proteinase A1
GB_A02G0493	AT5G18600	Thioredoxin superfamily protein
GB_A02G0810	AT1G36980	transmembrane 50A-like protein
GB_A03G1811	AT5G13190	GSH-induced LITAF domain protein
GB_A03G1895	AT2G20870	cell wall protein precursor
GB_A03G2037	AT2G13810	AGD2-like defense response protein 1
GB_A04G1302	AT4G28140	Integrase-type DNA-binding superfamily protein
GB_A05G3760	AT3G55580	Regulator of chromosome condensation (RCC1) family protein
GB_A05G1840	AT1G76160	SKU5 similar 5
GB_A05G2531	AT5G09360	laccase 14
GB_A05G2736	AT4G08540	DNA-directed RNA polymerase II protein
GB_A05G3165	AT1G14040	EXS (ERD1/XPR1/SYG1) family protein
GB_A04G0564	AT1G18870	isochorismate synthase 2
GB_A06G0619	AT2G26670	Plant heme oxygenase (decyclizing) family protein
GB_A06G1854	AT4G17220	microtubule-associated proteins 70-5
GB_A07G0189	AT2G05940	Protein kinase superfamily protein
GB_A07G0267	AT5G25760	peroxin4
GB_A07G0452	AT5G51710	K+ efflux antiporter 5
GB_A07G0515	-	-
GB_A07G0751	AT5G07920	diacylglycerol kinase1
GB_A07G0906	AT1G05300	zinc transporter 5 precursor
GB_A07G1221	AT2G35940	BEL1-like homeodomain 1
GB_A07G2023	AT1G65820	microsomal glutathione s-transferase
GB_A07G2654	AT3G27210	hypothetical protein
GB_A08G0356	AT1G02000	UDP-D-glucuronate 4-epimerase 2
GB_A08G0449	AT3G66654	Cyclophilin-like peptidyl-prolyl cis-trans isomerase family protein
GB_A08G0917	AT2G38670	phosphorylethanolamine cytidylyltransferase 1
GB_A08G1705	AT4G00110	UDP-D-glucuronate 4-epimerase 3
GB_A08G2187	AT4G11600	glutathione peroxidase 6
GB_A08G2536	AT5G28840	GDP-D-mannose 3'%2C5'-epimerase
GB_A08G2826	AT2G43290	Calcium-binding EF-hand family protein
GB_A08G2872	AT5G11590	Integrase-type DNA-binding superfamily protein
GB_A09G0794	AT1G04760	vesicle-associated membrane protein 726
GB_A09G1749	AT2G39210	Major facilitator superfamily protein
GB_A09G1892	AT3G53980	Bifunctional inhibitor/lipid-transfer protein/seed storage 2S albumin superfamily protein
GB_A09G1995	AT2G36330	Uncharacterized protein family (UPF0497)
GB_A09G2348	AT5G48570	FKBP-type peptidyl-prolyl cis-trans isomerase family protein
GB_A09G2598	AT2G05620	proton gradient regulation 5
GB_A10G2614	AT5G02220	cyclin-dependent kinase inhibitor
GB_A10G0668	AT3G16340	pleiotropic drug resistance 1
GB_A10G0497	AT5G57330	Galactose mutarotase-like superfamily protein
GB_A10G0094	AT1G12030	phosphoenolpyruvate carboxylase%2C putative (DUF506)
GB_A11G3506	AT5G19780	tubulin alpha-5
GB_A11G2591	AT3G04440	Plasma-membrane choline transporter family protein
GB_A11G2566	-	-
GB_A11G0531	AT4G37800	xyloglucan endotransglucosylase/hydrolase 7
GB_A11G0101	AT4G20820	FAD-binding Berberine family protein
GB_A12G2755	AT5G24530	2-oxoglutarate (2OG) and Fe(II)-dependent oxygenase superfamily protein
GB_A12G2729	AT1G76890	Duplicated homeodomain-like superfamily protein
GB_A12G2462	AT5G47470	Nodulin MtN21 /EamA-like transporter family protein
GB_A12G2309	AT4G19170	nine-cis-epoxycarotenoid dioxygenase 4
GB_A12G1170	AT4G00050	basic helix-loop-helix (bHLH) DNA-binding superfamily protein
GB_A12G0956	AT4G37980	cinnamyl alcohol dehydrogenase 7
GB_A12G0079	AT1G03020	Thioredoxin superfamily protein
GB_A12G0074	AT3G05030	sodium hydrogen exchanger 2
GB_A12G0032	AT3G63240	DNAse I-like superfamily protein
GB_A13G0054	AT2G40470	LOB domain-containing protein 15
GB_A13G0162	AT3G55950	CRINKLY4 related 3
GB_A13G0181	AT3G11320	Nucleotide-sugar transporter family protein
GB_A04G1410	AT5G64170	dentin sialophosphoprotein-like protein
GB_A13G0905	AT1G69080	Adenine nucleotide alpha hydrolases-like superfamily protein
GB_A13G2173	AT3G62630	stress response NST1-like protein (DUF1645)
GB_A13G2252	AT2G26690	Major facilitator superfamily protein
GB_A04G1766	AT1G23260	MMS ZWEI homologue 1
GB_D01G0171	AT1G03600	photosystem II family protein
GB_D01G0840	AT2G41640	Glycosyltransferase family 61 protein
GB_D01G2358	AT2G35900	Mal d 1-associated protein
GB_D02G0841	AT1G44130	Eukaryotic aspartyl protease family protein
GB_D03G0767	AT4G25980	peroxidase superfamily protein
GB_D03G1253	AT5G62360	Plant invertase/pectin methylesterase inhibitor superfamily protein
GB_D02G1330	AT1G17100	SOUL heme-binding family protein
GB_D02G1496	AT1G68850	Peroxidase superfamily protein
GB_D02G1622	AT1G14890	Plant invertase/pectin methylesterase inhibitor superfamily protein
GB_D02G1828	AT1G60550	enoyl-CoA hydratase/isomerase D
GB_D05G0373	AT3G53690	RING/U-box superfamily protein
GB_D05G0557	AT3G49500	RNA-dependent RNA polymerase 6
GB_D05G0913	AT1G07400	HSP20-like chaperones superfamily protein
GB_D05G0950	-	-
GB_D05G1656	AT2G28510	Dof-type zinc finger DNA-binding family protein
GB_D05G1743	AT4G04860	DERLIN-2.2
GB_D05G2117	AT4G34150	Calcium-dependent lipid-binding (CaLB domain) family protein
GB_D05G2163	AT4G31540	exocyst subunit exo70 family protein G1
GB_D05G2368	AT5G08640	flavonol synthase 1
GB_D05G2414	AT3G24590	plastidic type i signal peptidase 1
GB_D05G2724	AT4G08685	Pollen Ole e 1 allergen and extensin family protein
GB_D05G3383	AT2G01190	Octicosapeptide/Phox/Bem1p family protein
GB_D04G0745	AT3G56010	transmembrane protein
GB_D06G0039	AT1G75750	GAST1 protein homolog 1
GB_D06G0502	AT3G47180	RING/U-box superfamily protein
GB_D06G0514	AT5G11440	CTC-interacting domain 5
GB_D06G0868	AT2G05910	LURP-one-like protein (DUF567)
GB_D07G0294	AT2G41380	S-adenosyl-L-methionine-dependent methyltransferases superfamily protein
GB_D07G0875	AT4G37180	Homeodomain-like superfamily protein
GB_D07G1165	AT5G65550	UDP-Glycosyltransferase superfamily protein
GB_D07G1191	AT5G22390	FANTASTIC four-like protein (DUF3049)
GB_D07G2579	AT5G14550	Core-2/I-branching beta-1%2C6-N-acetylglucosaminyltransferase family protein
GB_D08G0004	AT1G06890	nodulin MtN21 /EamA-like transporter family protein
GB_D08G0236	AT3G55820	Fasciclin-like arabinogalactan family protein
GB_D08G0376	AT2G46220	DUF2358 family protein (DUF2358)
GB_D08G2124	AT4G22920	non-yellowing 1
GB_D09G1764	AT5G01230	S-adenosyl-L-methionine-dependent methyltransferases superfamily protein
GB_D09G2329	AT3G22620	Bifunctional inhibitor/lipid-transfer protein/seed storage 2S albumin superfamily protein
GB_D09G2576	AT5G07910	Leucine-rich repeat (LRR) family protein
GB_D10G0050	AT1G05850	Chitinase family protein
GB_D10G0120	AT5G42570	B-cell receptor-associated 31-like protein
GB_D10G0322	AT4G18490	hypothetical protein
GB_D10G0610	AT1G72750	translocase inner membrane subunit 23-2
GB_D11G0716	AT5G40670	PQ-loop repeat family protein / transmembrane family protein
GB_D11G0971	AT4G00400	glycerol-3-phosphate acyltransferase 8
GB_D11G1104	AT1G33060	NAC 014
GB_D11G2332	AT5G65270	RAB GTPase homolog A4A
GB_D11G2307	AT1G13340	Regulator of Vps4 activity in the MVB pathway protein
GB_D12G0082	AT4G24990	Ubiquitin family protein
GB_D12G0256	AT2G23610	methyl esterase 3
GB_D12G0511	AT5G44670	glycosyltransferase family protein (DUF23)
GB_D12G2880	AT5G52390	PAR1 protein
GB_D12G2986	AT3G18200	nodulin MtN21 /EamA-like transporter family protein
GB_D13G0173	AT1G07310	Calcium-dependent lipid-binding (CaLB domain) family protein
GB_D13G0494	AT1G18265	zein-binding protein (Protein of unknown function%2C DUF593)
GB_D13G2070	AT5G18140	Chaperone DnaJ-domain superfamily protein
GB_D01G0048	AT1G60995	S3 self-incompatibility locus-linked pollen protein
GB_D01G0065	AT1G49670	ARP protein (REF)
GB_D03G1193	AT3G01680	sieve element occlusion amino-terminus protein
GB_D03G1248	AT1G12260	NAC 007
GB_D03G1596	AT3G45040	phosphatidate cytidylyltransferase family protein
GB_D03G0490	-	-
GB_D01G2164	AT2G26500	cytochrome b6f complex subunit (petM)
GB_D01G2384	AT5G06300	Putative lysine decarboxylase family protein
GB_D02G0294	AT4G13630	zein-binding protein (Protein of unknown function%2C DUF593)
GB_D02G0603	AT2G23060	Acyl-CoA N-acyltransferases (NAT) superfamily protein
GB_D02G1811	AT1G51940	protein kinase family protein / peptidoglycan-binding LysM domain-containing protein
GB_D02G1998	AT1G03840	C2H2 and C2HC zinc fingers superfamily protein
GB_D02G2266	AT3G18830	polyol/monosaccharide transporter 5
GB_D02G2501	AT4G38710	glycine-rich protein
GB_D04G1688	AT2G20840	Secretory carrier membrane protein (SCAMP) family protein
GB_D04G0629	AT5G14420	RING domain ligase2
GB_D05G0088	AT5G09520	hydroxyproline-rich glycoprotein family protein
GB_D05G0153	AT3G01300	Protein kinase superfamily protein
GB_D05G0245	AT3G24550	proline extensin-like receptor kinase 1
GB_D05G1865	AT2G38010	Neutral/alkaline non-lysosomal ceramidase
GB_D05G2986	AT2G39210	Major facilitator superfamily protein
GB_D06G0140	AT4G31940	cytochrome P450%2C family 82%2C subfamily C%2C polypeptide 4
GB_D06G0355	AT1G72230	Cupredoxin superfamily protein
GB_D06G2394	AT1G29670	GDSL-like Lipase/Acylhydrolase superfamily protein
GB_D07G0104	AT4G29160	SNF7 family protein
GB_D07G0300	AT4G31020	alpha/beta-Hydrolases superfamily protein
GB_D07G0386	AT5G10750	enhanced disease resistance-like protein (DUF1336)
GB_D07G0419	AT1G55200	kinase with adenine nucleotide alpha hydrolases-like domain-containing protein
GB_D07G0508	AT5G61670	orange protein
GB_D07G2084	AT3G02210	COBRA-like protein 1 precursor
GB_D08G0010	AT5G27430	Signal peptidase subunit
GB_D08G0489	AT4G02450	HSP20-like chaperones superfamily protein
GB_D08G0548	AT5G55160	small ubiquitin-like modifier 2
GB_D08G1212	AT5G23750	Remorin family protein
GB_D08G1917	AT5G46720	AIG2-like (avirulence induced gene) family protein
GB_D08G2461	AT4G02370	pectinesterase (Protein of unknown function%2C DUF538)
GB_D08G2627	AT1G65020	plasma protein
GB_D09G0515	AT4G25590	actin depolymerizing factor 7
GB_D09G0925	AT1G30135	jasmonate-zim-domain protein 8
GB_D09G1043	AT2G46495	RING/U-box superfamily protein
GB_D09G1311	AT2G41370	Ankyrin repeat family protein / BTB/POZ domain-containing protein
GB_D09G1692	AT5G02420	cyclin-dependent kinase inhibitor SMR3-like protein
GB_D09G1904	AT5G51740	Peptidase family M48 family protein
GB_D09G1924	AT5G52400	cytochrome P450%2C family 715%2C subfamily A%2C polypeptide 1
GB_D09G2053	AT2G45550	cytochrome P450%2C family 76%2C subfamily C%2C polypeptide 4
GB_D09G2299	AT5G26340	Major facilitator superfamily protein
GB_D09G2431	AT2G05620	proton gradient regulation 5
GB_D09G2496	AT3G17000	ubiquitin-conjugating enzyme 32
GB_D09G2549	AT3G21460	Glutaredoxin family protein
GB_D10G2578	AT2G39730	rubisco activase
GB_D02G0554	AT3G16785	phospholipase D P1
GB_D10G1819	AT5G18900	2-oxoglutarate (2OG) and Fe(II)-dependent oxygenase superfamily protein
GB_D10G1067	AT4G37770	1-amino-cyclopropane-1-carboxylate synthase 8
GB_D10G0309	AT2G33880	homeobox-3
GB_D11G3500	AT1G64940	cytochrome P450%2C family 87%2C subfamily A%2C polypeptide 6
GB_D11G1759	AT5G16110	hypothetical protein
GB_D11G1523	AT1G79670	Wall-associated kinase family protein
GB_D11G1343	AT3G51895	sulfate transporter 3%3B1
GB_D11G0126	AT5G24030	SLAC1 homologue 3
GB_D11G0065	AT3G18550	TCP family transcription factor
GB_D11G0060	AT1G49030	PLAC8 family protein
GB_D12G2622	AT1G64065	Late embryogenesis abundant (LEA) hydroxyproline-rich glycoprotein family
GB_D12G2386	AT5G46770	hypothetical protein
GB_D12G1340	AT5G53130	cyclic nucleotide gated channel 1
GB_D12G1171	AT2G44800	2-oxoglutarate (2OG) and Fe(II)-dependent oxygenase superfamily protein
GB_D13G1509	-	-
GB_D03G0765	AT3G56960	phosphatidyl inositol monophosphate 5 kinase 4
GB_D04G2155	AT2G01690	ARM repeat superfamily protein
GB_D04G2153	AT1G23260	MMS ZWEI homologue 1
