# Supplementary material for: Subgenome Bias and Temporal Postponement of Gene Expression Contributes to the Distinctions of Fiber Quality in Gossypium Species
Source: Front Plant Sci. 2021 Dec 23;12:819679. doi: 10.3389/fpls.2021.819679 (PMC8733733; doi:10.3389/fpls.2021.819679)
Supplement: Supplementary file 7 [file Table_6.XLSX]

## Sheet: S6
Supplementary Table 6. WGCNA information of G. hirsutum (TM-1)
Genes in greenyellow module specific at 0 DPA			Genes in pink module specific at 1 DPA			Genes in pink module specific at 3 DPA			Genes in brown module specific at 5 DPA in TM1			Genes in black module specific at 10 DPA			Genes in yellow module specific at 20 DPA			Genes in red module specific at 25 DPA
Gene ID	Transcription factor genes	Classification	Gene ID	Transcription factor genes	Classification	Gene ID	Transcription factor genes	Classification	Gene ID	Transcription factor genes	Classification	Gene ID	Transcription factor genes	Classification	Gene ID	Transcription factor genes	Classification	Gene ID	Transcription factor genes	Classification
GH_A01G0118	GH_D03G1515	AP2	GH_A01G0323	GH_A05G1181	AP2	GH_A01G0160	GH_D07G1960	ARF	GH_A01G0106	GH_D11G2083	AP2	GH_A01G0087	GH_D12G1584	ARR-B	GH_A01G0108	GH_A04G0577	AP2	GH_A01G0052	GH_D11G1262	ARF
GH_A01G0171	GH_D12G2640	B3	GH_A01G0395	GH_D12G0985	AP2	GH_A01G0344	GH_A11G1968	B3	GH_A01G0216	GH_A05G1045	ARF	GH_A01G0361	GH_A08G1293	B3	GH_A01G0140	GH_D04G0910	AP2	GH_A01G0139	GH_A10G0473	B3
GH_A01G0300	GH_A07G0741	bHLH	GH_A01G0552	GH_A05G0943	ARR-B	GH_A01G0774	GH_D04G1796	B3	GH_A01G0442	GH_A06G0439	ARF	GH_A01G0895	GH_A03G2405	B3	GH_A01G0159	GH_A03G0432	ARF	GH_A01G0146	GH_A12G1342	B3
GH_A01G0755	GH_A11G3505	bHLH	GH_A01G0638	GH_A10G1852	ARR-B	GH_A01G0884	GH_A05G1911	bHLH	GH_A01G0546	GH_A13G2591	ARF	GH_A01G0960	GH_A08G2559	B3	GH_A01G0197	GH_A11G1232	ARF	GH_A01G0591	GH_A12G0686	B3
GH_A01G0758	GH_A12G2711	bHLH	GH_A01G0673	GH_D01G0197	ARR-B	GH_A01G0994	GH_A06G0265	bHLH	GH_A01G0551	GH_D04G0048	ARF	GH_A01G0985	GH_D02G2570	B3	GH_A01G0229	GH_D08G0778	ARF	GH_A01G0783	GH_D06G2305	BES1
GH_A01G1527	GH_A04G0230	bHLH	GH_A01G0678	GH_D08G1870	ARR-B	GH_A01G1069	GH_A03G0826	bHLH	GH_A01G0609	GH_D05G1036	ARF	GH_A01G1019	GH_A02G1734	bHLH	GH_A01G0263	GH_A05G0054	ARR-B	GH_A01G0814	GH_A10G0841	bHLH
GH_A01G1740	GH_A09G0660	bHLH	GH_A01G0709	GH_A04G1597	B3	GH_A01G1136	GH_A06G0071	bHLH	GH_A01G0662	GH_D05G1621	ARF	GH_A01G1115	GH_A12G2827	bHLH	GH_A01G0279	GH_A05G0526	ARR-B	GH_A01G0951	GH_A10G1556	bHLH
GH_A01G1938	GH_D03G0413	bHLH	GH_A01G0716	GH_A12G2618	B3	GH_A01G1192	GH_A09G1921	bHLH	GH_A01G0724	GH_D06G0412	ARF	GH_A01G1449	GH_A07G1431	bHLH	GH_A01G0280	GH_A08G1853	ARR-B	GH_A01G1077	GH_A05G0368	bHLH
GH_A01G1965	GH_D03G0122	bHLH	GH_A01G0743	GH_D10G1099	B3	GH_A01G1309	GH_A11G1408	bHLH	GH_A01G0735	GH_D13G2578	ARF	GH_A01G1513	GH_A07G1760	bHLH	GH_A01G0285	GH_D11G1204	ARR-B	GH_A01G1251	GH_A07G0125	bHLH
GH_A01G2097	GH_D06G1413	bHLH	GH_A01G1164	GH_A07G0845	bHLH	GH_A01G1906	GH_A11G0924	bHLH	GH_A01G0744	GH_A12G2804	ARR-B	GH_A01G1599	GH_A13G0407	bHLH	GH_A01G0547	GH_A02G0039	B3	GH_A01G1271	GH_A10G0332	bHLH
GH_A01G2432	GH_A03G1693	C2H2	GH_A01G1290	GH_A10G2651	bHLH	GH_A01G1913	GH_D05G1949	bHLH	GH_A01G0746	GH_A08G2848	ARR-B	GH_A01G1734	GH_D01G0149	bHLH	GH_A01G0582	GH_A08G0162	B3	GH_A01G1465	GH_A11G1498	bHLH
GH_A02G0181	GH_A09G1677	C2H2	GH_A01G1588	GH_A11G0806	bHLH	GH_A01G2323	GH_D08G1506	bHLH	GH_A01G0754	GH_D12G2832	ARR-B	GH_A01G1762	GH_D03G0601	bHLH	GH_A01G0640	GH_D11G0949	BES1	GH_A01G1624	GH_D02G1530	bHLH
GH_A02G0704	GH_D01G1992	C2H2	GH_A01G1725	GH_A12G0648	bHLH	GH_A01G2496	GH_D09G1875	bHLH	GH_A01G0822	GH_D01G0276	ARR-B	GH_A01G2103	GH_D13G0404	bHLH	GH_A01G0863	GH_A01G0159	bHLH	GH_A01G1644	GH_D11G1127	bHLH
GH_A02G1332	GH_D07G1859	C2H2	GH_A01G1779	GH_A03G0054	bHLH	GH_A02G0176	GH_D10G2243	bHLH	GH_A01G0832	GH_D12G2327	ARR-B	GH_A01G2174	GH_A01G2103	bZIP	GH_A01G0896	GH_A07G2233	bHLH	GH_A01G1673	GH_D11G3512	bHLH
GH_A02G1574	GH_D12G1104	C2H2	GH_A01G1875	GH_A05G0301	bHLH	GH_A02G0177	GH_D11G0951	bHLH	GH_A01G0873	GH_A01G0662	B3	GH_A01G2204	GH_A09G2282	bZIP	GH_A01G0899	GH_A11G1096	bHLH	GH_A01G1973	GH_D04G0720	bHLH
GH_A02G1629	GH_A09G1078	C3H	GH_A01G1990	GH_A05G2670	bHLH	GH_A02G0584	GH_D12G1776	bHLH	GH_A01G0882	GH_A03G1366	B3	GH_A01G2347	GH_A12G2035	bZIP	GH_A01G0937	GH_A11G2790	bHLH	GH_A01G2112	GH_D11G0385	bHLH
GH_A02G1631	GH_D02G2122	C3H	GH_A01G2031	GH_A07G0050	bHLH	GH_A02G0802	GH_A05G2950	bZIP	GH_A01G0908	GH_A07G0395	B3	GH_A01G2439	GH_A12G0906	bZIP	GH_A01G0998	GH_A06G1418	bHLH	GH_A01G2169	GH_A03G1261	bZIP
GH_A02G1909	GH_A10G0814	CPP	GH_A01G2348	GH_A07G2284	bHLH	GH_A02G0873	GH_A02G0818	bZIP	GH_A01G0934	GH_A02G1859	B3	GH_A01G2451	GH_D01G2195	bZIP	GH_A01G1010	GH_A10G0403	bHLH	GH_A01G2200	GH_A09G0840	bZIP
GH_A02G2025	GH_A07G0053	CPP	GH_A01G2399	GH_A07G2631	bHLH	GH_A02G1292	GH_A03G2242	bZIP	GH_A01G0993	GH_A01G2215	B3	GH_A02G0146	GH_D05G2738	bZIP	GH_A01G1147	GH_D03G0330	bHLH	GH_A01G1269	GH_A01G1122	bZIP
GH_A03G0093	GH_D10G0737	CPP	GH_A01G2465	GH_A12G2598	bHLH	GH_A02G1437	GH_A11G2074	bZIP	GH_A01G1036	GH_D11G1092	B3	GH_A02G0217	GH_A08G1829	C2H2	GH_A01G1171	GH_D05G1716	bHLH	GH_A02G0334	GH_A03G2169	bZIP
GH_A03G0548	GH_A04G1486	DBB	GH_A01G2479	GH_D02G1282	bHLH	GH_A02G1599	GH_D06G0408	bZIP	GH_A01G1205	GH_D08G2557	B3	GH_A02G0229	GH_A09G1617	C2H2	GH_A01G1219	GH_D07G2170	bHLH	GH_A02G0359	GH_D09G0794	bZIP
GH_A03G0640	GH_A10G0976	DBB	GH_A02G0162	GH_D07G0848	bHLH	GH_A02G1686	GH_D02G0835	bZIP	GH_A01G1249	GH_D10G1261	B3	GH_A02G0313	GH_A09G1126	C2H2	GH_A01G1242	GH_D11G0320	bHLH	GH_A02G0592	GH_D02G2341	bZIP
GH_A03G1180	GH_D03G0202	Dof	GH_A02G0278	GH_D10G2756	bHLH	GH_A02G1724	GH_D02G2413	bZIP	GH_A01G1295	GH_D13G2384	B3	GH_A02G0349	GH_A09G1405	C2H2	GH_A01G1354	GH_D03G1910	bHLH	GH_A02G1742	GH_D10G1115	bZIP
GH_A03G1238	GH_D07G1201	E2F/DP	GH_A02G0317	GH_D11G0344	bHLH	GH_A02G1938	GH_A02G1292	C2H2	GH_A01G1400	GH_A05G2609	BES1	GH_A02G0361	GH_A12G0088	C2H2	GH_A01G1364	GH_D05G0257	bHLH	GH_A02G1927	GH_D11G2365	bZIP
GH_A03G1246	GH_A05G1586	ERF	GH_A02G0372	GH_D11G0425	bHLH	GH_A02G2023	GH_A04G0617	C2H2	GH_A01G1401	GH_D05G2633	BES1	GH_A02G0620	GH_D08G1846	C2H2	GH_A01G1406	GH_D07G1770	bHLH	GH_A02G1942	GH_A06G2102	C2H2
GH_A03G1256	GH_A02G0686	ERF	GH_A02G0409	GH_D11G2217	bHLH	GH_A02G2048	GH_A08G0672	C2H2	GH_A01G1444	GH_A03G1865	bHLH	GH_A02G0682	GH_D08G0805	C2H2	GH_A01G1467	GH_D10G0346	bHLH	GH_A03G0023	GH_A07G0482	C2H2
GH_A03G1464	GH_A05G2584	ERF	GH_A02G0765	GH_D02G0399	bHLH	GH_A03G0269	GH_A11G1213	C2H2	GH_A01G1525	GH_A05G0693	bHLH	GH_A02G0872	GH_D10G1945	C2H2	GH_A01G1622	GH_D11G1529	bHLH	GH_A03G0328	GH_A07G2344	C2H2
GH_A03G1482	GH_A11G0782	ERF	GH_A02G0923	GH_D05G2196	bHLH	GH_A03G0808	GH_D12G1721	C2H2	GH_A01G1551	GH_A05G1564	bHLH	GH_A02G0998	GH_A01G2347	C3H	GH_A01G1632	GH_D06G0323	bHLH	GH_A03G0730	GH_A10G2205	C2H2
GH_A03G1743	GH_D01G2175	ERF	GH_A02G0944	GH_D06G0057	bHLH	GH_A03G0875	GH_A13G0294	DBB	GH_A01G1552	GH_A05G1686	bHLH	GH_A02G1185	GH_D01G2425	C3H	GH_A01G1744	GH_A06G0435	bZIP	GH_A03G0820	GH_A11G1165	C2H2
GH_A03G1800	GH_D02G0695	ERF	GH_A02G0955	GH_D06G1066	bHLH	GH_A03G1226	GH_A09G1735	Dof	GH_A01G1613	GH_A05G2041	bHLH	GH_A02G1204	GH_D02G0577	CAMTA	GH_A01G1836	GH_A03G2209	bZIP	GH_A03G0865	GH_A01G2138	C2H2
GH_A03G1873	GH_D11G2920	G2-like	GH_A02G1050	GH_D07G0077	bHLH	GH_A03G1297	GH_A06G1506	Dof	GH_A01G1650	GH_A11G1268	bHLH	GH_A02G1415	GH_A09G0650	CO-like	GH_A01G1986	GH_A05G2719	bZIP	GH_A03G0985	GH_A12G1110	C2H2
GH_A03G2098	GH_D07G2361	GRAS	GH_A02G1202	GH_D07G0132	bHLH	GH_A03G1440	GH_D02G0953	Dof	GH_A01G1720	GH_A11G2018	bHLH	GH_A02G1469	GH_A05G1629	Dof	GH_A01G2005	GH_D02G2380	bZIP	GH_A03G1212	GH_D03G1096	C2H2
GH_A03G2151	GH_D11G2164	GRAS	GH_A02G1345	GH_D07G2228	bHLH	GH_A03G1561	GH_D09G1681	Dof	GH_A01G1755	GH_A12G0527	bHLH	GH_A02G1495	GH_A05G1991	Dof	GH_A01G2052	GH_D07G1183	bZIP	GH_A03G1244	GH_D07G2288	C2H2
GH_A04G0978	GH_D08G0699	HSF	GH_A02G1579	GH_D10G0188	bHLH	GH_A03G1841	GH_D03G0350	Dof	GH_A01G1765	GH_A13G0211	bHLH	GH_A02G1583	GH_D05G1642	Dof	GH_A01G2053	GH_A03G0832	C2H2	GH_A03G1261	GH_D11G1368	C2H2
GH_A05G0654	GH_A08G2303	LBD	GH_A02G1606	GH_A07G1975	bZIP	GH_A03G1887	GH_D06G1547	Dof	GH_A01G1770	GH_A04G1204	bHLH	GH_A02G1669	GH_D09G1582	E2F/DP	GH_A01G2082	GH_A05G1951	C2H2	GH_A03G1319	GH_D01G2373	C2H2
GH_A05G1139	GH_A07G2389	LBD	GH_A02G1830	GH_A01G2030	bZIP	GH_A03G2077	GH_A08G2243	EIL	GH_A01G1790	GH_A05G0797	bHLH	GH_A02G1734	GH_A07G0415	ERF	GH_A01G2089	GH_A07G1150	C2H2	GH_A03G1636	GH_D12G1105	C2H2
GH_A05G1586	GH_A13G0850	MIKC	GH_A02G1868	GH_A12G1880	bZIP	GH_A03G2213	GH_A13G2583	EIL	GH_A01G1834	GH_A07G0535	bHLH	GH_A02G1767	GH_A10G0310	ERF	GH_A01G2126	GH_A07G1603	C2H2	GH_A03G1681	GH_D13G0212	C2H2
GH_A05G1632	GH_D07G0744	MIKC	GH_A02G2034	GH_D04G0743	bZIP	GH_A04G0617	GH_D05G0688	EIL	GH_A01G1835	GH_A07G1007	bHLH	GH_A02G1788	GH_D07G0419	ERF	GH_A01G2143	GH_A12G2372	C2H2	GH_A03G1870	GH_D04G0098	C3H
GH_A05G1849	GH_D12G0863	MIKC	GH_A02G2035	GH_D01G2184	bZIP	GH_A04G0856	GH_A05G1892	ERF	GH_A01G1953	GH_A08G2121	bHLH	GH_A02G1813	GH_D12G2745	ERF	GH_A01G2173	GH_A05G0874	C2H2	GH_A03G2083	GH_A13G0303	DBB
GH_A05G2053	GH_D13G0875	MIKC	GH_A03G0417	GH_D09G0658	bZIP	GH_A04G0872	GH_A12G2715	ERF	GH_A01G1966	GH_A09G2658	bHLH	GH_A02G1990	GH_D02G1972	ERF	GH_A01G2179	GH_A09G1065	C2H2	GH_A03G2084	GH_A06G0054	DBB
GH_A05G3238	GH_A08G1500	MYB	GH_A03G1287	GH_A07G1821	C2H2	GH_A04G0889	GH_D11G1389	ERF	GH_A01G2117	GH_A11G3582	bHLH	GH_A02G2032	GH_D09G0952	ERF	GH_A01G2231	GH_A12G1813	C2H2	GH_A03G2170	GH_D05G0765	Dof
GH_A05G3362	GH_A11G2699	MYB	GH_A03G1346	GH_A09G1394	C2H2	GH_A04G0938	GH_A11G3490	G2-like	GH_A01G2145	GH_A13G2019	bHLH	GH_A03G0026	GH_D09G2150	ERF	GH_A01G2282	GH_A12G1585	C2H2	GH_A03G2224	GH_D06G1463	Dof
GH_A05G4129	GH_A12G2952	MYB	GH_A03G1361	GH_A11G2293	C2H2	GH_A04G0966	GH_A13G0372	G2-like	GH_A01G2175	GH_D04G1472	bHLH	GH_A03G0276	GH_D10G1144	ERF	GH_A01G2288	GH_D05G1991	C2H2	GH_A03G2347	GH_A10G0519	ERF
GH_A06G0040	GH_A06G0154	MYB	GH_A03G1377	GH_A11G2982	C2H2	GH_A04G1081	GH_D12G0581	GeBP	GH_A01G2203	GH_D05G2072	bHLH	GH_A03G0312	GH_D10G0322	ERF	GH_A01G2333	GH_D07G1130	C2H2	GH_A03G2348	GH_A12G1122	ERF
GH_A06G0229	GH_A07G2505	MYB	GH_A03G1387	GH_A12G0195	C2H2	GH_A05G0465	GH_D05G2257	GeBP	GH_A01G2262	GH_D07G0734	bHLH	GH_A03G0316	GH_D11G1047	ERF	GH_A01G2353	GH_D07G1605	C2H2	GH_A04G0304	GH_A02G1411	ERF
GH_A06G0437	GH_D02G2008	MYB	GH_A03G1608	GH_A13G0288	C2H2	GH_A05G0621	GH_D04G0738	GRAS	GH_A01G2265	GH_D11G1297	bHLH	GH_A03G0331	GH_D01G2016	GATA	GH_A01G2382	GH_D12G2386	C2H2	GH_A04G0387	GH_A08G0283	ERF
GH_A06G0663	GH_D08G1830	MYB	GH_A03G1657	GH_A06G0235	C2H2	GH_A05G0712	GH_A02G0876	GRF	GH_A01G2433	GH_D11G2057	bHLH	GH_A03G0492	GH_A12G0561	GeBP	GH_A01G2434	GH_D05G0866	C2H2	GH_A04G0724	GH_A03G1560	ERF
GH_A06G0706	GH_D09G0320	MYB	GH_A03G1682	GH_A09G1891	C2H2	GH_A05G0935	GH_D04G0934	GRF	GH_A01G2438	GH_D11G3120	bHLH	GH_A03G0541	GH_A02G1773	GRAS	GH_A01G2488	GH_D05G1212	C2H2	GH_A04G0868	GH_D12G2570	ERF
GH_A06G0761	GH_D11G2723	MYB	GH_A03G1702	GH_A13G0437	C2H2	GH_A05G1269	GH_A02G0870	HD-ZIP	GH_A01G2449	GH_D13G0207	bHLH	GH_A03G0600	GH_A09G1829	GRAS	GH_A02G0011	GH_D09G1017	C2H2	GH_A04G1009	GH_D03G0632	ERF
GH_A06G0923	GH_D12G2975	MYB	GH_A03G1730	GH_A13G2100	C2H2	GH_A05G1279	GH_A07G1561	HD-ZIP	GH_A01G2476	GH_D13G2019	bHLH	GH_A03G0634	GH_D09G1783	GRAS	GH_A02G0199	GH_D12G1807	C2H2	GH_A04G1156	GH_D01G2335	ERF
GH_A06G1079	GH_D08G0266	MYB	GH_A03G1740	GH_D05G2128	C2H2	GH_A05G1770	GH_D11G0494	HD-ZIP	GH_A01G2505	GH_D04G1538	bHLH	GH_A03G0858	GH_A10G0236	GRF	GH_A02G0274	GH_A07G0819	C3H	GH_A04G1159	GH_D05G3954	ERF
GH_A06G1240	GH_D11G0101	MYB	GH_A03G1909	GH_D06G0351	C2H2	GH_A05G1784	GH_D02G0890	HD-ZIP	GH_A02G0013	GH_D07G0542	bHLH	GH_A03G0926	GH_A11G0787	HD-ZIP	GH_A02G0325	GH_A07G0941	C3H	GH_A04G1448	GH_D06G0186	ERF
GH_A06G1976	GH_A12G2163	MYB_related	GH_A03G1948	GH_D11G2153	C2H2	GH_A05G1892	GH_D07G1566	HD-ZIP	GH_A02G0026	GH_D07G0993	bHLH	GH_A03G1033	GH_A13G2589	HD-ZIP	GH_A02G0350	GH_A07G0943	C3H	GH_A04G1468	GH_D07G1617	ERF
GH_A07G0470	GH_D11G3713	MYB_related	GH_A03G2048	GH_D11G3013	C2H2	GH_A05G1911	GH_D13G2576	HD-ZIP	GH_A02G0105	GH_D07G2334	bHLH	GH_A03G1128	GH_D03G1043	HD-ZIP	GH_A02G0351	GH_A02G1192	C3H	GH_A05G0016	GH_A10G1497	FAR1
GH_A07G0589	GH_A03G1180	NAC	GH_A03G2158	GH_D13G0285	C2H2	GH_A05G1948	GH_A06G0188	HSF	GH_A02G0121	GH_D08G2138	bHLH	GH_A03G1230	GH_A13G2166	HSF	GH_A02G0486	GH_A07G1806	C3H	GH_A05G0057	GH_D02G1196	FAR1
GH_A07G0639	GH_A07G0470	NAC	GH_A04G0035	GH_D03G0157	C2H2	GH_A05G2142	GH_A03G2077	LBD	GH_A02G0231	GH_D11G2983	bHLH	GH_A03G1264	GH_A08G0118	LBD	GH_A02G0488	GH_D04G0266	C3H	GH_A05G0060	GH_A06G1512	G2-like
GH_A07G0741	GH_A13G1440	NAC	GH_A04G0167	GH_D09G1843	C2H2	GH_A05G2328	GH_D08G0672	LBD	GH_A02G0236	GH_D11G1505	bHLH	GH_A03G1436	GH_A12G1165	MIKC	GH_A02G0596	GH_D07G0944	C3H	GH_A05G0292	GH_A12G2920	G2-like
GH_A07G0814	GH_A02G0785	NAC	GH_A04G0180	GH_D11G1245	C2H2	GH_A05G2428	GH_A09G0413	MYB	GH_A02G0300	GH_D11G1073	bHLH	GH_A03G1591	GH_A03G0856	MIKC	GH_A02G0611	GH_D07G1847	C3H	GH_A05G0484	GH_A11G1919	GATA
GH_A07G0823	GH_A07G0702	NAC	GH_A04G0431	GH_A13G2238	C3H	GH_A05G2527	GH_A11G2510	MYB	GH_A02G0311	GH_A01G0551	bZIP	GH_A03G1633	GH_D02G0914	MIKC	GH_A02G0621	GH_A13G0711	CAMTA	GH_A05G0561	GH_A02G1406	GATA
GH_A07G1525	GH_A11G0682	NAC	GH_A04G0633	GH_A08G0963	CO-like	GH_A05G2590	GH_A12G1832	MYB	GH_A02G0330	GH_A01G2476	bZIP	GH_A03G1641	GH_A02G1669	MYB	GH_A02G0639	GH_A03G1737	CO-like	GH_A05G0791	GH_D13G0191	GeBP
GH_A07G2507	GH_D01G2302	NAC	GH_A04G0964	GH_A03G1868	CO-like	GH_A05G2950	GH_A04G1432	MYB	GH_A02G0366	GH_A02G1758	bZIP	GH_A03G1879	GH_A07G2555	MYB	GH_A02G0680	GH_A07G1796	CO-like	GH_A05G0864	GH_A09G1269	GRAS
GH_A08G0029	GH_D08G2654	NAC	GH_A04G1034	GH_D07G0393	CO-like	GH_A05G3132	GH_A05G4167	MYB	GH_A02G0437	GH_A04G1492	bZIP	GH_A03G2063	GH_A08G2715	MYB	GH_A02G0838	GH_A08G0550	CO-like	GH_A05G0966	GH_A11G1040	HD-ZIP
GH_A08G0294	GH_D09G1103	NAC	GH_A04G1374	GH_A01G0041	DBB	GH_A05G3739	GH_A13G1155	MYB	GH_A02G0591	GH_A06G1298	bZIP	GH_A03G2261	GH_D09G1577	MYB	GH_A02G0840	GH_A11G1547	CO-like	GH_A05G1136	GH_A03G0781	HD-ZIP
GH_A08G0757	GH_A03G0640	Nin-like	GH_A04G1666	GH_D05G1922	DBB	GH_A05G3774	GH_D07G1377	MYB	GH_A02G0610	GH_A08G2294	bZIP	GH_A03G2274	GH_D04G0114	MYB	GH_A02G0942	GH_D12G0080	CO-like	GH_A05G1209	GH_A07G1467	HD-ZIP
GH_A08G0997	GH_A02G0869	TALE	GH_A05G0159	GH_D06G1424	DBB	GH_A05G3933	GH_D09G0381	MYB	GH_A02G0625	GH_A05G4237	bZIP	GH_A03G2318	GH_D08G2713	MYB	GH_A02G1025	GH_A02G1958	DBB	GH_A05G1446	GH_D11G1069	HD-ZIP
GH_A08G1148	GH_D10G2603	TALE	GH_A05G0329	GH_A03G1361	Dof	GH_A05G4196	GH_D02G1589	MYB	GH_A02G0740	GH_A05G2626	bZIP	GH_A04G0121	GH_D09G1886	MYB	GH_A02G1044	GH_D13G0302	DBB	GH_A05G1516	GH_A05G3971	HSF
GH_A08G1500	GH_A12G2854	TCP	GH_A05G0444	GH_A02G0706	Dof	GH_A06G0019	GH_D07G2269	MYB	GH_A02G0749	GH_A11G3270	bZIP	GH_A04G0657	GH_D13G2561	MYB	GH_A02G1087	GH_D03G0106	DBB	GH_A05G1941	GH_A11G1303	HSF
GH_A08G1643	GH_D12G2879	TCP	GH_A05G0475	GH_A04G1008	Dof	GH_A06G0055	GH_D06G1230	MYB_related	GH_A02G0804	GH_A13G1124	bZIP	GH_A04G0992	GH_A11G1083	MYB_related	GH_A02G1105	GH_A05G3065	Dof	GH_A05G2350	GH_D11G0514	HSF
GH_A08G2303	GH_A13G0123	Trihelix	GH_A05G0486	GH_A09G1876	Dof	GH_A06G0220	GH_A05G1784	NAC	GH_A02G0897	GH_A13G1745	bZIP	GH_A04G1142	GH_A03G0904	MYB_related	GH_A02G1137	GH_A10G0286	Dof	GH_A05G2437	GH_A06G1622	LBD
GH_A08G2586	GH_D01G2340	Trihelix	GH_A05G0604	GH_A11G2519	Dof	GH_A06G0239	GH_D12G2397	NAC	GH_A02G0899	GH_D01G0544	bZIP	GH_A04G1303	GH_D11G1112	MYB_related	GH_A02G1140	GH_D05G1641	Dof	GH_A05G2615	GH_A10G0932	LBD
GH_A09G0555	GH_A05G2053	WOX	GH_A05G0811	GH_A12G0690	Dof	GH_A06G0265	GH_D11G0290	NAC	GH_A02G0903	GH_D01G2551	bZIP	GH_A04G1362	GH_A11G1067	NAC	GH_A02G1160	GH_D07G0655	Dof	GH_A05G2825	GH_D07G0232	LBD
GH_A09G1119	GH_D01G1267	WOX	GH_A05G0991	GH_D05G1660	Dof	GH_A06G0956	GH_D05G1404	NF-YA	GH_A02G0918	GH_D04G1831	bZIP	GH_A04G1634	GH_A11G1068	NAC	GH_A02G1188	GH_D03G1120	Dof	GH_A05G3427	GH_D11G2021	LBD
GH_A09G1413	GH_A01G1740	YABBY	GH_A05G1091	GH_D10G0661	Dof	GH_A06G1683	GH_D07G0149	NF-YA	GH_A02G0937	GH_D05G2155	bZIP	GH_A04G1727	GH_A11G2688	NAC	GH_A02G1222	GH_D05G3074	Dof	GH_A05G3497	GH_A12G2153	LSD
GH_A09G1568	GH_D01G1795	YABBY	GH_A05G1181	GH_D07G1054	Dof	GH_A06G1798	GH_A11G1211	NF-YB	GH_A02G1005	GH_D09G2217	bZIP	GH_A05G0052	GH_A07G1456	NAC	GH_A02G1364	GH_D11G0383	Dof	GH_A05G3531	GH_A11G2330	MIKC
GH_A09G1930	GH_D07G1225	YABBY	GH_A05G1224	GH_D10G0406	Dof	GH_A06G1837	GH_A01G2351	S1Fa-like	GH_A02G1082	GH_D01G1180	bZIP	GH_A05G0119	GH_D05G1665	NAC	GH_A02G1378	GH_D12G0699	Dof	GH_A05G3596	GH_A12G2444	MIKC
GH_A09G2074	GH_D12G2398	YABBY	GH_A05G1271	GH_D13G0203	Dof	GH_A06G2150	GH_A11G3223	SAP	GH_A02G1083	GH_D05G2650	bZIP	GH_A05G0120	GH_D08G2239	NAC	GH_A02G1391	GH_D04G2112	Dof	GH_A05G3607	GH_A03G1195	MIKC
GH_A09G2470			GH_A05G1319	GH_A05G0688	EIL	GH_A06G2386	GH_D02G1611	SBP	GH_A02G1130	GH_D11G3273	bZIP	GH_A05G0121	GH_D11G1095	NAC	GH_A02G1413	GH_A02G1562	EIL	GH_A05G3766	GH_D05G2543	MIKC
GH_A09G2554			GH_A05G1329	GH_A05G1024	EIL	GH_A07G0102	GH_A06G1093	TALE	GH_A02G1193	GH_D13G1701	bZIP	GH_A05G0153	GH_D11G0713	NAC	GH_A02G1452	GH_A05G0351	ERF	GH_A05G3805	GH_D07G0876	MIKC
GH_A10G0120			GH_A05G1382	GH_A06G1273	EIL	GH_A07G0309	GH_A08G1373	TALE	GH_A02G1272	GH_A13G0536	C2H2	GH_A05G0270	GH_D11G0619	NAC	GH_A02G1465	GH_A04G0108	ERF	GH_A05G3971	GH_D11G2122	MIKC
GH_A10G0442			GH_A05G1422	GH_D05G1011	EIL	GH_A07G0492	GH_D02G1758	TALE	GH_A02G1347	GH_A03G1050	C2H2	GH_A05G0557	GH_A09G0674	NF-X1	GH_A02G1518	GH_A11G3118	ERF	GH_A05G4054	GH_D12G2456	MIKC
GH_A10G0814			GH_A05G1485	GH_A02G0409	ERF	GH_A07G0556	GH_A03G1895	TCP	GH_A02G1355	GH_A05G0421	C2H2	GH_A05G0670	GH_D03G0464	NF-YB	GH_A02G1544	GH_A11G0240	ERF	GH_A05G4250	GH_D03G1119	MIKC
GH_A11G0290			GH_A05G1510	GH_A05G0486	ERF	GH_A07G1061	GH_D07G1345	Trihelix	GH_A02G1361	GH_A08G0131	C2H2	GH_A05G1237	GH_A06G0699	NZZ/SPL	GH_A02G1562	GH_D05G0356	ERF	GH_A06G0603	GH_A11G3457	MYB
GH_A11G0429			GH_A05G1565	GH_A05G2445	ERF	GH_A07G2475	GH_D01G2238	Trihelix	GH_A02G1381	GH_A08G1950	C2H2	GH_A05G1285	GH_D05G1609	NZZ/SPL	GH_A02G1598	GH_D05G2085	ERF	GH_A06G0974	GH_A11G3121	MYB
GH_A11G0478			GH_A05G1671	GH_A06G0711	ERF	GH_A07G2610	GH_D02G0703	Trihelix	GH_A02G1399	GH_A12G2290	C2H2	GH_A05G1299	GH_A10G2026	SRS	GH_A02G1612	GH_D07G2194	ERF	GH_A06G1280	GH_A11G1097	MYB
GH_A11G0715			GH_A05G1740	GH_A09G1948	ERF	GH_A08G0728	GH_A07G0916	WRKY	GH_A02G1477	GH_D03G0843	C2H2	GH_A05G1413	GH_A05G2138	TALE	GH_A02G1614	GH_D11G0242	ERF	GH_A06G1315	GH_A11G0015	MYB
GH_A11G2699			GH_A05G1870	GH_A11G0422	ERF	GH_A08G0862	GH_D11G0991	WRKY	GH_A02G1568	GH_D02G1861	C2H2	GH_A05G1599	GH_A07G1234	TALE	GH_A02G1663	GH_A09G0410	FAR1	GH_A06G1348	GH_D01G0957	MYB
GH_A11G2902			GH_A05G1965	GH_A11G0423	ERF	GH_A08G1086	GH_D11G1158	WRKY	GH_A02G1575	GH_D02G1511	C2H2	GH_A05G1611	GH_A08G2327	TALE	GH_A02G1710	GH_A08G2409	G2-like	GH_A06G1376	GH_D08G1660	MYB
GH_A11G2922			GH_A05G1982	GH_A12G0758	ERF	GH_A08G1907			GH_A02G1590	GH_D05G3190	C2H2	GH_A05G1629	GH_A13G1334	TALE	GH_A02G1731	GH_D06G1553	G2-like	GH_A06G1679	GH_D07G1112	MYB
GH_A11G3115			GH_A05G2031	GH_A13G2375	ERF	GH_A08G2281			GH_A02G1690	GH_D06G2072	C2H2	GH_A05G1655	GH_D07G1212	TALE	GH_A02G1740	GH_A03G0431	GATA	GH_A06G1745	GH_D11G1128	MYB
GH_A11G3304			GH_A05G2044	GH_A01G0175	ERF	GH_A08G2625			GH_A02G1758	GH_D08G0138	C2H2	GH_A05G2062	GH_A12G1852	TCP	GH_A02G1746	GH_D03G1545	GATA	GH_A06G1841	GH_A03G1906	MYB_related
GH_A11G3505			GH_A05G2202	GH_A02G1143	ERF	GH_A08G2644			GH_A02G1797	GH_D11G3760	C2H2	GH_A05G2244	GH_D12G1848	TCP	GH_A02G1840	GH_D08G2823	GATA	GH_A06G2102	GH_A12G1339	MYB_related
GH_A12G0310			GH_A05G2236	GH_A06G1251	ERF	GH_A08G2783			GH_A02G1866	GH_A05G0623	C3H	GH_A05G2260	GH_D03G1018	Trihelix	GH_A02G1903	GH_D06G0957	GATA	GH_A06G2168	GH_D13G2589	MYB_related
GH_A12G0581			GH_A05G2421	GH_A07G0080	ERF	GH_A09G0063			GH_A02G1910	GH_A08G0318	C3H	GH_A05G2375	GH_A06G1558	VOZ	GH_A02G1916	GH_D12G2356	GATA	GH_A06G2413	GH_D10G1857	MYB_related
GH_A12G0645			GH_A05G2445	GH_A07G0327	ERF	GH_A09G0088			GH_A02G1977	GH_A01G0840	C3H	GH_A05G2472	GH_A11G3426	WOX	GH_A02G1924	GH_A09G2557	GRAS	GH_A06G2415	GH_A08G1839	NAC
GH_A12G1380			GH_A05G2456	GH_A08G1134	ERF	GH_A09G0183			GH_A03G0030	GH_A07G1141	C3H	GH_A05G2891	GH_D10G0320	WOX	GH_A02G1952	GH_A02G1905	GRAS	GH_A07G0063	GH_A08G2629	NAC
GH_A12G1581			GH_A05G2896	GH_A09G0918	ERF	GH_A09G0413			GH_A03G0094	GH_A11G1219	C3H	GH_A05G3280	GH_D03G0885	WRKY	GH_A02G1955	GH_A10G0949	GRAS	GH_A07G0052	GH_A09G0656	NAC
GH_A12G1963			GH_A05G3049	GH_A09G1987	ERF	GH_A09G0663			GH_A03G0134	GH_D12G1488	C3H	GH_A05G3313	GH_D07G2048	WRKY	GH_A02G1996	GH_D09G2489	GRAS	GH_A07G0117	GH_A12G1974	NAC
GH_A12G2502			GH_A05G3373	GH_D04G1553	ERF	GH_A09G0822			GH_A03G0248	GH_D07G1123	C3H	GH_A05G3429	GH_A05G0153	YABBY	GH_A02G2001	GH_D10G0570	GRAS	GH_A07G0324	GH_A05G3662	NAC
GH_A12G2711			GH_A05G3393	GH_D05G2463	ERF	GH_A09G0967			GH_A03G0309	GH_D08G2569	C3H	GH_A05G3547	GH_D01G1954	YABBY	GH_A02G2018	GH_D03G0287	GRAS	GH_A07G0343	GH_A04G0537	NAC
GH_A12G2854			GH_A05G3848	GH_D07G1621	ERF	GH_A09G1152			GH_A03G0329	GH_D13G0574	C3H	GH_A05G3801	GH_D13G0170	YABBY	GH_A03G0011	GH_D11G3755	GRAS	GH_A07G0403	GH_A06G1138	NAC
GH_A12G2952			GH_A05G3861	GH_D11G0441	ERF	GH_A09G1213			GH_A03G0332	GH_D03G0796	C3H	GH_A05G4187			GH_A03G0070	GH_D11G1598	GRAS	GH_A07G0482	GH_A08G2532	NAC
GH_A13G0129			GH_A05G3999	GH_D11G0442	ERF	GH_A09G1277			GH_A03G0395	GH_A04G1287	CO-like	GH_A05G4348			GH_A03G0142	GH_A12G2438	GRF	GH_A07G0594	GH_A11G1778	NAC
GH_A13G0208			GH_A05G4033	GH_D12G0984	ERF	GH_A09G1669			GH_A03G0457	GH_A09G2280	DBB	GH_A06G0038			GH_A03G0324	GH_A10G1009	HD-ZIP	GH_A07G1009	GH_A12G2299	NAC
GH_A13G0227			GH_A05G4186	GH_D08G0297	ERF	GH_A09G1723			GH_A03G0462	GH_A11G1862	DBB	GH_A06G0070			GH_A03G0341	GH_A12G2928	HD-ZIP	GH_A07G1025	GH_A13G1697	NAC
GH_A13G0391			GH_A06G0110	GH_D05G2609	ERF	GH_A09G1735			GH_A03G0595	GH_A12G0609	DBB	GH_A06G0087			GH_A03G0342	GH_A02G1664	HSF	GH_A07G1066	GH_D08G1856	NAC
GH_A13G0774			GH_A06G0350	GH_D06G1262	ERF	GH_A09G1768			GH_A03G0613	GH_A05G0767	Dof	GH_A06G0443			GH_A03G0348	GH_A08G2790	HSF	GH_A07G1241	GH_D09G0594	NAC
GH_A13G0850			GH_A06G0461	GH_D08G1334	ERF	GH_A09G1813			GH_A03G0704	GH_A03G0857	Dof	GH_A06G0510			GH_A03G0355	GH_A12G1737	HSF	GH_A07G1363	GH_D11G0419	NAC
GH_A13G1037			GH_A06G0495	GH_D11G2862	ERF	GH_A09G1988			GH_A03G0791	GH_A04G1763	Dof	GH_A06G0532			GH_A03G0370	GH_A05G2097	LBD	GH_A07G1580	GH_D05G3503	NAC
GH_A13G1256			GH_A06G0540	GH_A02G0955	FAR1	GH_A09G2052			GH_A03G0870	GH_D10G1025	Dof	GH_A06G0576			GH_A03G0384	GH_A11G1984	LBD	GH_A07G1822	GH_D07G1449	NAC
GH_A13G1440			GH_A06G0551	GH_A07G1761	FAR1	GH_A09G2486			GH_A03G0872	GH_D13G2571	EIL	GH_A06G0662			GH_A03G0431	GH_A12G0708	LBD	GH_A07G2033	GH_D11G1812	NAC
GH_A13G1534			GH_A06G0626	GH_D11G0774	FAR1	GH_A09G2489			GH_A03G0909	GH_A10G1351	ERF	GH_A06G0758			GH_A03G0565	GH_D10G1030	LBD	GH_A07G2326	GH_D09G0612	NF-X1
GH_A13G1750			GH_A06G0659	GH_A08G1796	G2-like	GH_A09G2527			GH_A03G0947	GH_A11G1356	ERF	GH_A06G1303			GH_A03G0570	GH_D12G0713	LBD	GH_A07G2344	GH_A13G2025	NF-YB
GH_A13G1802			GH_A06G0701	GH_D12G2258	G2-like	GH_A10G0818			GH_A03G1059	GH_A08G1646	ERF	GH_A06G1420			GH_A03G0577	GH_A08G1668	LSD	GH_A07G2604	GH_A11G2959	NF-YC
GH_A13G1957			GH_A06G0711	GH_A05G1761	GRAS	GH_A10G0899			GH_A03G1067	GH_A11G1014	ERF	GH_A06G1674			GH_A03G0619	GH_A08G1835	LSD	GH_A08G0003	GH_D01G0542	NZZ/SPL
GH_A13G2045			GH_A06G0769	GH_A05G2409	GRAS	GH_A10G1474			GH_A03G1095	GH_D02G0512	ERF	GH_A06G1801			GH_A03G0645	GH_A10G0049	LSD	GH_A08G0370	GH_D11G3605	SBP
GH_A13G2628			GH_A06G0986	GH_D05G1795	GRAS	GH_A10G2451			GH_A03G1214	GH_D03G0247	ERF	GH_A06G2264			GH_A03G0743	GH_D08G1681	LSD	GH_A08G0415	GH_A03G2224	SRS
GH_A13G2632			GH_A06G1371	GH_A12G2663	GRF	GH_A11G0417			GH_A03G1344	GH_D02G0992	ERF	GH_A06G2384			GH_A03G0764	GH_D08G1852	LSD	GH_A08G0476	GH_D09G1211	SRS
GH_A01G0152			GH_A06G1439	GH_A13G1846	GRF	GH_A11G0614			GH_A03G1366	GH_D06G1122	ERF	GH_A07G0350			GH_A03G0765	GH_D10G0051	LSD	GH_A08G0586	GH_A01G2186	TALE
GH_A01G0154			GH_A06G1445	GH_A05G2236	HD-ZIP	GH_A11G0615			GH_A03G1378	GH_D08G2827	ERF	GH_A07G0415			GH_A03G0829	GH_D05G3515	MIKC	GH_A08G0641	GH_A05G1063	TALE
GH_A01G0170			GH_A06G1508	GH_A02G1904	HD-ZIP	GH_A11G0644			GH_A03G1423	GH_D11G1012	ERF	GH_A07G0731			GH_A03G0832	GH_D02G1381	MIKC	GH_A08G0793	GH_A13G2102	TALE
GH_A01G1317			GH_A06G1559	GH_A05G1042	HD-ZIP	GH_A11G0855			GH_A03G1470	GH_A03G1101	FAR1	GH_A07G0748			GH_A03G0841	GH_A01G0937	MYB	GH_A08G0972	GH_D01G2269	TALE
GH_A01G1144			GH_A06G1729	GH_A06G0356	HD-ZIP	GH_A11G0912			GH_A03G1473	GH_D10G1394	FAR1	GH_A07G0841			GH_A03G0873	GH_A05G3463	MYB	GH_A08G1018	GH_D05G2170	TALE
GH_A02G1163			GH_A06G1737	GH_A07G0729	HD-ZIP	GH_A11G1211			GH_A03G1484	GH_A12G0242	G2-like	GH_A07G1078			GH_A03G0892	GH_A08G1361	MYB	GH_A08G1033	GH_D05G3272	TALE
GH_A03G0203			GH_A06G1844	GH_A12G0920	HD-ZIP	GH_A11G1738			GH_A03G1566	GH_A04G1449	G2-like	GH_A07G1271			GH_A03G1077	GH_A08G1981	MYB	GH_A08G1138	GH_A12G2026	TCP
GH_A02G2059			GH_A06G1943	GH_D03G0161	HD-ZIP	GH_A11G1826			GH_A03G1586	GH_A10G0379	G2-like	GH_A07G1314			GH_A03G1115	GH_A11G3480	MYB	GH_A08G1251	GH_D12G1609	TCP
GH_A02G2005			GH_A06G1979	GH_D04G0932	HD-ZIP	GH_A11G1968			GH_A03G1669	GH_D02G1379	G2-like	GH_A07G1335			GH_A03G1198	GH_A12G2926	MYB	GH_A08G1333	GH_D10G2142	Trihelix
GH_A01G2319			GH_A06G2152	GH_D06G0340	HD-ZIP	GH_A11G2263			GH_A03G1671	GH_D12G2282	G2-like	GH_A07G1412			GH_A03G1322	GH_A03G0304	MYB	GH_A08G1528	GH_D05G2084	WOX
GH_A02G0205			GH_A06G2249	GH_D11G0545	HD-ZIP	GH_A11G2510			GH_A03G1699	GH_D04G1792	G2-like	GH_A07G1468			GH_A03G1390	GH_A07G1434	MYB	GH_A08G1538	GH_A07G2604	WRKY
GH_A02G0494			GH_A07G0295	GH_D12G0897	HD-ZIP	GH_A11G3223			GH_A03G1766	GH_D11G3497	G2-like	GH_A07G1612			GH_A03G1432	GH_A08G1213	MYB	GH_A08G1557	GH_A08G1538	WRKY
GH_A02G0518			GH_A07G0479	GH_A02G1830	HSF	GH_A11G3416			GH_A03G1774	GH_A11G1167	GATA	GH_A07G1820			GH_A03G1444	GH_A11G0334	MYB	GH_A08G1582	GH_A09G0127	WRKY
GH_A02G0686			GH_A07G0496	GH_A10G0355	HSF	GH_A12G0391			GH_A03G1796	GH_A11G2894	GATA	GH_A07G1850			GH_A03G1469	GH_A12G0368	MYB	GH_A08G1771	GH_A12G1363	WRKY
GH_A02G0785			GH_A07G0534	GH_A10G0269	HSF	GH_A12G0885			GH_A03G1808	GH_A03G0095	GATA	GH_A07G1883			GH_A03G1489	GH_A13G0777	MYB	GH_A08G1838	GH_D08G1558	WRKY
GH_A02G0869			GH_A07G0563	GH_D03G0228	HSF	GH_A12G1623			GH_A03G1865	GH_D05G0676	GATA	GH_A07G1967			GH_A03G1607	GH_A13G2444	MYB	GH_A08G1839	GH_D01G0847	WRKY
GH_A03G1693			GH_A07G0727	GH_D04G0404	HSF	GH_A12G1832			GH_A03G1889	GH_D11G2923	GATA	GH_A07G2087			GH_A03G1652	GH_D10G2653	MYB	GH_A08G2194	GH_D04G0782	WRKY
GH_A03G1972			GH_A07G0821	GH_D10G0370	HSF	GH_A12G2078			GH_A03G1897	GH_A09G2671	GRAS	GH_A07G2143			GH_A03G1695	GH_D03G1671	MYB	GH_A08G2328	GH_D08G1455	WRKY
GH_A03G1978			GH_A07G0838	GH_D07G0135	HSF	GH_A12G2125			GH_A03G1908	GH_A11G3728	GRAS	GH_A07G2268			GH_A03G1708	GH_D05G2702	MYB	GH_A08G2402	GH_D06G0415	YABBY
GH_A03G2039			GH_A07G0845	GH_D08G2783	HSF	GH_A12G2171			GH_A03G1927	GH_A11G1571	GRAS	GH_A07G2464			GH_A03G1788	GH_D06G0910	MYB	GH_A08G2415	GH_A07G2326	ZF-HD
GH_A04G1516			GH_A07G0867	GH_A03G1682	LBD	GH_A12G2208			GH_A03G1941	GH_A13G2458	GRAS	GH_A07G2585			GH_A03G1803	GH_D07G1426	MYB	GH_A08G2596
GH_A04G1486			GH_A07G1549	GH_A06G1943	LBD	GH_A12G2229			GH_A03G2033	GH_D01G0994	GRAS	GH_A07G2614			GH_A03G1806	GH_D08G0582	MYB	GH_A08G2629
GH_A04G1435			GH_A07G1761	GH_A11G1341	LBD	GH_A12G2409			GH_A03G2056	GH_D09G0462	GRAS	GH_A08G0099			GH_A03G1821	GH_D11G0020	MYB	GH_A08G2803
GH_A04G1212			GH_A07G1787	GH_D05G1469	LBD	GH_A12G2424			GH_A03G2058	GH_D09G2595	GRAS	GH_A08G0130			GH_A03G1911	GH_D13G2433	MYB	GH_A09G0018
GH_A04G1175			GH_A07G1821	GH_D05G2127	LBD	GH_A12G2480			GH_A03G2069	GH_D05G2160	GRF	GH_A08G0209			GH_A03G1914	GH_D10G2665	MYB_related	GH_A09G0042
GH_A05G3820			GH_A07G1847	GH_D11G1372	LBD	GH_A12G2571			GH_A03G2129	GH_A06G2296	HB-other	GH_A08G0305			GH_A03G1938	GH_D12G2950	MYB_related	GH_A09G0184
GH_A05G4032			GH_A07G1975	GH_D11G1373	LBD	GH_A12G2669			GH_A03G2147	GH_D06G2333	HB-other	GH_A08G0306			GH_A03G1979	GH_D13G1214	MYB_related	GH_A09G0310
GH_A05G4286			GH_A07G1978	GH_D05G2589	LFY	GH_A12G2715			GH_A03G2168	GH_A03G2092	HB-PHD	GH_A08G0418			GH_A03G2022	GH_A03G1198	NAC	GH_A09G0331
GH_A05G4369			GH_A07G2173	GH_D12G2312	LSD	GH_A12G2960			GH_A03G2212	GH_A05G3191	HD-ZIP	GH_A08G0673			GH_A03G2082	GH_A08G1278	NAC	GH_A09G0656
GH_A05G0031			GH_A07G2351	GH_D13G0779	MIKC	GH_A13G0007			GH_A03G2307	GH_A08G2256	HD-ZIP	GH_A08G0766			GH_A03G2106	GH_A09G0347	NAC	GH_A09G0726
GH_A05G0235			GH_A07G2465	GH_A05G3861	MYB	GH_A13G0338			GH_A03G2352	GH_A10G0867	HD-ZIP	GH_A08G1024			GH_A03G2139	GH_A11G1050	NAC	GH_A09G0840
GH_A05G0294			GH_A07G2486	GH_A11G0011	MYB	GH_A13G0387			GH_A03G2375	GH_D10G1104	HD-ZIP	GH_A08G1293			GH_A03G2325	GH_A12G1584	NAC	GH_A09G0851
GH_A05G0518			GH_A08G0136	GH_A12G2782	MYB	GH_A13G0803			GH_A03G2380	GH_D13G0750	HD-ZIP	GH_A08G1524			GH_A03G2425	GH_A02G1096	NAC	GH_A09G1057
GH_A05G0586			GH_A08G0276	GH_A07G1980	MYB	GH_A13G2459			GH_A03G2415	GH_A09G2400	HSF	GH_A08G1742			GH_A04G0012	GH_A04G0552	NAC	GH_A09G1071
GH_A05G0928			GH_A08G0290	GH_A09G2513	MYB	GH_A01G0082			GH_A03G2435	GH_D09G2340	HSF	GH_A08G1794			GH_A04G0138	GH_A04G0281	NAC	GH_A09G1675
GH_A05G1059			GH_A08G0472	GH_A10G1686	MYB	GH_A01G0274			GH_A03G2443	GH_D12G1734	HSF	GH_A08G1829			GH_A04G0244	GH_A11G0343	NAC	GH_A09G1838
GH_A05G1101			GH_A08G0618	GH_A12G2869	MYB	GH_A01G1124			GH_A04G0014	GH_D01G1273	HSF	GH_A08G1850			GH_A04G0277	GH_A12G2605	NAC	GH_A09G1868
GH_A05G1173			GH_A08G0727	GH_A05G3335	MYB	GH_A02G1170			GH_A04G0140	GH_A05G2818	LBD	GH_A08G1979			GH_A04G0309	GH_A12G1326	NAC	GH_A09G2224
GH_A05G1232			GH_A08G0963	GH_A08G1460	MYB	GH_A02G1166			GH_A04G0214	GH_A06G0233	LBD	GH_A08G2111			GH_A04G0367	GH_A06G1551	NAC	GH_A09G2380
GH_A05G1470			GH_A08G1238	GH_D05G1066	MYB	GH_A02G1134			GH_A04G0380	GH_A13G0058	LBD	GH_A08G2289			GH_A04G0577	GH_D02G1383	NAC	GH_A09G2462
GH_A05G1823			GH_A08G1345	GH_D05G2167	MYB	GH_A03G0826			GH_A04G0429	GH_A12G1184	LBD	GH_A08G2306			GH_A04G0596	GH_D05G1623	NAC	GH_A09G2463
GH_A05G1955			GH_A08G1437	GH_D04G0499	MYB	GH_A03G0588			GH_A04G0442	GH_D05G2831	LBD	GH_A08G2384			GH_A04G0863	GH_D08G1269	NAC	GH_A09G2506
GH_A05G2047			GH_A08G1587	GH_D06G0807	MYB	GH_A03G0443			GH_A04G0507	GH_D08G1617	LBD	GH_A08G2450			GH_A04G0867	GH_D11G1079	NAC	GH_A09G2640
GH_A05G2052			GH_A08G1678	GH_D09G0598	MYB	GH_A03G0423			GH_A04G0565	GH_D08G1519	LBD	GH_A09G0052			GH_A04G0941	GH_D12G1586	NAC	GH_A09G2666
GH_A05G2565			GH_A08G1738	GH_D02G0608	MYB	GH_A03G0156			GH_A04G0566	GH_D12G1183	LBD	GH_A09G0457			GH_A04G0989	GH_D03G0964	NAC	GH_A10G0055
GH_A05G2584			GH_A08G1773	GH_D13G1099	MYB	GH_A02G2033			GH_A04G0664	GH_D12G1185	LBD	GH_A09G0591			GH_A04G1036	GH_D03G1233	NAC	GH_A10G0363
GH_A05G2654			GH_A08G1783	GH_D13G1837	MYB	GH_A02G2015			GH_A04G0697	GH_A06G0913	MIKC	GH_A09G0685			GH_A04G1048	GH_D05G0278	NAC	GH_A10G0506
GH_A05G2917			GH_A08G1834	GH_A06G0769	MYB_related	GH_A02G1941			GH_A04G0761	GH_A08G1679	MIKC	GH_A09G0743			GH_A04G1072	GH_D05G3803	NAC	GH_A10G0519
GH_A05G3398			GH_A08G1877	GH_A08G1587	MYB_related	GH_A02G1316			GH_A04G0814	GH_D06G0900	MIKC	GH_A09G0779			GH_A04G1093	GH_D11G0358	NAC	GH_A10G0832
GH_A04G0230			GH_A08G1882	GH_A03G1218	MYB_related	GH_A01G1670			GH_A04G0903	GH_A03G2380	M-type	GH_A09G1127			GH_A04G1177	GH_D12G2628	NAC	GH_A10G0841
GH_A06G0142			GH_A08G2119	GH_A13G0899	MYB_related	GH_A01G1556			GH_A04G0984	GH_A05G2889	M-type	GH_A09G1345			GH_A04G1236	GH_D12G1346	NAC	GH_A10G0915
GH_A06G0148			GH_A08G2313	GH_D06G0750	MYB_related	GH_A01G1839			GH_A04G0987	GH_A01G1960	M-type	GH_A09G1361			GH_A04G1302	GH_D13G1652	NAC	GH_A10G0922
GH_A06G0154			GH_A08G2339	GH_D09G1097	MYB_related	GH_A01G2351			GH_A04G0998	GH_A13G2067	M-type	GH_A09G1513			GH_A04G1460	GH_D06G1527	NAC	GH_A10G1106
GH_A06G0506			GH_A08G2516	GH_D02G1408	MYB_related	GH_A01G2401			GH_A04G1023	GH_D02G2551	M-type	GH_A09G1617			GH_A04G1528	GH_A08G1708	NF-YA	GH_A10G1126
GH_A06G0866			GH_A08G2517	GH_D09G1748	MYB_related	GH_A02G0027			GH_A04G1024	GH_D01G2056	M-type	GH_A09G1649			GH_A04G1589	GH_D13G1504	NF-YB	GH_A10G1135
GH_A06G0972			GH_A08G2585	GH_D13G0833	MYB_related	GH_A02G0075			GH_A04G1039	GH_D08G2850	M-type	GH_A09G1842			GH_A04G1681	GH_D01G2419	NF-YB	GH_A10G1484
GH_A06G1820			GH_A08G2737	GH_A03G1948	NAC	GH_A02G0342			GH_A04G1044	GH_D10G1756	M-type	GH_A09G2281			GH_A04G1762	GH_D02G0344	NF-YC	GH_A10G1497
GH_A06G2306			GH_A09G0090	GH_A11G0723	NAC	GH_A02G0589			GH_A04G1140	GH_D11G2212	M-type	GH_A09G2282			GH_A05G0003	GH_D11G2990	NF-YC	GH_A10G1556
GH_A07G0053			GH_A09G0415	GH_A04G1218	NAC	GH_A02G0659			GH_A04G1166	GH_D13G2045	M-type	GH_A09G2383			GH_A05G0208	GH_A05G0254	NZZ/SPL	GH_A10G1581
GH_A07G0314			GH_A09G0688	GH_A07G1636	NAC	GH_A02G0818			GH_A04G1178	GH_A01G1790	MYB	GH_A09G2433			GH_A05G0254	GH_D05G0259	NZZ/SPL	GH_A10G1648
GH_A07G0511			GH_A09G0699	GH_A08G2640	NAC	GH_A02G0870			GH_A04G1213	GH_A05G3780	MYB	GH_A09G2515			GH_A05G0346	GH_D08G0170	RAV	GH_A10G1821
GH_A07G0662			GH_A09G0803	GH_A11G1370	NAC	GH_A02G0876			GH_A04G1221	GH_A06G0826	MYB	GH_A09G2636			GH_A05G0351	GH_D02G1651	S1Fa-like	GH_A10G1835
GH_A07G0702			GH_A09G0996	GH_D04G0333	NAC	GH_A03G1105			GH_A04G1272	GH_A07G0152	MYB	GH_A10G0029			GH_A05G0389	GH_A11G3585	SBP	GH_A10G1974
GH_A07G1730			GH_A09G1217	GH_D11G0755	NAC	GH_A03G1265			GH_A04G1308	GH_A08G1248	MYB	GH_A10G0123			GH_A05G0394	GH_D11G1109	SBP	GH_A10G1988
GH_A07G1895			GH_A09G1299	GH_D01G0636	NAC	GH_A03G1314			GH_A04G1320	GH_A08G1647	MYB	GH_A10G0124			GH_A05G0425	GH_A03G0296	TALE	GH_A10G2205
GH_A07G2319			GH_A09G1368	GH_D04G1551	NAC	GH_A03G1481			GH_A04G1358	GH_A09G1785	MYB	GH_A10G0172			GH_A05G0432	GH_A02G1880	TALE	GH_A10G2528
GH_A07G2374			GH_A09G1394	GH_D04G0767	NAC	GH_A03G1895			GH_A04G1492	GH_A10G2522	MYB	GH_A10G0236			GH_A05G0481	GH_A09G1503	TALE	GH_A10G2630
GH_A07G2389			GH_A09G1397	GH_D13G1689	NAC	GH_A03G2078			GH_A04G1647	GH_A01G0781	MYB	GH_A10G0385			GH_A05G0523	GH_A12G2445	TALE	GH_A11G0145
GH_A07G2505			GH_A09G1551	GH_D08G1720	NF-YA	GH_A03G2119			GH_A04G1689	GH_A05G2070	MYB	GH_A10G0420			GH_A05G0641	GH_A12G0679	TALE	GH_A11G0169
GH_A07G2561			GH_A09G1668	GH_A07G2187	NF-YB	GH_A03G2242			GH_A04G1769	GH_A05G2873	MYB	GH_A10G0973			GH_A05G0652	GH_D08G2048	TALE	GH_A11G0308
GH_A08G0007			GH_A09G1758	GH_D07G2123	NF-YB	GH_A04G1663			GH_A05G0012	GH_A07G0742	MYB	GH_A10G1260			GH_A05G0653	GH_D03G1679	TALE	GH_A11G0516
GH_A08G0263			GH_A09G1948	GH_A02G0317	NF-YC	GH_A04G1646			GH_A05G0026	GH_A07G2323	MYB	GH_A10G1315			GH_A05G0734	GH_D03G0175	TALE	GH_A11G0553
GH_A08G0700			GH_A09G2347	GH_A01G1022	Nin-like	GH_A04G1432			GH_A05G0029	GH_A08G0383	MYB	GH_A10G1615			GH_A05G0786	GH_D04G1003	TALE	GH_A11G0752
GH_A08G0731			GH_A09G2353	GH_D01G1052	Nin-like	GH_A04G1118			GH_A05G0036	GH_A08G2652	MYB	GH_A10G1666			GH_A05G0867	GH_D05G1052	TALE	GH_A11G0944
GH_A08G1581			GH_A09G2377	GH_D11G3251	SAP	GH_A04G1019			GH_A05G0047	GH_A13G1170	MYB	GH_A10G1783			GH_A05G1009	GH_D09G1454	TALE	GH_A11G1038
GH_A08G1754			GH_A09G2399	GH_A02G2034	SBP	GH_A04G0811			GH_A05G0148	GH_A13G1617	MYB	GH_A10G1875			GH_A05G1038	GH_D12G2457	TALE	GH_A11G1040
GH_A08G2213			GH_A09G2425	GH_A12G1119	SBP	GH_A05G3595			GH_A05G0167	GH_A13G1954	MYB	GH_A10G1901			GH_A05G1049	GH_D12G0691	TALE	GH_A11G1165
GH_A08G2231			GH_A09G1231	GH_D04G2039	SBP	GH_A05G3443			GH_A05G0180	GH_D01G0671	MYB	GH_A10G2026			GH_A05G1084	GH_A10G0716	TCP	GH_A11G1381
GH_A08G2317			GH_A10G0355	GH_D12G1113	SBP	GH_A05G4076			GH_A05G0183	GH_D01G1745	MYB	GH_A10G2318			GH_A05G1115	GH_A04G1528	Trihelix	GH_A11G1502
GH_A08G2461			GH_A10G0865	GH_A08G0136	SRS	GH_A05G4167			GH_A05G0195	GH_D05G1432	MYB	GH_A11G0022			GH_A05G1128	GH_A05G2433	Trihelix	GH_A11G1590
GH_A08G2709			GH_A10G0874	GH_D08G0142	SRS	GH_A05G4272			GH_A05G0221	GH_D05G2287	MYB	GH_A11G0146			GH_A05G1155	GH_A08G1728	Trihelix	GH_A11G1625
GH_A09G0296			GH_A10G1234	GH_D06G0043	SRS	GH_A05G0051			GH_A05G0286	GH_D05G2429	MYB	GH_A11G0207			GH_A05G1274	GH_A01G1413	Trihelix	GH_A11G1661
GH_A09G0660			GH_A10G2312	GH_A03G0210	TALE	GH_A05G0308			GH_A05G0320	GH_D04G0568	MYB	GH_A11G0272			GH_A05G1281	GH_D05G2450	Trihelix	GH_A11G1690
GH_A09G1078			GH_A10G2427	GH_A04G1050	TALE	GH_A05G0311			GH_A05G0328	GH_D08G1289	MYB	GH_A11G0303			GH_A05G1373	GH_D01G1496	Trihelix	GH_A11G1756
GH_A09G1123			GH_A10G2455	GH_A04G0712	TALE	GH_A05G0317			GH_A05G0355	GH_D12G2809	MYB	GH_A11G0320			GH_A05G1399	GH_D10G0775	Trihelix	GH_A11G1847
GH_A09G1426			GH_A10G2481	GH_D01G2463	TALE	GH_A05G0330			GH_A05G0364	GH_D01G0790	MYB	GH_A11G0443			GH_A05G1418	GH_A11G2050	WRKY	GH_A11G1919
GH_A09G1504			GH_A10G2605	GH_D04G1385	TALE	GH_A05G0457			GH_A05G0396	GH_D03G1799	MYB	GH_A11G0608			GH_A05G1498	GH_A02G1178	WRKY	GH_A11G2006
GH_A09G1677			GH_A10G2651	GH_D04G0776	TCP	GH_A05G0553			GH_A05G0407	GH_D02G1380	MYB	GH_A11G0633			GH_A05G1522	GH_A11G1617	WRKY	GH_A11G2049
GH_A09G2023			GH_A11G0011	GH_D04G0444	TCP	GH_A05G0630			GH_A05G0547	GH_D07G0217	MYB	GH_A11G0776			GH_A05G1561	GH_D02G0033	WRKY	GH_A11G2089
GH_A09G2026			GH_A11G0049	GH_A06G2152	Trihelix	GH_A05G1263			GH_A05G0623	GH_D07G0877	MYB	GH_A11G0871			GH_A05G1596	GH_D08G0303	WRKY	GH_A11G2120
GH_A09G2267			GH_A11G0422	GH_D12G2849	Trihelix	GH_A05G1317			GH_A05G0668	GH_D08G0405	MYB	GH_A11G0909			GH_A05G1598	GH_D07G0326	WRKY	GH_A11G2255
GH_A09G2440			GH_A11G0423	GH_A08G0330	WOX	GH_A05G1320			GH_A05G0693	GH_D08G2282	MYB	GH_A11G0931			GH_A05G1603	GH_A10G1729	ZF-HD	GH_A11G2330
GH_A09G2575			GH_A11G0484	GH_A02G1606	WRKY	GH_A05G1332			GH_A05G0733	GH_D08G2647	MYB	GH_A11G0978			GH_A05G1694	GH_D07G2270	ZF-HD	GH_A11G2345
GH_A10G0976			GH_A11G0623	GH_A05G0604	WRKY	GH_A05G1375			GH_A05G0761	GH_D11G3432	MYB	GH_A11G1067			GH_A05G1698			GH_A11G2524
GH_A10G0918			GH_A11G0723	GH_A05G3999	WRKY	GH_A05G1431			GH_A05G0767	GH_D11G3154	MYB	GH_A11G1068			GH_A05G1813			GH_A11G2585
GH_A10G0850			GH_A11G0742	GH_A12G2743	WRKY	GH_A05G1466			GH_A05G0773	GH_D12G1376	MYB	GH_A11G1083			GH_A05G1828			GH_A11G2697
GH_A10G0738			GH_A11G0806	GH_A02G1807	WRKY	GH_A05G1804			GH_A05G0775	GH_D13G1156	MYB	GH_A11G1107			GH_A05G1838			GH_A11G2765
GH_A10G0327			GH_A11G0818	GH_A05G2629	WRKY	GH_A05G1943			GH_A05G0852	GH_D13G1571	MYB	GH_A11G1221			GH_A05G1855			GH_A11G2818
GH_A10G0222			GH_A11G0877	GH_A08G2150	WRKY	GH_A05G2065			GH_A05G0910	GH_D13G1920	MYB	GH_A11G1257			GH_A05G1882			GH_A11G2907
GH_A10G0214			GH_A11G0999	GH_A10G0398	WRKY	GH_A05G2232			GH_A05G0948	GH_A05G0910	MYB_related	GH_A11G1258			GH_A05G1918			GH_A11G2951
GH_A10G0077			GH_A11G1060	GH_A06G1529	WRKY	GH_A05G2336			GH_A05G0956	GH_A09G2618	MYB_related	GH_A11G1410			GH_A05G1945			GH_A11G3009
GH_A11G3458			GH_A11G1288	GH_D02G0599	WRKY	GH_A05G2444			GH_A05G0981	GH_D05G0902	MYB_related	GH_A11G1422			GH_A05G1947			GH_A11G3045
GH_A11G3446			GH_A11G1293	GH_D06G1171	WRKY	GH_A05G2404			GH_A05G0988	GH_D02G2073	MYB_related	GH_A11G1459			GH_A05G1951			GH_A12G0036
GH_A11G3420			GH_A11G1341	GH_D11G0134	WRKY	GH_A05G2735			GH_A05G0995	GH_D04G1419	MYB_related	GH_A11G1491			GH_A05G1970			GH_A12G0038
GH_A11G3411			GH_A11G1404	GH_D11G2837	WRKY	GH_A05G2791			GH_A05G1036	GH_D09G1349	MYB_related	GH_A11G1620			GH_A05G1973			GH_A12G0098
GH_A11G2914			GH_A11G1443	GH_D12G2771	WRKY	GH_A05G3145			GH_A05G1051	GH_A11G0402	NAC	GH_A11G1956			GH_A05G2008			GH_A12G0100
GH_A11G2817			GH_A11G1757	GH_D03G0252	WRKY	GH_A05G3403			GH_A05G1100	GH_A12G0337	NAC	GH_A11G1988			GH_A05G2069			GH_A12G0150
GH_A11G2066			GH_A11G1915	GH_D05G1205	WRKY	GH_A04G0463			GH_A05G1145	GH_D07G2358	NAC	GH_A11G2284			GH_A05G2075			GH_A12G0153
GH_A11G1829			GH_A11G1931	GH_D05G1757	WRKY	GH_A04G0368			GH_A05G1171	GH_D12G0375	NAC	GH_A11G2321			GH_A05G2097			GH_A12G0293
GH_A11G1727			GH_A11G1960	GH_D05G2654	WRKY	GH_A04G0203			GH_A05G1211	GH_A02G1592	NF-YB	GH_A11G2574			GH_A05G2132			GH_A12G0713
GH_A11G1542			GH_A11G1961	GH_D08G2173	WRKY	GH_A04G0193			GH_A05G1214	GH_A08G0292	NF-YB	GH_A11G2688			GH_A05G2133			GH_A12G0752
GH_A11G1384			GH_A11G1982	GH_D10G0121	WRKY	GH_A04G0164			GH_A05G1306	GH_D05G0821	NF-YB	GH_A11G2940			GH_A05G2216			GH_A12G1122
GH_A11G0782			GH_A11G2005	GH_D13G1543	WRKY	GH_A04G0141			GH_A05G1441	GH_D08G0310	NF-YB	GH_A11G2997			GH_A05G2224			GH_A12G1264
GH_A11G0767			GH_A11G2123	GH_D13G1766	WRKY	GH_A06G0024			GH_A05G1469	GH_A03G1473	NF-YC	GH_A11G3007			GH_A05G2237			GH_A12G1334
GH_A11G0682			GH_A11G2268	GH_A11G1915	ZF-HD	GH_A06G0060			GH_A05G1476	GH_A01G0548	NZZ/SPL	GH_A11G3419			GH_A05G2310			GH_A12G1335
GH_A11G0389			GH_A11G2279	GH_A13G0800	ZF-HD	GH_A06G0071			GH_A05G1564	GH_A05G1579	NZZ/SPL	GH_A11G3426			GH_A05G2371			GH_A12G1531
GH_A11G0381			GH_A11G2293			GH_A06G0099			GH_A05G1570	GH_D01G0674	NZZ/SPL	GH_A11G3565			GH_A05G2433			GH_A12G1650
GH_A11G0148			GH_A11G2414			GH_A06G0634			GH_A05G1663	GH_D10G0330	NZZ/SPL	GH_A11G3692			GH_A05G2489			GH_A12G1707
GH_A12G2905			GH_A11G2600			GH_A06G0665			GH_A05G1686	GH_D05G0193	RAV	GH_A12G0175			GH_A05G2540			GH_A12G1802
GH_A12G2163			GH_A11G2872			GH_A06G0932			GH_A05G1735	GH_A06G0643	S1Fa-like	GH_A12G0244			GH_A05G2566			GH_A12G1901
GH_A12G1981			GH_A11G2927			GH_A06G1010			GH_A05G1744	GH_A13G2261	S1Fa-like	GH_A12G0404			GH_A05G2601			GH_A12G1974
GH_A12G0813			GH_A11G2958			GH_A06G1049			GH_A05G1760	GH_A03G1344	SBP	GH_A12G0454			GH_A05G2673			GH_A12G2026
GH_A12G0701			GH_A11G2982			GH_A06G1056			GH_A05G1790	GH_A11G0398	SBP	GH_A12G0495			GH_A05G2689			GH_A12G2096
GH_A12G0579			GH_A11G3068			GH_A06G1093			GH_A05G1845	GH_A12G1118	SBP	GH_A12G0561			GH_A05G2789			GH_A12G2140
GH_A12G0538			GH_A11G3507			GH_A06G1506			GH_A05G2023	GH_D10G0300	SBP	GH_A12G0640			GH_A05G2827			GH_A12G2153
GH_A12G0448			GH_A12G0006			GH_A06G2028			GH_A05G2041	GH_D11G0415	SBP	GH_A12G0661			GH_A05G2864			GH_A12G2223
GH_A13G0123			GH_A12G0066			GH_A06G2054			GH_A05G2059	GH_D13G0869	SBP	GH_A12G0671			GH_A05G2890			GH_A12G2334
GH_A13G0947			GH_A12G0132			GH_A07G0180			GH_A05G2064	GH_D12G1112	SBP	GH_A12G0912			GH_A05G2986			GH_A12G2444
GH_A13G1071			GH_A12G0155			GH_A07G0233			GH_A05G2127	GH_D10G2135	SRS	GH_A12G1011			GH_A05G3148			GH_A12G2590
GH_A13G1691			GH_A12G0156			GH_A07G0284			GH_A05G2150	GH_D12G2986	TALE	GH_A12G1039			GH_A05G3168			GH_A12G2710
GH_A13G1909			GH_A12G0195			GH_A07G0410			GH_A05G2152	GH_A01G0546	TCP	GH_A12G1165			GH_A05G3208			GH_A12G2732
GH_A13G2054			GH_A12G0470			GH_A07G0484			GH_A05G2187	GH_A11G0331	TCP	GH_A12G1220			GH_A05G3214			GH_A12G2797
GH_A13G2125			GH_A12G0511			GH_A07G0552			GH_A05G2270	GH_A13G1748	TCP	GH_A12G1299			GH_A05G3269			GH_A12G2974
GH_A13G2140			GH_A12G0614			GH_A07G0769			GH_A05G2271	GH_D01G0540	TCP	GH_A12G1347			GH_A05G3387			GH_A13G0054
GH_A13G2225			GH_A12G0648			GH_A07G0916			GH_A05G2286	GH_D11G0345	TCP	GH_A12G1350			GH_A05G3441			GH_A13G0303
GH_A13G2440			GH_A12G0744			GH_A07G1075			GH_A05G2373	GH_D13G1705	TCP	GH_A12G1352			GH_A05G3463			GH_A13G0376
GH_A13G2526			GH_A12G0758			GH_A07G1130			GH_A05G2407	GH_A01G0216	Trihelix	GH_A12G1509			GH_A05G3488			GH_A13G0425
GH_A01G2448			GH_A12G0795			GH_A07G1168			GH_A05G2515	GH_A01G2148	Trihelix	GH_A12G1852			GH_A05G3587			GH_A13G0884
GH_A01G2420			GH_A12G1438			GH_A07G1414			GH_A05G2546	GH_A02G0692	Trihelix	GH_A12G1883			GH_A05G3616			GH_A13G0904
GH_A12G0254			GH_A12G1603			GH_A07G1561			GH_A05G2622	GH_A04G1108	Trihelix	GH_A12G1903			GH_A05G3783			GH_A13G1221
GH_A05G2865			GH_A12G1615			GH_A07G1704			GH_A05G2708	GH_A06G0904	Trihelix	GH_A12G1994			GH_A05G3812			GH_A13G1313
GH_A07G1449			GH_A12G1690			GH_A07G1709			GH_A05G2778	GH_D05G2449	Trihelix	GH_A12G1995			GH_A05G3854			GH_A13G1630
GH_D01G0766			GH_A12G1716			GH_A07G1750			GH_A05G2818	GH_D06G2408	Trihelix	GH_A12G2035			GH_A05G3897			GH_A13G1686
GH_D01G0768			GH_A12G1926			GH_A07G2429			GH_A05G2854	GH_D06G0911	Trihelix	GH_A12G2293			GH_A05G3906			GH_A13G1863
GH_D01G1618			GH_A12G1962			GH_A07G2500			GH_A05G2855	GH_A01G1552	WOX	GH_A12G2330			GH_A05G4020			GH_A13G2025
GH_D01G1859			GH_A12G2085			GH_A07G2594			GH_A05G2881	GH_D05G0992	WOX	GH_A12G2355			GH_A05G4048			GH_A13G2028
GH_D01G1795			GH_A12G2239			GH_A08G0153			GH_A05G2889	GH_A05G2059	WRKY	GH_A12G2466			GH_A05G4050			GH_A13G2309
GH_D01G1955			GH_A12G2282			GH_A08G0327			GH_A05G2923	GH_A11G1128	WRKY	GH_A12G2510			GH_A05G4118			GH_A01G0062
GH_D01G1992			GH_A12G2663			GH_A08G0529			GH_A05G2984	GH_A05G4122	WRKY	GH_A12G2634			GH_A05G4184			GH_A01G0071
GH_D01G2035			GH_A12G2689			GH_A08G0672			GH_A05G3006	GH_A08G2427	WRKY	GH_A12G2737			GH_A05G4214			GH_A01G0076
GH_D01G2302			GH_A12G2743			GH_A08G0928			GH_A05G3099	GH_A12G1139	WRKY	GH_A12G2827			GH_A05G4291			GH_A01G0176
GH_D01G2497			GH_A12G2782			GH_A08G1130			GH_A05G3365	GH_D05G2090	WRKY	GH_A12G2829			GH_A05G4333			GH_A01G0177
GH_D01G2577			GH_A12G2915			GH_A08G1373			GH_A05G3368	GH_D08G0319	WRKY	GH_A12G2902			GH_A06G0088			GH_A01G0236
GH_D02G0194			GH_A13G0087			GH_A08G2079			GH_A05G3435	GH_D08G1973	WRKY	GH_A13G0070			GH_A06G0090			GH_A01G0265
GH_D02G0401			GH_A13G0209			GH_A08G2169			GH_A05G3525	GH_D11G1358	WRKY	GH_A13G0094			GH_A06G0116			GH_A01G0309
GH_D02G0419			GH_A13G0288			GH_A08G2229			GH_A05G3545	GH_D06G1074	WRKY	GH_A13G0383			GH_A06G0301			GH_A01G0311
GH_D02G0690			GH_A13G0350			GH_A08G2243			GH_A05G3583	GH_D07G2286	WRKY	GH_A13G0807			GH_A06G0427			GH_A01G0489
GH_D02G0718			GH_A13G0580			GH_A08G2255			GH_A05G3677	GH_D08G2433	WRKY	GH_A13G1257			GH_A06G0435			GH_A01G0676
GH_D02G0729			GH_A13G0778			GH_A08G2689			GH_A05G3780	GH_D12G1417	WRKY	GH_A13G1629			GH_A06G0546			GH_A01G0700
GH_D02G0899			GH_A13G0948			GH_A08G2719			GH_A05G3836	GH_D01G2540	YABBY	GH_A13G1782			GH_A06G0650			GH_A01G0770
GH_D03G0413			GH_A13G1103			GH_A08G2788			GH_A05G3852	GH_D11G0743	YABBY	GH_A13G1906			GH_A06G0676			GH_A01G0780
GH_D03G0202			GH_A13G1152			GH_A09G0469			GH_A05G3894			GH_A13G2101			GH_A06G0870			GH_A01G0785
GH_D03G0097			GH_A13G1153			GH_A09G0706			GH_A05G3916			GH_A13G2166			GH_A06G0902			GH_A01G0818
GH_D02G1366			GH_A13G1293			GH_A09G0937			GH_A05G3943			GH_A13G2651			GH_A06G0989			GH_A01G0979
GH_D02G1444			GH_A13G1484			GH_A09G1027			GH_A05G3994			GH_A13G2344			GH_A06G1001			GH_A01G0999
GH_D02G1769			GH_A13G1562			GH_A09G1389			GH_A05G4034			GH_A13G2352			GH_A06G1076			GH_A01G1059
GH_D02G2008			GH_A13G1700			GH_A09G1418			GH_A05G4052			GH_A13G2523			GH_A06G1118			GH_A01G1122
GH_D02G2122			GH_A13G1736			GH_A09G1421			GH_A05G4143			GH_A01G0022			GH_A06G1177			GH_A01G1129
GH_D02G2140			GH_A13G1786			GH_A09G1921			GH_A05G4209			GH_A01G0249			GH_A06G1290			GH_A01G1289
GH_D02G2284			GH_A13G2056			GH_A09G2005			GH_A05G4235			GH_A01G0281			GH_A06G1339			GH_A01G1156
GH_D02G2286			GH_A13G2090			GH_A09G2692			GH_A05G4254			GH_A01G0289			GH_A06G1375			GH_A02G1094
GH_D05G4038			GH_A13G2250			GH_A10G2580			GH_A05G4287			GH_A01G0346			GH_A06G1562			GH_A02G1063
GH_D04G1545			GH_A13G2313			GH_A10G2629			GH_A05G4299			GH_A01G0523			GH_A06G1666			GH_A03G0793
GH_D04G1569			GH_A13G2375			GH_A10G1347			GH_A05G4318			GH_A01G0528			GH_A06G1762			GH_A03G0781
GH_D05G0317			GH_A13G2415			GH_A10G1386			GH_A05G4327			GH_A01G0632			GH_A06G1823			GH_A03G0707
GH_D05G0929			GH_A01G0041			GH_A10G1520			GH_A05G4329			GH_A01G0792			GH_A06G1852			GH_A03G0687
GH_D05G1176			GH_A01G0077			GH_A10G1018			GH_A05G4358			GH_A01G0835			GH_A06G1909			GH_A03G0650
GH_D05G1270			GH_A01G0161			GH_A10G0646			GH_A05G4359			GH_A01G0919			GH_A06G2064			GH_A03G0610
GH_D05G2510			GH_A01G0175			GH_A10G0624			GH_A05G4364			GH_A01G0948			GH_A06G2076			GH_A03G0533
GH_D04G0467			GH_A01G0178			GH_A10G0115			GH_A06G0081			GH_A01G0975			GH_A06G2084			GH_A03G0560
GH_D04G0385			GH_A01G0386			GH_A10G0104			GH_A06G0091			GH_A01G1177			GH_A06G2409			GH_A03G0268
GH_D04G0141			GH_A01G0415			GH_A11G3490			GH_A06G0132			GH_A03G0904			GH_A06G2278			GH_A02G1984
GH_D04G0135			GH_A01G0447			GH_A11G3274			GH_A06G0346			GH_A03G0874			GH_A06G2372			GH_A02G1818
GH_D06G0285			GH_A01G0493			GH_A11G3218			GH_A06G0491			GH_A03G0856			GH_A06G2373			GH_A02G1716
GH_D06G0418			GH_A01G0553			GH_A11G2930			GH_A06G0496			GH_A03G0825			GH_A06G2380			GH_A02G1563
GH_D06G1050			GH_A09G2151			GH_A11G2912			GH_A06G0562			GH_A03G0771			GH_A07G0087			GH_A02G1526
GH_D06G1015			GH_A01G0693			GH_A11G2074			GH_A06G0608			GH_A03G0742			GH_A07G0127			GH_A02G1493
GH_D06G1560			GH_A01G0699			GH_A11G2107			GH_A06G0616			GH_A03G0710			GH_A07G0139			GH_A02G1411
GH_D06G1838			GH_A01G1022			GH_A11G1408			GH_A06G0620			GH_A03G0528			GH_A07G0169			GH_A02G1406
GH_D06G2007			GH_A01G1109			GH_A11G1351			GH_A06G0728			GH_A03G0514			GH_A07G0194			GH_A02G1367
GH_D06G2170			GH_A01G1119			GH_A11G1213			GH_A06G0747			GH_A03G0449			GH_A07G0229			GH_A02G1221
GH_D07G0094			GH_A01G1123			GH_A11G1106			GH_A06G0756			GH_A03G0465			GH_A07G0259			GH_A01G1704
GH_D07G0639			GH_A01G1313			GH_A11G0937			GH_A06G0773			GH_A03G0351			GH_A07G0267			GH_A01G1996
GH_D07G0705			GH_A01G1380			GH_A11G0924			GH_A06G0774			GH_A03G0354			GH_A07G0286			GH_A01G2138
GH_D07G0744			GH_A01G1410			GH_A11G0913			GH_A06G0796			GH_A03G0281			GH_A07G0383			GH_A01G2166
GH_D07G0824			GH_A02G1143			GH_A11G0638			GH_A06G0826			GH_A03G0184			GH_A07G0542			GH_A01G2186
GH_D07G1064			GH_A03G0901			GH_A11G0464			GH_A06G0835			GH_A03G0075			GH_A07G0548			GH_A01G2235
GH_D07G1225			GH_A03G0520			GH_A11G0445			GH_A06G0884			GH_A03G0055			GH_A07G0598			GH_A01G2349
GH_D07G1393			GH_A03G0540			GH_A11G0444			GH_A06G0913			GH_A02G2042			GH_A07G0631			GH_A01G2380
GH_D07G1586			GH_A03G0460			GH_A11G0394			GH_A06G0981			GH_A02G1982			GH_A07G0736			GH_A01G2412
GH_D07G1859			GH_A03G0364			GH_A12G2790			GH_A06G1013			GH_A02G1773			GH_A07G0793			GH_A08G0283
GH_D07G2239			GH_A03G0259			GH_A12G2174			GH_A06G1024			GH_A02G1543			GH_A07G0811			GH_A02G0201
GH_D07G2361			GH_A03G0306			GH_A12G2076			GH_A06G1125			GH_A02G1384			GH_A07G0819			GH_A02G0203
GH_D07G2401			GH_A03G0210			GH_A12G2041			GH_A06G1196			GH_A02G1352			GH_A07G0844			GH_A02G0340
GH_D08G0403			GH_A03G0177			GH_A12G1910			GH_A06G1226			GH_A02G1214			GH_A07G1074			GH_A02G0387
GH_D08G0532			GH_A03G0136			GH_A12G1844			GH_A06G1237			GH_A01G2058			GH_A07G1122			GH_A02G0414
GH_D08G0699			GH_A03G0153			GH_A12G1741			GH_A06G1258			GH_A01G2119			GH_A07G1150			GH_A02G0485
GH_D08G1637			GH_A03G0054			GH_A12G1697			GH_A06G1288			GH_A01G2155			GH_A07G1158			GH_A02G0509
GH_D08G1830			GH_A02G1904			GH_A12G1541			GH_A06G1298			GH_A01G2208			GH_A07G1202			GH_A02G0809
GH_D08G1946			GH_A02G1883			GH_A12G1378			GH_A06G1305			GH_A01G2228			GH_A07G1209			GH_A02G0852
GH_D09G0067			GH_A02G1867			GH_A12G0683			GH_A06G1432			GH_A01G2296			GH_A07G1212			GH_A03G1195
GH_D09G0320			GH_A02G1850			GH_A12G0437			GH_A06G1434			GH_A01G2395			GH_A07G1262			GH_A03G1379
GH_D09G1121			GH_A02G1807			GH_A13G0146			GH_A06G1531			GH_A08G0280			GH_A07G1302			GH_A03G1531
GH_D09G1510			GH_A02G1786			GH_A13G0372			GH_A06G1544			GH_A02G0159			GH_A07G1322			GH_A03G1560
GH_D09G1482			GH_A02G1602			GH_A13G0397			GH_A06G1670			GH_A02G0326			GH_A07G1353			GH_A03G1635
GH_D09G1850			GH_A02G1505			GH_A13G0488			GH_A06G1687			GH_A02G0656			GH_A07G1393			GH_A03G1717
GH_D09G2318			GH_A02G1262			GH_A13G0300			GH_A06G1722			GH_A03G0930			GH_A07G1408			GH_A03G1765
GH_D10G0030			GH_A01G1664			GH_A13G0294			GH_A06G1725			GH_A03G1300			GH_A07G1529			GH_A03G1789
GH_D10G0131			GH_A01G1609			GH_A13G0548			GH_A06G1763			GH_A03G1468			GH_A07G1603			GH_A03G1906
GH_D10G0737			GH_A01G1756			GH_A13G0871			GH_A06G1876			GH_A03G1860			GH_A07G1606			GH_A03G1932
GH_D10G1721			GH_A01G1917			GH_A13G0863			GH_A06G1945			GH_A03G1940			GH_A07G1859			GH_A03G1956
GH_D10G1590			GH_A01G1941			GH_A13G1089			GH_A06G1969			GH_A03G1975			GH_A07G1861			GH_A03G1974
GH_D10G1904			GH_A01G2030			GH_A13G1155			GH_A06G1994			GH_A03G1994			GH_A07G2014			GH_A03G1985
GH_D10G2213			GH_A01G2201			GH_A13G1212			GH_A06G2045			GH_A03G2057			GH_A07G2016			GH_A03G2132
GH_D10G2603			GH_A02G0040			GH_A13G1368			GH_A06G2107			GH_A03G2314			GH_A07G2027			GH_A03G2169
GH_D11G0445			GH_A02G0046			GH_A13G1527			GH_A06G2142			GH_A03G2316			GH_A07G2032			GH_A03G2173
GH_D11G0511			GH_A02G0082			GH_A13G2210			GH_A06G2154			GH_A03G2339			GH_A07G2042			GH_A03G2221
GH_D11G0643			GH_A02G0316			GH_A13G2217			GH_A06G2167			GH_A03G2357			GH_A07G2151			GH_A03G2290
GH_D11G0748			GH_A02G0373			GH_A13G2230			GH_A06G2259			GH_A03G2405			GH_A07G2167			GH_A03G2419
GH_D11G0781			GH_A02G0439			GH_A13G2251			GH_A06G2368			GH_A03G2429			GH_A07G2194			GH_A03G2447
GH_D11G0933			GH_A02G0448			GH_A13G2264			GH_A06G2385			GH_A04G1674			GH_A07G2233			GH_A04G1687
GH_D11G0940			GH_A02G0706			GH_A13G2494			GH_A07G0049			GH_A04G1476			GH_A07G2256			GH_A04G1373
GH_D11G1251			GH_A02G0725			GH_A13G2547			GH_A07G0110			GH_A04G1228			GH_A07G2334			GH_A04G1551
GH_D11G1277			GH_A02G0756			GH_A13G2583			GH_A07G0115			GH_A04G1135			GH_A07G2360			GH_A04G1539
GH_D11G1458			GH_A02G0779			GH_A01G2478			GH_A07G0123			GH_A04G1086			GH_A07G2407			GH_A04G1509
GH_D11G2183			GH_A02G0815			GH_A12G0216			GH_A07G0152			GH_A04G1070			GH_A07G2417			GH_A04G1470
GH_D11G2723			GH_A03G0994			GH_A12G0224			GH_A07G0276			GH_A04G0862			GH_A07G2433			GH_A04G1291
GH_D11G2920			GH_A03G1107			GH_A06G0330			GH_A07G0395			GH_A05G3857			GH_A07G2479			GH_A04G1278
GH_D11G2973			GH_A03G1218			GH_A04G0028			GH_A07G0413			GH_A05G3870			GH_A07G2628			GH_A04G1262
GH_D11G3014			GH_A03G1308			GH_A02G0855			GH_A07G0449			GH_A05G4307			GH_A07G2637			GH_A04G0945
GH_D11G3713			GH_A03G1576			GH_A06G0694			GH_A07G0451			GH_A05G0042			GH_A08G0005			GH_A04G0917
GH_D11G3768			GH_A03G1620			GH_A12G0402			GH_A07G0495			GH_A05G0147			GH_A08G0057			GH_A04G0794
GH_D12G0524			GH_A03G1634			GH_A07G1439			GH_A07G0527			GH_A05G0212			GH_A08G0075			GH_A04G0576
GH_D12G0657			GH_A03G1716			GH_A07G1694			GH_A07G0566			GH_A05G0229			GH_A08G0178			GH_A05G3576
GH_D12G0863			GH_A03G1868			GH_A06G0188			GH_A07G0574			GH_A05G0251			GH_A08G0317			GH_A05G3541
GH_D12G1923			GH_A03G1983			GH_D01G0294			GH_A07G0613			GH_A05G0269			GH_A08G0361			GH_A05G3501
GH_D12G2391			GH_A03G2125			GH_D01G0746			GH_A07G0633			GH_A05G0271			GH_A08G0424			GH_A05G3453
GH_D12G2398			GH_A03G2340			GH_D01G0861			GH_A07G0644			GH_A05G0315			GH_A08G0447			GH_A05G3653
GH_D12G2732			GH_A03G2382			GH_D01G1260			GH_A07G0669			GH_A05G0358			GH_A08G0593			GH_A05G3662
GH_D12G2878			GH_A03G2389			GH_D01G1737			GH_A07G0683			GH_A05G0450			GH_A08G0594			GH_A05G3680
GH_D12G2879			GH_A03G2434			GH_D01G1983			GH_A07G0758			GH_A05G0512			GH_A08G0605			GH_A05G3722
GH_D12G2975			GH_A04G1597			GH_D01G2402			GH_A07G0763			GH_A05G0574			GH_A08G0623			GH_A05G3802
GH_D13G0316			GH_A04G1566			GH_D01G2466			GH_A07G0796			GH_A05G0629			GH_A08G0654			GH_A05G4045
GH_D13G0745			GH_A04G1557			GH_D01G2571			GH_A07G0805			GH_A05G0646			GH_A08G0873			GH_A05G4160
GH_D13G0875			GH_A04G1270			GH_D02G0383			GH_A07G0829			GH_A05G0735			GH_A08G0923			GH_A05G4226
GH_D13G0984			GH_A04G1254			GH_D02G0522			GH_A07G0907			GH_A05G0781			GH_A08G0925			GH_A05G0081
GH_D13G1355			GH_A04G1218			GH_D02G0606			GH_A07G0945			GH_A05G0794			GH_A08G0970			GH_A05G0094
GH_D13G1707			GH_A04G1164			GH_D02G0821			GH_A07G1000			GH_A05G0835			GH_A08G1020			GH_A05G0145
GH_D13G1721			GH_A04G1050			GH_D03G0959			GH_A07G1103			GH_A05G0913			GH_A08G1170			GH_A05G0227
GH_D13G1857			GH_A04G1008			GH_D03G0894			GH_A07G1139			GH_A05G0929			GH_A08G1192			GH_A05G0368
GH_D13G2486			GH_A04G0951			GH_D03G0759			GH_A07G1172			GH_A05G0973			GH_A08G1278			GH_A05G0426
GH_D13G2619			GH_A04G0919			GH_D03G0039			GH_A07G1221			GH_A05G1188			GH_A08G1361			GH_A05G0434
GH_D01G0031			GH_A04G0911			GH_D03G1959			GH_A07G1239			GH_A05G1341			GH_A08G1393			GH_A05G0521
GH_D01G0064			GH_A04G0855			GH_D03G1524			GH_A07G1270			GH_A05G1420			GH_A08G1430			GH_A05G0528
GH_D01G0070			GH_A04G0852			GH_D03G1342			GH_A07G1285			GH_A05G1497			GH_A08G1473			GH_A05G0651
GH_D01G0122			GH_A04G0793			GH_D03G1331			GH_A07G1299			GH_A05G1605			GH_A08G1624			GH_A05G0901
GH_D01G0141			GH_A04G0792			GH_D02G1293			GH_A07G1396			GH_A05G1622			GH_A08G1640			GH_A05G0907
GH_D01G0509			GH_A04G0717			GH_D02G1323			GH_A07G1479			GH_A05G1714			GH_A08G1649			GH_A05G1063
GH_D01G0577			GH_A04G0712			GH_D02G1611			GH_A07G1544			GH_A05G1906			GH_A08G1668			GH_A05G1150
GH_D01G0708			GH_A05G3586			GH_D02G0953			GH_A07G1643			GH_A05G1953			GH_A08G1673			GH_A05G1223
GH_D01G0730			GH_A05G3654			GH_D02G1758			GH_A07G1661			GH_A05G1991			GH_A08G1708			GH_A05G1527
GH_D01G0757			GH_A05G3687			GH_D02G2005			GH_A07G1732			GH_A05G2026			GH_A08G1709			GH_A05G1706
GH_D01G0862			GH_A05G3730			GH_D02G2236			GH_A07G1753			GH_A05G2083			GH_A08G1724			GH_A05G1742
GH_D01G1124			GH_A05G4021			GH_D02G2511			GH_A07G1784			GH_A05G2139			GH_A08G1728			GH_A05G1757
GH_D01G1370			GH_A05G4092			GH_D05G3678			GH_A07G1792			GH_A05G2138			GH_A08G1744			GH_A05G1817
GH_D01G1267			GH_A05G4116			GH_D04G0934			GH_A07G1846			GH_A05G2112			GH_A08G1751			GH_A05G1891
GH_D01G1604			GH_A05G4199			GH_D04G1004			GH_A07G1897			GH_A05G2294			GH_A08G1756			GH_A05G1934
GH_D03G0900			GH_A05G0024			GH_D04G1137			GH_A07G1910			GH_A05G2302			GH_A08G1775			GH_A05G2013
GH_D03G1197			GH_A08G0988			GH_D04G1185			GH_A07G2047			GH_A05G2335			GH_A08G1792			GH_A05G2156
GH_D03G1236			GH_A05G0157			GH_D04G1372			GH_A07G2059			GH_A05G2352			GH_A08G1806			GH_A05G2173
GH_D03G1515			GH_A05G0217			GH_D04G1644			GH_A07G2061			GH_A05G2353			GH_A08G1835			GH_A05G2214
GH_D03G0122			GH_A05G0224			GH_D05G0076			GH_A07G2204			GH_A05G2555			GH_A08G1854			GH_A05G2475
GH_D03G0321			GH_A05G0301			GH_D05G0299			GH_A07G2232			GH_A05G2739			GH_A08G1875			GH_A05G2491
GH_D02G0473			GH_A05G0307			GH_D05G0305			GH_A07G2242			GH_A05G2802			GH_A08G1885			GH_A05G2545
GH_D03G0786			GH_A05G0335			GH_D05G0360			GH_A07G2252			GH_A05G2887			GH_A08G1940			GH_A05G2648
GH_D03G0657			GH_A05G0342			GH_D05G0369			GH_A07G2287			GH_A05G2921			GH_A08G1981			GH_A05G2677
GH_D01G2175			GH_A05G0500			GH_D05G0385			GH_A07G2296			GH_A05G3131			GH_A08G2031			GH_A05G2724
GH_D01G2340			GH_A05G0538			GH_D05G0926			GH_A07G2311			GH_A04G0475			GH_A08G2063			GH_A05G2753
GH_D13G1029			GH_A05G0688			GH_D05G1029			GH_A07G2495			GH_A04G0432			GH_A08G2117			GH_A05G2792
GH_D02G0656			GH_A05G0744			GH_D05G1276			GH_A07G2518			GH_A04G0094			GH_A08G2266			GH_A05G3009
GH_D02G0677			GH_A05G0754			GH_D05G1306			GH_A07G2528			GH_A04G0181			GH_A08G2277			GH_A05G3071
GH_D02G0695			GH_A05G0912			GH_D05G1765			GH_A07G2540			GH_A06G0028			GH_A08G2322			GH_A05G3155
GH_D02G1447			GH_A05G0943			GH_D05G1768			GH_A07G2615			GH_A06G0204			GH_A08G2414			GH_A05G3205
GH_D02G1954			GH_A05G1024			GH_D05G1769			GH_A07G2619			GH_A06G0289			GH_A08G2443			GH_A05G3254
GH_D02G2057			GH_A05G1042			GH_D05G1949			GH_A08G0143			GH_A06G0355			GH_A08G2523			GH_A04G0537
GH_D02G2145			GH_A05G1050			GH_D05G2228			GH_A08G0167			GH_A06G0434			GH_A08G2534			GH_A04G0502
GH_D02G2292			GH_A05G1129			GH_D05G2360			GH_A08G0179			GH_A06G0527			GH_A08G2587			GH_A04G0443
GH_D04G1984			GH_A05G1330			GH_D05G2445			GH_A08G0210			GH_A06G0541			GH_A08G2611			GH_A04G0408
GH_D04G1941			GH_A05G1486			GH_D05G2793			GH_A08G0226			GH_A06G0605			GH_A08G2616			GH_A04G0302
GH_D04G1856			GH_A05G1538			GH_D05G2946			GH_A08G0289			GH_A06G0664			GH_A08G2630			GH_A04G0269
GH_D04G1194			GH_A05G1636			GH_D05G3001			GH_A08G0318			GH_A06G0699			GH_A08G2846			GH_A06G0029
GH_D04G0701			GH_A05G1761			GH_D05G3383			GH_A08G0419			GH_A06G0754			GH_A08G2850			GH_A06G0054
GH_D04G0620			GH_A05G1807			GH_D04G0512			GH_A08G0423			GH_A06G0900			GH_A08G2855			GH_A06G0062
GH_D04G0480			GH_A05G1810			GH_D04G0237			GH_A08G0430			GH_A06G0976			GH_A08G0017			GH_A06G0073
GH_D04G0341			GH_A05G1873			GH_D04G0235			GH_A08G0466			GH_A06G1108			GH_A09G0075			GH_A06G0100
GH_D04G0038			GH_A05G2012			GH_D06G0161			GH_A08G0537			GH_A06G1321			GH_A09G0318			GH_A06G0252
GH_D04G0007			GH_A05G2136			GH_D06G0408			GH_A08G0624			GH_A06G1295			GH_A09G0347			GH_A06G0270
GH_D05G0239			GH_A05G2377			GH_D06G0589			GH_A08G0643			GH_A06G1275			GH_A09G0349			GH_A06G0588
GH_D05G0791			GH_A05G2409			GH_D06G0947			GH_A08G0730			GH_A06G1462			GH_A09G0410			GH_A06G0762
GH_D05G0920			GH_A05G2466			GH_D06G1095			GH_A08G0814			GH_A06G1558			GH_A09G0433			GH_A06G0812
GH_D05G0948			GH_A05G2497			GH_D06G1230			GH_A08G0815			GH_A06G1716			GH_A09G0445			GH_A06G0929
GH_D05G1061			GH_A05G2523			GH_D06G1469			GH_A08G0880			GH_A06G1781			GH_A09G0495			GH_A04G0590
GH_D05G1230			GH_A05G2629			GH_D06G2184			GH_A08G0930			GH_A06G1834			GH_A09G0514			GH_A06G1005
GH_D05G1476			GH_A05G2670			GH_D06G2405			GH_A08G1248			GH_A06G1930			GH_A09G0525			GH_A06G1023
GH_D05G1584			GH_A05G2910			GH_D06G2420			GH_A08G1329			GH_A06G2043			GH_A09G0635			GH_A06G1130
GH_D05G1921			GH_A05G3240			GH_D06G2421			GH_A08G1469			GH_A06G2058			GH_A09G0676			GH_A06G1138
GH_D05G2418			GH_A05G3437			GH_D07G0519			GH_A08G1615			GH_A06G2325			GH_A09G0846			GH_A06G1512
GH_D05G2720			GH_A04G0280			GH_D07G0544			GH_A08G1647			GH_A06G2281			GH_A09G0880			GH_A06G1622
GH_D05G3357			GH_A06G0072			GH_D07G1200			GH_A08G1672			GH_A07G0060			GH_A09G1116			GH_A06G1671
GH_D05G3850			GH_A06G0101			GH_D07G1345			GH_A08G1749			GH_A07G0091			GH_A09G1117			GH_A06G1741
GH_D06G0132			GH_A06G0162			GH_D07G1348			GH_A08G1787			GH_A07G0183			GH_A09G1150			GH_A06G1815
GH_D06G0517			GH_A06G0235			GH_D07G1377			GH_A08G1840			GH_A07G0271			GH_A09G1165			GH_A06G1859
GH_D06G1413			GH_A06G0253			GH_D07G1525			GH_A08G1913			GH_A07G0274			GH_A09G1224			GH_A06G1867
GH_D06G1621			GH_A06G0255			GH_D07G1662			GH_A08G1946			GH_A07G0288			GH_A09G1256			GH_A06G1884
GH_D06G2397			GH_A06G0356			GH_D07G2032			GH_A08G2024			GH_A07G0367			GH_A09G1320			GH_A06G1885
GH_D06G2343			GH_A06G0396			GH_D07G2137			GH_A08G2177			GH_A07G0385			GH_A09G1339			GH_A06G1889
GH_D06G2273			GH_A06G0464			GH_D07G2461			GH_A08G2201			GH_A07G0423			GH_A09G1350			GH_A06G2038
GH_D07G0069			GH_A06G0574			GH_D08G0125			GH_A08G2294			GH_A07G0459			GH_A09G1411			GH_A06G2041
GH_D07G1076			GH_A06G0722			GH_D08G0239			GH_A08G2333			GH_A07G0623			GH_A09G1479			GH_A06G2077
GH_D07G1186			GH_A06G0844			GH_D08G0807			GH_A08G2352			GH_A07G1060			GH_A09G1542			GH_A06G2089
GH_D07G1201			GH_A06G0670			GH_D08G1198			GH_A08G2399			GH_A07G1064			GH_A09G1548			GH_A06G1953
GH_D07G1214			GH_A06G0907			GH_D08G2117			GH_A08G2576			GH_A07G1082			GH_A09G1604			GH_A06G2120
GH_D07G1399			GH_A06G0940			GH_D08G2321			GH_A08G2604			GH_A07G1115			GH_A09G1609			GH_A06G2394
GH_D07G1490			GH_A06G0985			GH_D08G2481			GH_A08G2636			GH_A07G1206			GH_A09G1610			GH_A06G2379
GH_D07G1517			GH_A06G1073			GH_D08G2597			GH_A08G2647			GH_A07G1217			GH_A09G1648			GH_A06G2354
GH_D07G1538			GH_A06G1251			GH_D02G1005			GH_A08G2651			GH_A07G1234			GH_A09G1684			GH_A06G2315
GH_D07G1690			GH_A06G1414			GH_D09G0381			GH_A09G0027			GH_A07G1431			GH_A09G1686			GH_A06G2292
GH_D07G2242			GH_A06G1454			GH_D09G0635			GH_A09G0032			GH_A07G1456			GH_A09G1737			GH_A06G2263
GH_D07G2367			GH_A06G1538			GH_D09G1105			GH_A09G0035			GH_A07G1514			GH_A09G1973			GH_A06G2260
GH_D07G2490			GH_A06G1714			GH_D09G1574			GH_A09G0041			GH_A07G1564			GH_A09G2202			GH_A06G2193
GH_D07G2507			GH_A06G1759			GH_D09G1681			GH_A09G0059			GH_A07G1646			GH_A09G2265			GH_A06G2169
GH_D08G0089			GH_A06G2414			GH_D09G1992			GH_A09G0060			GH_A07G1713			GH_A09G2342			GH_A07G0125
GH_D08G0266			GH_A06G2179			GH_D09G1994			GH_A09G0105			GH_A07G1790			GH_A09G2557			GH_A07G0211
GH_D08G1511			GH_A07G0050			GH_D10G1543			GH_A09G0134			GH_A07G1760			GH_A09G2567			GH_A07G0264
GH_D08G1774			GH_A07G0064			GH_D10G1417			GH_A09G0250			GH_A07G1851			GH_A09G2703			GH_A07G0322
GH_D08G2230			GH_A07G0080			GH_D11G0436			GH_A09G0509			GH_A07G1954			GH_A10G0026			GH_A07G0372
GH_D08G2470			GH_A07G0097			GH_D11G0494			GH_A09G0583			GH_A07G1961			GH_A10G0033			GH_A07G0458
GH_D08G2654			GH_A07G0111			GH_D11G0699			GH_A09G0680			GH_A07G1999			GH_A10G0034			GH_A07G0505
GH_D09G0035			GH_A07G0159			GH_D11G0991			GH_A09G0725			GH_A07G2169			GH_A10G0049			GH_A07G0517
GH_D09G0073			GH_A07G0193			GH_D11G1158			GH_A09G0728			GH_A07G2180			GH_A10G0108			GH_A07G0541
GH_D09G0586			GH_A07G0196			GH_D11G1389			GH_A09G0729			GH_A07G2310			GH_A10G0114			GH_A07G0681
GH_D09G0941			GH_A07G0236			GH_D11G1752			GH_A09G0802			GH_A07G2542			GH_A10G0130			GH_A07G0813
GH_D09G1025			GH_A07G0307			GH_D11G1914			GH_A09G0821			GH_A07G2555			GH_A10G0182			GH_A07G0910
GH_D09G1103			GH_A07G0327			GH_D11G1920			GH_A09G0970			GH_A07G2557			GH_A10G0285			GH_A07G0912
GH_D09G1250			GH_A07G0523			GH_D11G1998			GH_A09G1083			GH_A07G2596			GH_A10G0318			GH_A07G0889
GH_D09G1495			GH_A07G0559			GH_D11G2276			GH_A09G1093			GH_A08G0118			GH_A10G0319			GH_A07G1203
GH_D09G1604			GH_A07G0729			GH_D11G2483			GH_A09G1098			GH_A08G0266			GH_A10G0362			GH_A07G1208
GH_D09G1654			GH_A07G0732			GH_D12G0059			GH_A09G1205			GH_A08G0470			GH_A10G0435			GH_A07G1309
GH_D09G1771			GH_A07G1132			GH_D12G0100			GH_A09G1212			GH_A08G0498			GH_A10G0456			GH_A07G1316
GH_D09G2263			GH_A07G1407			GH_D12G0191			GH_A09G1216			GH_A08G0692			GH_A10G0544			GH_A07G1457
GH_D10G2701			GH_A07G1413			GH_D12G0311			GH_A09G1263			GH_A08G0729			GH_A10G0573			GH_A07G1458
GH_D10G2118			GH_A07G1636			GH_D12G0581			GH_A09G1304			GH_A08G0758			GH_A10G0581			GH_A07G1467
GH_D10G1881			GH_A07G1665			GH_D12G1265			GH_A09G1310			GH_A08G0840			GH_A10G0627			GH_A07G1469
GH_D10G1781			GH_A07G1980			GH_D12G1662			GH_A09G1333			GH_A08G0887			GH_A10G0700			GH_A07G1473
GH_D10G1768			GH_A07G2187			GH_D12G1887			GH_A09G1365			GH_A08G1214			GH_A10G0756			GH_A07G1505
GH_D10G1189			GH_A07G2201			GH_D12G2023			GH_A09G1366			GH_A08G1566			GH_A10G0780			GH_A07G1942
GH_D10G0916			GH_A07G2284			GH_D12G2247			GH_A09G1402			GH_A08G1580			GH_A10G0807			GH_A07G1946
GH_D10G1122			GH_A07G2353			GH_D12G2397			GH_A09G1403			GH_A08G1610			GH_A10G0968			GH_A07G1973
GH_D10G0790			GH_A07G2414			GH_D12G2402			GH_A09G1439			GH_A08G1645			GH_A10G1009			GH_A07G2156
GH_D10G0839			GH_A07G2631			GH_D12G2760			GH_A09G1441			GH_A08G1837			GH_A10G1045			GH_A07G2177
GH_D10G0375			GH_A08G0012			GH_D12G2985			GH_A09G1450			GH_A08G1997			GH_A10G1073			GH_A07G2373
GH_D10G0226			GH_A08G0112			GH_D13G0005			GH_A09G1491			GH_A08G2028			GH_A10G1096			GH_A07G2377
GH_D10G0118			GH_A08G0149			GH_D13G0091			GH_A09G1547			GH_A08G2030			GH_A10G1146			GH_A07G2483
GH_D10G0088			GH_A08G0316			GH_D13G0201			GH_A09G1597			GH_A08G2075			GH_A10G1179			GH_A07G2501
GH_D10G0067			GH_A08G0330			GH_D13G0256			GH_A09G1615			GH_A08G2112			GH_A10G1402			GH_A07G2578
GH_D11G3385			GH_A08G0420			GH_D13G0469			GH_A09G1627			GH_A08G2148			GH_A10G1488			GH_A08G0104
GH_D11G3343			GH_A08G0753			GH_D13G1208			GH_A09G1629			GH_A08G2327			GH_A10G1506			GH_A08G0121
GH_D11G3048			GH_A08G1129			GH_D13G1436			GH_A09G1670			GH_A08G2559			GH_A10G1519			GH_A08G0236
GH_D11G3006			GH_A08G1046			GH_D13G2181			GH_A09G1763			GH_A08G2715			GH_A10G1523			GH_A08G0398
GH_D11G2692			GH_A08G1267			GH_D13G2516			GH_A09G1785			GH_A08G2729			GH_A10G1619			GH_A08G0548
GH_D11G2684			GH_A08G1134			GH_D03G0889			GH_A09G1793			GH_A08G2836			GH_A10G1726			GH_A08G0614
GH_D11G2462			GH_A08G1357			GH_D03G0893			GH_A09G1874			GH_A08G2866			GH_A10G1729			GH_A05G4164
GH_D11G2415			GH_A08G1725			GH_D03G0930			GH_A09G1885			GH_A09G0009			GH_A10G1868			GH_A08G0722
GH_D11G2164			GH_A08G1795			GH_D03G0960			GH_A09G1938			GH_A09G0112			GH_A10G1939			GH_A08G0763
GH_D11G2120			GH_A08G1796			GH_D03G1537			GH_A09G2061			GH_A09G0271			GH_A10G2159			GH_A08G0765
GH_D11G1877			GH_A08G1872			GH_D03G1709			GH_A09G2167			GH_A09G0317			GH_A10G2180			GH_A08G0863
GH_D11G1876			GH_A08G1890			GH_D03G1678			GH_A09G2192			GH_A09G0319			GH_A10G2282			GH_A08G1150
GH_D11G1673			GH_A08G1994			GH_D03G0047			GH_A09G2193			GH_A09G0323			GH_A10G2283			GH_A08G1442
GH_D11G1263			GH_A08G2034			GH_D03G0172			GH_A09G2212			GH_A09G0649			GH_A10G2446			GH_A08G1536
GH_D11G0669			GH_A08G2147			GH_D03G0296			GH_A09G2280			GH_A09G0650			GH_A10G2474			GH_A08G1550
GH_D11G0601			GH_A08G2150			GH_D03G0350			GH_A09G2294			GH_A09G0674			GH_A10G2588			GH_A08G1564
GH_D11G0516			GH_A08G2225			GH_D03G0378			GH_A09G2304			GH_A09G0747			GH_A10G2601			GH_A08G1847
GH_D11G0515			GH_A08G2247			GH_D01G1764			GH_A09G2329			GH_A09G0820			GH_A11G0050			GH_A08G1909
GH_D11G0332			GH_A08G2288			GH_D01G1728			GH_A09G2365			GH_A09G0906			GH_A11G0181			GH_A02G0562
GH_D11G0271			GH_A08G2467			GH_D01G2238			GH_A09G2371			GH_A09G1059			GH_A11G0193			GH_A08G1985
GH_D11G0101			GH_A08G2640			GH_D01G2272			GH_A09G2393			GH_A09G1126			GH_A11G0205			GH_A08G2248
GH_D12G2861			GH_A08G2713			GH_D01G2351			GH_A09G2402			GH_A09G1235			GH_A11G0252			GH_A08G2252
GH_D12G2844			GH_A08G2714			GH_D01G2383			GH_A09G2410			GH_A09G1242			GH_A11G0322			GH_A08G2314
GH_D12G2640			GH_A08G2796			GH_D01G2429			GH_A09G2431			GH_A09G1337			GH_A11G0345			GH_A08G2385
GH_D12G2637			GH_A09G0033			GH_D02G0020			GH_A09G2494			GH_A09G1405			GH_A11G0415			GH_A08G2532
GH_D12G2523			GH_A09G0072			GH_D02G0056			GH_A09G2497			GH_A09G1719			GH_A11G0565			GH_A08G2711
GH_D12G2444			GH_A09G0120			GH_D02G0065			GH_A09G2498			GH_A09G1867			GH_A11G0580			GH_A08G2744
GH_D12G1561			GH_A09G0425			GH_D02G0368			GH_A09G2535			GH_A09G1908			GH_A11G0621			GH_A08G2837
GH_D12G1557			GH_A09G0432			GH_D02G0452			GH_A09G2633			GH_A09G1778			GH_A11G0627			GH_A08G2839
GH_D12G1455			GH_A09G0468			GH_D02G0664			GH_A10G0023			GH_A09G1829			GH_A11G0646			GH_A09G0127
GH_D12G1104			GH_A09G0574			GH_D02G0703			GH_A10G0056			GH_A09G2118			GH_A11G0659			GH_A09G0136
GH_D12G1091			GH_A09G0647			GH_D02G0813			GH_A10G0135			GH_A09G2191			GH_A11G0679			GH_A09G0117
GH_D12G0808			GH_A09G0831			GH_D02G0835			GH_A10G0178			GH_A09G2215			GH_A11G0728			GH_A09G0119
GH_D12G0964			GH_A09G0918			GH_D02G0890			GH_A10G0262			GH_A09G2231			GH_A11G0746			GH_A09G0427
GH_D12G0071			GH_A09G0938			GH_D02G1222			GH_A10G0312			GH_A09G2245			GH_A11G0784			GH_A09G0450
GH_D13G0110			GH_A09G1081			GH_D02G1402			GH_A10G0331			GH_A09G2337			GH_A11G0803			GH_A09G0565
GH_D13G0125			GH_A09G1175			GH_D02G1500			GH_A10G0399			GH_A09G2360			GH_A11G0851			GH_A09G1269
GH_D13G0552			GH_A09G1227			GH_D02G1589			GH_A10G0462			GH_A09G2422			GH_A11G0859			GH_A09G1279
GH_D13G0842			GH_A09G1265			GH_D02G1593			GH_A10G0589			GH_A09G2490			GH_A11G0888			GH_A09G1381
GH_D13G0889			GH_A09G1498			GH_D02G1652			GH_A10G0662			GH_A09G2491			GH_A11G0936			GH_A09G1438
GH_D13G1231			GH_A09G1552			GH_D02G2026			GH_A10G0715			GH_A09G2496			GH_A11G1050			GH_A09G1731
GH_D13G1237			GH_A09G1612			GH_D02G2141			GH_A10G0744			GH_A10G2638			GH_A11G1096			GH_A09G1751
GH_D13G1494			GH_A09G1643			GH_D02G2413			GH_A10G0778			GH_A10G2650			GH_A11G1105			GH_A09G1771
GH_D13G1502			GH_A09G1664			GH_D02G2500			GH_A10G0823			GH_A10G2450			GH_A11G1203			GH_A09G1853
GH_D13G1613			GH_A09G1740			GH_D02G2579			GH_A10G0836			GH_A10G2441			GH_A11G1270			GH_A09G1815
GH_D13G1681			GH_A09G1755			GH_D04G1986			GH_A10G0854			GH_A10G2053			GH_A11G1296			GH_A09G2013
GH_D13G1865			GH_A09G1876			GH_D04G1712			GH_A10G0959			GH_A10G2000			GH_A11G1423			GH_A09G2166
GH_D13G2490			GH_A09G1891			GH_D04G1796			GH_A10G0991			GH_A10G1952			GH_A11G1455			GH_A09G2185
GH_D13G2536			GH_A09G1925			GH_D04G1786			GH_A10G1005			GH_A10G1871			GH_A11G1493			GH_A09G2188
GH_D13G2569			GH_A09G1804			GH_D04G1080			GH_A10G1020			GH_A10G1826			GH_A11G1520			GH_A09G2223
GH_D02G0874			GH_A09G1987			GH_D04G1125			GH_A10G1093			GH_A10G1069			GH_A11G1522			GH_A09G2252
GH_D08G1488			GH_A09G2080			GH_D04G0832			GH_A10G1264			GH_A10G1498			GH_A11G1574			GH_A09G2253
GH_D12G1214			GH_A09G2286			GH_D04G0738			GH_A10G1301			GH_A10G1561			GH_A11G1592			GH_A09G2604
			GH_A09G2323			GH_D04G0688			GH_A10G1302			GH_A10G1669			GH_A11G1745			GH_A10G2633
			GH_A09G2493			GH_D04G0634			GH_A10G1351			GH_A10G1723			GH_A11G1759			GH_A10G2493
			GH_A09G2513			GH_D04G0468			GH_A10G1570			GH_A10G1756			GH_A11G1827			GH_A10G2449
			GH_A09G2582			GH_D04G0127			GH_A10G1576			GH_A10G1758			GH_A11G1902			GH_A10G2223
			GH_A09G2588			GH_D05G0367			GH_A10G1639			GH_A10G0984			GH_A11G1917			GH_A10G2021
			GH_A10G2603			GH_D05G0537			GH_A10G1658			GH_A10G0938			GH_A11G1984			GH_A10G1993
			GH_A10G2526			GH_D05G0563			GH_A10G1660			GH_A10G0912			GH_A11G1998			GH_A10G1912
			GH_A10G2115			GH_D05G0593			GH_A10G1715			GH_A10G0678			GH_A11G1999			GH_A10G1866
			GH_A10G2076			GH_D05G0687			GH_A10G1749			GH_A10G0800			GH_A11G2008			GH_A10G1033
			GH_A10G1915			GH_D05G0688			GH_A10G1767			GH_A10G0801			GH_A11G2050			GH_A10G1086
			GH_A10G1852			GH_D05G0882			GH_A10G1809			GH_A10G0653			GH_A11G2070			GH_A10G1087
			GH_A10G1806			GH_D05G1260			GH_A10G1885			GH_A10G0554			GH_A11G2128			GH_A10G1298
			GH_A10G1775			GH_D05G1347			GH_A10G1930			GH_A10G0471			GH_A11G2156			GH_A10G1366
			GH_A10G1053			GH_D05G1356			GH_A10G1987			GH_A10G0428			GH_A11G2373			GH_A10G1397
			GH_A10G1308			GH_D05G1404			GH_A10G2052			GH_A10G0409			GH_A11G2473			GH_A10G1449
			GH_A10G1398			GH_D05G1468			GH_A10G2096			GH_A10G0310			GH_A11G2521			GH_A10G1531
			GH_A10G1457			GH_D05G1664			GH_A10G2194			GH_A11G3637			GH_A11G2553			GH_A10G1609
			GH_A10G1686			GH_D05G1678			GH_A10G2296			GH_A13G2665			GH_A11G2604			GH_A10G1692
			GH_A10G1730			GH_D05G1689			GH_A10G2382			GH_A11G3158			GH_A11G2617			GH_A10G1716
			GH_A10G0849			GH_D05G1903			GH_A10G2522			GH_A11G2882			GH_A11G2629			GH_A10G1727
			GH_A10G0817			GH_D05G1983			GH_A10G2658			GH_A11G2525			GH_A11G2752			GH_A10G0993
			GH_A10G0486			GH_D05G2257			GH_A11G0026			GH_A06G1421			GH_A11G2790			GH_A10G0944
			GH_A10G0398			GH_D05G2337			GH_A11G0167			GH_A11G1724			GH_A11G2824			GH_A10G0932
			GH_A10G0367			GH_D05G2361			GH_A11G0208			GH_A11G1396			GH_A11G2867			GH_A10G0870
			GH_A10G0269			GH_D05G2462			GH_A11G0269			GH_A11G1287			GH_A11G2873			GH_A10G0775
			GH_A10G0207			GH_D05G2644			GH_A11G0296			GH_A11G1224			GH_A11G2885			GH_A10G0547
			GH_A10G0177			GH_D05G3697			GH_A11G0398			GH_A11G1093			GH_A11G2945			GH_A10G0508
			GH_A11G3736			GH_D05G3719			GH_A11G0402			GH_A11G1078			GH_A11G2964			GH_A10G0502
			GH_A11G3729			GH_D05G3862			GH_A11G0405			GH_A11G0965			GH_A11G2971			GH_A10G0478
			GH_A11G3691			GH_D05G3902			GH_A11G0566			GH_A11G0952			GH_A11G2981			GH_A10G0473
			GH_A11G3567			GH_D06G0460			GH_A11G0604			GH_A11G0864			GH_A11G3079			GH_A10G0374
			GH_A11G3314			GH_D06G0730			GH_A11G0622			GH_A11G0787			GH_A11G3094			GH_A10G0332
			GH_A11G3020			GH_D06G0861			GH_A11G0628			GH_A11G0775			GH_A11G3295			GH_A10G0328
			GH_A11G2963			GH_D06G0884			GH_A11G0660			GH_A11G0672			GH_A11G3448			GH_A10G0243
			GH_A11G2636			GH_D06G1547			GH_A11G0777			GH_A11G0666			GH_A11G3477			GH_A10G0143
			GH_A11G2519			GH_D06G1589			GH_A11G0807			GH_A11G0652			GH_A11G3480			GH_A10G0128
			GH_A11G2090			GH_D06G1593			GH_A11G0809			GH_A11G0524			GH_A11G3523			GH_A10G0074
			GH_A11G2233			GH_D06G1932			GH_A11G0811			GH_A11G0409			GH_A11G3569			GH_A10G0025
			GH_A11G2245			GH_D06G1944			GH_A11G0830			GH_A11G0329			GH_A11G3703			GH_A11G3700
			GH_A11G2269			GH_D06G2365			GH_A11G0893			GH_A11G0293			GH_A11G3720			GH_A11G3599
			GH_A11G1938			GH_D06G2246			GH_A11G1056			GH_A11G0276			GH_A11G3726			GH_A11G3544
			GH_A11G1825			GH_D07G0149			GH_A11G1090			GH_A11G0273			GH_A12G0012			GH_A11G3531
			GH_A11G1665			GH_D07G0240			GH_A11G1128			GH_A11G0238			GH_A12G0034			GH_A11G3508
			GH_A11G1550			GH_D07G0328			GH_A11G1167			GH_A11G0131			GH_A12G0056			GH_A11G3457
			GH_A11G1370			GH_D07G0411			GH_A11G1194			GH_A11G0121			GH_A12G0210			GH_A11G3311
			GH_A11G1319			GH_D07G0415			GH_A11G1263			GH_A11G0032			GH_A12G0221			GH_A11G3121
			GH_A11G1292			GH_D07G0488			GH_A11G1268			GH_A12G2776			GH_A12G0346			GH_A11G3064
			GH_A11G1291			GH_D07G0597			GH_A11G1280			GH_A12G2774			GH_A12G0418			GH_A11G3053
			GH_A11G1208			GH_D07G1129			GH_A11G1282			GH_A12G2751			GH_A12G0506			GH_A11G3033
			GH_A11G0940			GH_D07G1148			GH_A11G1356			GH_A12G2735			GH_A12G0529			GH_A11G3025
			GH_A11G0849			GH_D07G1506			GH_A11G1409			GH_A12G2518			GH_A12G0531			GH_A11G3018
			GH_A11G0730			GH_D07G1566			GH_A11G1411			GH_A12G2491			GH_A12G0532			GH_A11G2959
			GH_A11G0586			GH_D07G1960			GH_A11G1418			GH_A12G2430			GH_A12G0558			GH_A11G2767
			GH_A11G0487			GH_D07G2269			GH_A11G1507			GH_A12G2375			GH_A12G0575			GH_A11G2614
			GH_A11G0337			GH_D07G2278			GH_A11G1519			GH_A12G2320			GH_A12G0613			GH_A11G2596
			GH_A11G0198			GH_D07G2290			GH_A11G1631			GH_A12G2288			GH_A12G0768			GH_A11G2579
			GH_A11G0192			GH_D07G2444			GH_A11G1684			GH_A12G2210			GH_A12G0792			GH_A11G2067
			GH_A11G0166			GH_D08G0529			GH_A11G1714			GH_A12G2209			GH_A12G0883			GH_A11G2110
			GH_A11G0140			GH_D08G0660			GH_A11G1788			GH_A12G2159			GH_A12G0884			GH_A11G2182
			GH_A11G0076			GH_D08G0672			GH_A11G1823			GH_A12G2063			GH_A12G0941			GH_A11G2271
			GH_A11G0060			GH_D08G1021			GH_A11G1862			GH_A12G2058			GH_A12G1032			GH_A11G1927
			GH_A12G2869			GH_D08G1500			GH_A11G1868			GH_A12G2027			GH_A12G1199			GH_A11G1876
			GH_A12G2813			GH_D08G1506			GH_A11G1889			GH_A12G2005			GH_A12G1254			GH_A11G1870
			GH_A12G2759			GH_D08G1510			GH_A11G1955			GH_A12G1939			GH_A12G1273			GH_A11G1797
			GH_A12G2749			GH_D08G2026			GH_A11G1976			GH_A12G1764			GH_A12G1285			GH_A11G1778
			GH_A12G2618			GH_D08G2185			GH_A11G2014			GH_A12G1756			GH_A12G1300			GH_A11G1735
			GH_A12G2598			GH_D08G2294			GH_A11G2018			GH_A12G1749			GH_A12G1327			GH_A11G1579
			GH_A12G2595			GH_D08G2327			GH_A11G2021			GH_A12G1672			GH_A12G1451			GH_A11G1498
			GH_A12G2573			GH_D08G2409			GH_A11G2122			GH_A12G1610			GH_A12G1490			GH_A11G1303
			GH_A12G2517			GH_D08G2716			GH_A11G2116			GH_A12G1549			GH_A12G1521			GH_A11G1241
			GH_A12G2402			GH_D08G2728			GH_A11G2140			GH_A12G1402			GH_A12G1546			GH_A11G1168
			GH_A12G2389			GH_D08G2770			GH_A11G2157			GH_A12G1325			GH_A12G1580			GH_A11G1097
			GH_A12G2186			GH_D08G2781			GH_A11G2174			GH_A12G1262			GH_A12G1584			GH_A11G0863
			GH_A12G2170			GH_D08G2787			GH_A11G2175			GH_A12G1218			GH_A12G1587			GH_A11G0812
			GH_A12G2006			GH_D08G2841			GH_A11G2249			GH_A12G0953			GH_A12G1624			GH_A11G0739
			GH_A12G1880			GH_D09G0110			GH_A11G2306			GH_A12G0965			GH_A12G1653			GH_A11G0711
			GH_A12G1433			GH_D09G0279			GH_A11G2324			GH_A12G0906			GH_A12G1695			GH_A11G0549
			GH_A12G1429			GH_D09G0287			GH_A11G2343			GH_A12G0928			GH_A12G1710			GH_A11G0542
			GH_A12G1426			GH_D09G0532			GH_A11G2462			GH_A12G0786			GH_A12G1717			GH_A11G0540
			GH_A12G1424			GH_D09G0913			GH_A11G2447			GH_A12G0804			GH_A12G1842			GH_A11G0503
			GH_A12G1362			GH_D09G1072			GH_A11G2523			GH_A12G0753			GH_A12G1851			GH_A11G0310
			GH_A12G1198			GH_D09G1222			GH_A11G2549			GH_A12G0669			GH_A12G1908			GH_A11G0114
			GH_A12G1172			GH_D09G1434			GH_A11G2628			GH_A12G0534			GH_A12G1909			GH_A11G0069
			GH_A12G1168			GH_D09G1531			GH_A11G2729			GH_A12G0168			GH_A12G2002			GH_A11G0015
			GH_A12G1119			GH_D09G1712			GH_A11G2789			GH_A12G0110			GH_A12G2082			GH_A11G0008
			GH_A12G0920			GH_D09G1875			GH_A11G2797			GH_A12G0088			GH_A12G2121			GH_A12G2922
			GH_A12G0690			GH_D09G1753			GH_A11G2868			GH_A12G0075			GH_A12G2184			GH_A12G2920
			GH_A03G0099			GH_D09G2347			GH_A11G2878			GH_A13G0098			GH_A12G2194			GH_A12G2901
			GH_A12G0562			GH_D10G2243			GH_A11G2884			GH_A13G0121			GH_A12G2311			GH_A12G2889
			GH_A12G0483			GH_D10G2129			GH_A11G2894			GH_A13G0177			GH_A12G2372			GH_A12G2878
			GH_A12G0164			GH_D10G1829			GH_A11G2948			GH_A13G0407			GH_A12G2500			GH_A12G2834
			GH_A12G0050			GH_D10G0941			GH_A11G2989			GH_A13G0498			GH_A12G2520			GH_A12G2817
			GH_A13G0050			GH_D10G1043			GH_A11G3372			GH_A13G0343			GH_A12G2533			GH_A12G2752
			GH_A13G0047			GH_D10G1174			GH_A11G3406			GH_A13G0324			GH_A12G2538			GH_A12G2672
			GH_A13G0137			GH_D10G0689			GH_A11G3476			GH_A13G0292			GH_A12G2622			GH_A12G2612
			GH_A13G0246			GH_D10G0457			GH_A11G3592			GH_A13G0645			GH_A12G2665			GH_A12G2608
			GH_A13G0271			GH_D10G0389			GH_A11G3687			GH_A13G0567			GH_A12G2717			GH_A12G2504
			GH_A13G0276			GH_D10G0249			GH_A11G3718			GH_A13G0790			GH_A12G2757			GH_A12G2483
			GH_A13G0433			GH_D10G0229			GH_A11G3754			GH_A13G1007			GH_A12G2791			GH_A12G2455
			GH_A13G0437			GH_D11G3050			GH_A12G0015			GH_A13G0985			GH_A12G2870			GH_A12G2299
			GH_A13G0510			GH_D11G2961			GH_A12G0021			GH_A13G1209			GH_A12G2881			GH_A12G2258
			GH_A13G0585			GH_D11G2916			GH_A12G0055			GH_A13G1334			GH_A12G2900			GH_A12G2217
			GH_A13G0800			GH_D11G2672			GH_A12G0099			GH_A13G1525			GH_A12G2926			GH_A12G2020
			GH_A05G3335			GH_D11G2137			GH_A12G0107			GH_A13G1613			GH_A12G2958			GH_A12G1845
			GH_A13G0899			GH_D11G2058			GH_A12G0118			GH_A13G1682			GH_A13G0016			GH_A12G1843
			GH_A13G1381			GH_D11G1656			GH_A12G0121			GH_A13G2071			GH_A13G0225			GH_A12G1649
			GH_A13G1789			GH_D11G1467			GH_A12G0123			GH_A13G2076			GH_A13G0319			GH_A12G1609
			GH_A13G1810			GH_D11G1415			GH_A12G0181			GH_A13G2104			GH_A13G0396			GH_A12G1503
			GH_A13G1815			GH_D08G2183			GH_A12G0204			GH_A13G2308			GH_A13G0458			GH_A12G1481
			GH_A13G1846			GH_D11G1078			GH_A12G0242			GH_A13G2464			GH_A13G0541			GH_A12G1476
			GH_A13G1857			GH_D12G1308			GH_A12G0255			GH_A13G2589			GH_A13G0583			GH_A12G1458
			GH_A13G1943			GH_D11G0951			GH_A12G0294			GH_A13G2624			GH_A13G0589			GH_A12G1415
			GH_A13G1981			GH_D11G0464			GH_A12G0337			GH_A01G2453			GH_A13G0668			GH_A12G1363
			GH_A13G2031			GH_D11G0361			GH_A12G0352			GH_A12G0211			GH_A13G0764			GH_A12G1342
			GH_A13G2100			GH_D11G0290			GH_A12G0376			GH_A12G0237			GH_A13G0766			GH_A12G1339
			GH_A13G2238			GH_D11G0288			GH_A12G0457			GH_A12G0238			GH_A13G0776			GH_A12G1324
			GH_A13G2271			GH_D11G0208			GH_A12G0461			GH_A10G1768			GH_A13G0827			GH_A12G1310
			GH_A13G2283			GH_D11G0179			GH_A12G0497			GH_A07G0930			GH_A13G0864			GH_A12G1303
			GH_A08G1323			GH_D11G0152			GH_A12G0527			GH_A07G1001			GH_A13G0988			GH_A12G1135
			GH_A02G1196			GH_D11G0140			GH_A12G0588			GH_A02G0858			GH_A13G1025			GH_A12G1126
			GH_A07G0998			GH_D12G2968			GH_A12G0612			GH_A12G0317			GH_A13G1185			GH_A12G1117
			GH_A06G0282			GH_D12G2713			GH_A12G0692			GH_A04G1774			GH_A13G1196			GH_A12G1110
			GH_A08G1184			GH_D12G2464			GH_A12G0710			GH_A04G1716			GH_A13G1205			GH_A12G1086
			GH_A06G1529			GH_D12G2251			GH_A12G0913			GH_A12G0371			GH_A13G1259			GH_A12G1034
			GH_A11G2465			GH_D12G1776			GH_A12G1043			GH_A12G0382			GH_A13G1279			GH_A12G0907
			GH_A08G1460			GH_D12G1737			GH_A12G0950			GH_A01G1643			GH_A13G1281			GH_A12G0686
			GH_A09G0348			GH_D12G1721			GH_A12G1130			GH_A12G0989			GH_A13G1301			GH_A03G0092
			GH_A12G0373			GH_D12G1153			GH_A12G1171			GH_A09G0785			GH_A13G1390			GH_A12G0505
			GH_A12G0397			GH_D12G1017			GH_A12G1231			GH_D01G0127			GH_A13G1395			GH_A12G0350
			GH_A13G0375			GH_D12G0888			GH_A12G1251			GH_D01G0149			GH_A13G1435			GH_A12G0112
			GH_A06G1273			GH_D12G0702			GH_A12G1329			GH_D01G0342			GH_A13G1494			GH_A12G0037
			GH_A08G1182			GH_D12G0649			GH_A12G1349			GH_D01G0492			GH_A13G1521			GH_A12G0014
			GH_A13G0464			GH_D13G0136			GH_A12G1403			GH_D01G0825			GH_A13G1533			GH_A13G0017
			GH_D01G0220			GH_D13G0244			GH_A12G1478			GH_D01G1083			GH_A13G1541			GH_A13G0042
			GH_D01G0308			GH_D13G0394			GH_A12G1578			GH_D01G1160			GH_A13G1628			GH_A13G0128
			GH_D01G0484			GH_D13G0497			GH_A12G1596			GH_D01G1581			GH_A13G1622			GH_A13G0133
			GH_D01G0545			GH_D13G0539			GH_A12G1815			GH_D01G1666			GH_A13G1694			GH_A13G0157
			GH_D01G0579			GH_D13G0577			GH_A12G1850			GH_D01G1796			GH_A13G1816			GH_A13G0165
			GH_D01G0753			GH_D13G0640			GH_A12G1856			GH_D01G2016			GH_A13G1822			GH_A13G0256
			GH_D01G1015			GH_D13G0858			GH_A12G1894			GH_D01G2195			GH_A13G1878			GH_A13G0400
			GH_D01G1750			GH_D13G1018			GH_A12G1900			GH_D01G2368			GH_A13G1888			GH_A13G0431
			GH_D01G2018			GH_D13G0919			GH_A12G1973			GH_D01G2425			GH_A13G1940			GH_A13G0502
			GH_D01G2279			GH_D13G1660			GH_A12G1983			GH_D01G2430			GH_A13G1996			GH_A13G0506
			GH_D01G2282			GH_D13G1698			GH_A12G2012			GH_D02G0064			GH_A13G2005			GH_A13G0513
			GH_D01G2477			GH_D13G1842			GH_A12G2028			GH_D02G0338			GH_A13G2233			GH_A13G0754
			GH_D01G2491			GH_D13G2072			GH_A12G2061			GH_D02G0352			GH_A13G2248			GH_A13G0701
			GH_D02G0169			GH_D13G2092			GH_A12G2069			GH_D02G0387			GH_A13G2282			GH_A13G0318
			GH_D02G0354			GH_D13G2232			GH_A12G2071			GH_D02G0691			GH_A13G2284			GH_A13G0799
			GH_D02G0537			GH_D13G2353			GH_A12G2204			GH_D02G0891			GH_A13G2285			GH_A13G0878
			GH_D02G0599			GH_D13G2419			GH_A12G2219			GH_D02G1045			GH_A13G2655			GH_A13G1202
			GH_D02G0782			GH_D13G2576			GH_A12G2230			GH_D03G0677			GH_A13G2319			GH_A13G1230
			GH_D02G1161			GH_D04G0976			GH_A12G2317			GH_D03G0293			GH_A13G2416			GH_A13G1487
			GH_D03G1012						GH_A12G2344			GH_D03G0246			GH_A13G2611			GH_A13G1549
			GH_D03G0798						GH_A12G2354			GH_D03G0084			GH_A01G0028			GH_A13G1560
			GH_D03G0847						GH_A12G2393			GH_D03G0073			GH_A01G0032			GH_A13G1633
			GH_D03G0641						GH_A12G2404			GH_D03G0069			GH_A01G0138			GH_A13G1687
			GH_D03G0450						GH_A12G2423			GH_D03G1905			GH_A01G0215			GH_A13G1697
			GH_D03G0463						GH_A12G2436			GH_D03G1663			GH_A01G0225			GH_A13G1705
			GH_D03G0372						GH_A12G2442			GH_D03G1617			GH_A01G0248			GH_A13G1781
			GH_D03G0228						GH_A12G2487			GH_D03G1321			GH_A01G0257			GH_A13G1893
			GH_D03G0187						GH_A12G2511			GH_D02G1288			GH_A01G0295			GH_A13G1951
			GH_D03G0152						GH_A12G2572			GH_D02G1454			GH_A01G0314			GH_A13G2012
			GH_D03G0009						GH_A12G2654			GH_D02G1807			GH_A01G0481			GH_A13G2102
			GH_D03G1857						GH_A12G2667			GH_D02G1897			GH_A01G0498			GH_A13G2107
			GH_D03G1643						GH_A12G2684			GH_D02G2027			GH_A01G0522			GH_A13G2119
			GH_D03G1640						GH_A12G2745			GH_D02G2146			GH_A01G0526			GH_A13G2174
			GH_D03G1354						GH_A12G2771			GH_D02G2230			GH_A01G0602			GH_A13G2184
			GH_D02G1282						GH_A12G2783			GH_D02G2318			GH_A01G0670			GH_A13G2189
			GH_D02G1486						GH_A12G2804			GH_D02G2493			GH_A01G0742			GH_A13G2222
			GH_D02G1609						GH_A12G2820			GH_D02G2549			GH_A01G0812			GH_A13G2260
			GH_D02G1631						GH_A12G2849			GH_D05G4039			GH_A01G0826			GH_A13G2544
			GH_D02G1739						GH_A12G2855			GH_D05G3927			GH_A01G0944			GH_A13G2606
			GH_D02G1778						GH_A12G2884			GH_D04G0927			GH_A01G1032			GH_A13G2615
			GH_D02G1900						GH_A12G2943			GH_D04G1412			GH_A01G1052			GH_A01G2487
			GH_D02G1952						GH_A12G2956			GH_D04G1487			GH_A01G1126			GH_A12G0226
			GH_D02G2041						GH_A12G2959			GH_D04G1663			GH_A01G1304			GH_A12G0265
			GH_D02G2222						GH_A12G2971			GH_D04G1707			GH_A01G1299			GH_A09G0173
			GH_D05G3806						GH_A13G0015			GH_D04G1983			GH_A01G1300			GH_A12G2987
			GH_D04G1297						GH_A13G0142			GH_D05G0057			GH_A01G1224			GH_A03G0965
			GH_D04G1367						GH_A13G0172			GH_D05G0153			GH_A01G1197			GH_A08G1360
			GH_D04G1473						GH_A13G0176			GH_D05G0170			GH_A01G1165			GH_A08G0898
			GH_D04G1553						GH_A13G0184			GH_D05G0274			GH_A01G1152			GH_A09G1193
			GH_D04G2040						GH_A13G0203			GH_D05G0291			GH_A01G1361			GH_A02G0863
			GH_D05G0163						GH_A13G0211			GH_D05G0351			GH_A01G1413			GH_A02G0854
			GH_D05G0336						GH_A13G0247			GH_D05G0372			GH_A02G1178			GH_A06G0287
			GH_D05G0508						GH_A13G0259			GH_D05G0558			GH_A02G1174			GH_A04G1718
			GH_D05G0575						GH_A13G0344			GH_D05G0670			GH_A02G1156			GH_A04G1704
			GH_D05G0628						GH_A13G0424			GH_D05G0716			GH_A02G1151			GH_A06G1334
			GH_D05G0906						GH_A13G0536			GH_D05G0786			GH_A02G1148			GH_A02G0956
			GH_D05G0976						GH_A13G0556			GH_D05G0827			GH_A02G1096			GH_A04G0693
			GH_D05G1044						GH_A13G0614			GH_D05G1087			GH_A02G1080			GH_A06G1721
			GH_D05G1066						GH_A13G0752			GH_D05G1110			GH_A02G1071			GH_D01G0011
			GH_D05G1225						GH_A13G0767			GH_D05G1218			GH_A03G0898			GH_D01G0087
			GH_D05G1323						GH_A13G0828			GH_D05G1220			GH_A03G0890			GH_D01G0135
			GH_D05G1437						GH_A13G0917			GH_D05G1296			GH_A03G0819			GH_D01G0706
			GH_D05G1464						GH_A13G0915			GH_D05G1298			GH_A03G0801			GH_D01G0793
			GH_D05G1469						GH_A13G1038			GH_D05G1457			GH_A03G0772			GH_D01G0890
			GH_D05G1514						GH_A13G1050			GH_D05G1622			GH_A03G0761			GH_D01G0957
			GH_D05G1542						GH_A13G1053			GH_D05G1627			GH_A03G0757			GH_D01G0976
			GH_D05G1596						GH_A13G1083			GH_D05G1638			GH_A03G0684			GH_D01G1311
			GH_D05G1660						GH_A13G1215			GH_D05G1642			GH_A03G0663			GH_D01G1329
			GH_D05G1679						GH_A13G1238			GH_D05G1665			GH_A03G0608			GH_D01G1333
			GH_D05G1749						GH_A13G1385			GH_D05G1685			GH_A03G0618			GH_D01G1566
			GH_D05G1756						GH_A13G1389			GH_D05G1877			GH_A03G0512			GH_D01G1925
			GH_D05G1771						GH_A13G1424			GH_D05G2092			GH_A03G0455			GH_D01G2064
			GH_D05G1922						GH_A13G1457			GH_D05G2375			GH_A03G0422			GH_D01G2071
			GH_D05G2062						GH_A13G1509			GH_D05G2396			GH_A03G0432			GH_D01G2088
			GH_D05G2127						GH_A13G1520			GH_D05G2495			GH_A03G0416			GH_D01G2473
			GH_D05G2128						GH_A13G1623			GH_D05G3305			GH_A03G0296			GH_D01G1337
			GH_D05G2167						GH_A13G1615			GH_D05G3385			GH_A03G0304			GH_D02G0015
			GH_D05G2179						GH_A13G1601			GH_D04G0718			GH_A03G0308			GH_D02G0299
			GH_D05G2255						GH_A13G1583			GH_D04G0693			GH_A03G0315			GH_D02G0306
			GH_D05G2256						GH_A13G1681			GH_D04G0574			GH_A03G0193			GH_D02G0532
			GH_D05G2270						GH_A13G1710			GH_D04G0362			GH_A03G0179			GH_D02G0543
			GH_D05G2438						GH_A13G1721			GH_D04G0196			GH_A03G0031			GH_D02G0547
			GH_D05G2463						GH_A13G1774			GH_D04G0168			GH_A03G0126			GH_D02G0653
			GH_D05G3118						GH_A13G1780			GH_D04G0081			GH_A02G1822			GH_D02G0856
			GH_D04G0737						GH_A13G1819			GH_D06G0627			GH_A02G2052			GH_D03G0833
			GH_D04G0743						GH_A13G1841			GH_D06G1002			GH_A02G2051			GH_D03G0446
			GH_D04G0776						GH_A13G1853			GH_D06G1058			GH_A02G1998			GH_D03G0324
			GH_D04G0861						GH_A13G2062			GH_D06G1269			GH_A02G1958			GH_D03G0217
			GH_D04G0506						GH_A13G2200			GH_D06G1548			GH_A02G1936			GH_D03G0126
			GH_D04G0499						GH_A13G2294			GH_D06G1516			GH_A02G1905			GH_D03G0079
			GH_D04G0444						GH_A13G2304			GH_D06G1728			GH_A02G1880			GH_D03G0061
			GH_D04G0404						GH_A13G2320			GH_D06G1764			GH_A02G1779			GH_D03G1894
			GH_D04G0340						GH_A13G2435			GH_D06G1984			GH_A02G1775			GH_D03G1399
			GH_D04G0333						GH_A13G2529			GH_D06G2088			GH_A02G1772			GH_D03G1242
			GH_D04G0009						GH_A13G2626			GH_D06G2276			GH_A02G1751			GH_D03G1086
			GH_D06G0007						GH_A01G0083			GH_D06G2371			GH_A02G1728			GH_D03G1096
			GH_D06G0256						GH_A01G0094			GH_D07G0236			GH_A02G1685			GH_D03G1102
			GH_D06G0351						GH_A01G0122			GH_D07G0299			GH_A02G1676			GH_D03G1133
			GH_D06G0466						GH_A01G0143			GH_D07G0419			GH_A02G1675			GH_D02G1196
			GH_D06G0469						GH_A01G0145			GH_D07G0656			GH_A02G1531			GH_D02G1264
			GH_D06G0506						GH_A01G0147			GH_D07G0898			GH_A08G1262			GH_D02G1390
			GH_D06G0599						GH_A01G0238			GH_D07G1061			GH_A02G1666			GH_D02G1507
			GH_D06G0660						GH_A01G0259			GH_D07G1066			GH_A02G1664			GH_D02G1530
			GH_D06G0750						GH_A01G0348			GH_D07G1255			GH_A02G1660			GH_D02G1697
			GH_D06G0778						GH_A01G0385			GH_D07G1454			GH_A02G1426			GH_D02G1799
			GH_D06G0807						GH_A01G0387			GH_D07G1616			GH_A01G1629			GH_D02G1870
			GH_D06G0918						GH_A01G0510			GH_D07G1774			GH_A01G1568			GH_D02G1964
			GH_D06G1232						GH_A01G0515			GH_D07G1882			GH_A01G1600			GH_D02G2148
			GH_D06G1228						GH_A01G0548			GH_D07G2080			GH_A01G1610			GH_D02G2199
			GH_D06G1171						GH_A01G0592			GH_D07G2124			GH_A01G1729			GH_D02G2342
			GH_D06G1424						GH_A01G0759			GH_D07G2181			GH_A01G1802			GH_D02G2516
			GH_D06G1703						GH_A01G0781			GH_D07G2205			GH_A01G1829			GH_D02G2517
			GH_D06G1928						GH_A01G0802			GH_D07G2298			GH_A01G1873			GH_D02G2598
			GH_D07G0412						GH_A01G0806			GH_D07G2304			GH_A01G1883			GH_D05G3925
			GH_D07G0568						GH_A01G0809			GH_D07G2450			GH_A01G1937			GH_D05G3698
			GH_D07G0599						GH_A01G0824			GH_D07G2527			GH_A01G1988			GH_D05G3615
			GH_D07G0753						GH_A01G0840			GH_D08G0100			GH_A01G2007			GH_D05G3546
			GH_D07G0756						GH_A01G0862			GH_D08G0324			GH_A01G2028			GH_D04G0992
			GH_D07G0808						GH_A01G0881			GH_D08G0439			GH_A01G2029			GH_D04G1338
			GH_D07G0822						GH_A01G0945			GH_D08G0469			GH_A01G2048			GH_D04G1500
			GH_D07G0844						GH_A01G1045			GH_D08G0482			GH_A01G2113			GH_D04G1648
			GH_D07G0848						GH_A01G1057			GH_D08G0535			GH_A01G2167			GH_D04G1770
			GH_D07G0896						GH_A01G1065			GH_D08G0760			GH_A01G2171			GH_D04G1806
			GH_D07G1132						GH_A01G1097			GH_D08G1022			GH_A01G2205			GH_D04G1812
			GH_D07G1194						GH_A01G1114			GH_D08G1266			GH_A01G2225			GH_D04G2017
			GH_D07G1355						GH_A01G1316			GH_D08G1838			GH_A01G2328			GH_D04G2029
			GH_D07G1375						GH_A01G1312			GH_D08G1846			GH_A01G2332			GH_D04G2055
			GH_D07G1476						GH_A01G1306			GH_D08G2001			GH_A01G2360			GH_D04G2076
			GH_D07G1621						GH_A01G1303			GH_D08G2019			GH_A01G2361			GH_D04G2110
			GH_D07G2203						GH_A01G1220			GH_D08G2046			GH_A01G2363			GH_D05G0482
			GH_D07G2208						GH_A01G1352			GH_D08G2239			GH_A01G2377			GH_D05G0554
			GH_D07G2557						GH_A01G1391			GH_D08G2295			GH_A01G2396			GH_D05G0765
			GH_D08G0142						GH_A01G1471			GH_D08G2329			GH_A08G0278			GH_D05G0857
			GH_D08G0323						GH_A01G1469			GH_D08G2388			GH_A02G0039			GH_D05G0858
			GH_D08G0325						GH_A01G1468			GH_D08G2843			GH_A02G0056			GH_D05G0996
			GH_D08G0488						GH_A02G1153			GH_D09G0047			GH_A02G0085			GH_D05G1185
			GH_D08G0720						GH_A02G1132			GH_D09G0057			GH_A02G0087			GH_D05G1256
			GH_D08G0721						GH_A02G1101			GH_D09G0081			GH_A02G0137			GH_D05G1343
			GH_D08G0857						GH_A02G1092			GH_D09G0620			GH_A02G0148			GH_D05G1543
			GH_D08G1328						GH_A02G1057			GH_D09G0640			GH_A02G0158			GH_D05G1624
			GH_D08G1720						GH_A02G1047			GH_D09G1080			GH_A02G0232			GH_D05G1681
			GH_D08G1785						GH_A03G0884			GH_D09G1201			GH_A02G0258			GH_D05G1955
			GH_D08G1847						GH_A03G0857			GH_D09G1322			GH_A02G0261			GH_D05G1970
			GH_D08G2344						GH_A03G0818			GH_D09G1364			GH_A02G0323			GH_D05G2084
			GH_D08G2523						GH_A03G0805			GH_D09G1577			GH_A02G0348			GH_D05G2156
			GH_D08G2524						GH_A03G0779			GH_D09G1665			GH_A02G0354			GH_D05G2281
			GH_D08G2566						GH_A03G0759			GH_D09G1891			GH_A02G0390			GH_D05G2543
			GH_D08G2618						GH_A03G0758			GH_D09G1953			GH_A02G0431			GH_D05G2567
			GH_D08G2621						GH_A03G0718			GH_D09G2028			GH_A02G0529			GH_D05G2711
			GH_D08G2734						GH_A03G0681			GH_D09G2267			GH_A02G0552			GH_D05G2741
			GH_D09G0099						GH_A03G0631			GH_D09G2321			GH_A02G0555			GH_D05G2810
			GH_D09G0598						GH_A03G0601			GH_D09G2492			GH_A02G0619			GH_D05G2845
			GH_D09G0675						GH_A03G0558			GH_D09G2547			GH_A02G0646			GH_D04G0752
			GH_D09G1097						GH_A03G0487			GH_D10G0031			GH_A02G0660			GH_D04G0859
			GH_D09G1170						GH_A03G0490			GH_D10G0176			GH_A02G0661			GH_D04G0641
			GH_D09G1174						GH_A03G0472			GH_D10G0335			GH_A02G0691			GH_D04G0580
			GH_D09G1195						GH_A03G0440			GH_D10G0344			GH_A02G0701			GH_D04G0470
			GH_D09G1254						GH_A03G0447			GH_D10G0349			GH_A02G0716			GH_D04G0326
			GH_D09G1481						GH_A03G0426			GH_D10G0417			GH_A02G0741			GH_D04G0261
			GH_D09G1614						GH_A03G0407			GH_D10G0542			GH_A02G0747			GH_D04G0257
			GH_D09G1620						GH_A03G0358			GH_D10G0572			GH_A02G0832			GH_D04G0098
			GH_D09G1629						GH_A03G0258			GH_D10G0728			GH_A02G0879			GH_D06G0022
			GH_D09G1795						GH_A03G0265			GH_D10G1092			GH_A02G0975			GH_D06G0514
			GH_D09G2226						GH_A03G0266			GH_D10G0986			GH_A03G0932			GH_D06G0527
			GH_D09G2360						GH_A03G0295			GH_D10G0984			GH_A03G0912			GH_D06G0744
			GH_D09G2461						GH_A03G0220			GH_D10G0967			GH_A13G1015			GH_D06G0875
			GH_D10G0107						GH_A03G0221			GH_D10G1850			GH_A03G1057			GH_D06G1254
			GH_D10G0189						GH_A03G0218			GH_D10G1563			GH_A03G1110			GH_D06G1148
			GH_D10G0370						GH_A03G0141			GH_D10G1993			GH_A03G1291			GH_D06G1390
			GH_D10G0454						GH_A03G0144			GH_D10G2043			GH_A03G1313			GH_D06G1412
			GH_D10G0516						GH_A03G0145			GH_D11G0146			GH_A03G1391			GH_D06G1578
			GH_D10G0595						GH_A03G0072			GH_D11G0444			GH_A03G1402			GH_D06G1723
			GH_D10G0661						GH_A03G0051			GH_D11G0493			GH_A03G1435			GH_D06G1771
			GH_D10G0713						GH_A03G0017			GH_D11G0710			GH_A03G1450			GH_D06G1875
			GH_D10G0861						GH_A03G0124			GH_D11G0810			GH_A03G1477			GH_D06G1883
			GH_D10G1212						GH_A02G1872			GH_D11G0831			GH_A03G1501			GH_D06G2108
			GH_D10G2114						GH_A02G1869			GH_D11G1009			GH_A03G1510			GH_D06G2305
			GH_D10G2412						GH_A02G1859			GH_D11G1077			GH_A03G1514			GH_D06G2318
			GH_D10G2600						GH_A02G1776			GH_D11G1095			GH_A03G1604			GH_D07G0232
			GH_D10G2656						GH_A02G1765			GH_D11G1112			GH_A03G1727			GH_D07G0320
			GH_D10G2711						GH_A02G1739			GH_D11G1123			GH_A03G1737			GH_D07G0343
			GH_D10G2756						GH_A02G1688			GH_D11G1138			GH_A03G1739			GH_D07G0508
			GH_D11G0053						GH_A02G1535			GH_D11G1446			GH_A03G1759			GH_D07G0535
			GH_D11G0134						GH_A02G1572			GH_D11G1454			GH_A03G1899			GH_D07G0548
			GH_D11G0135						GH_A02G1565			GH_D11G1540			GH_A03G1915			GH_D07G0857
			GH_D11G0136						GH_A02G1592			GH_D11G1557			GH_A03G1943			GH_D07G0876
			GH_D11G0344						GH_A02G1654			GH_D11G1932			GH_A03G1953			GH_D07G1139
			GH_D11G0425						GH_A02G1475			GH_D11G2046			GH_A03G1955			GH_D07G1152
			GH_D11G0441						GH_A02G1440			GH_D11G2087			GH_A03G2020			GH_D07G1221
			GH_D11G0442						GH_A02G1431			GH_D11G2132			GH_A03G2024			GH_D07G1286
			GH_D11G0650						GH_A01G1710			GH_D11G2468			GH_A03G2028			GH_D07G1308
			GH_D11G0654						GH_A01G1662			GH_D11G2604			GH_A03G2029			GH_D07G1469
			GH_D11G0665						GH_A01G1550			GH_D11G2627			GH_A03G2051			GH_D07G1820
			GH_D11G0734						GH_A01G1592			GH_D11G2673			GH_A03G2085			GH_D07G2119
			GH_D11G0750						GH_A01G1819			GH_D11G3011			GH_A03G2086			GH_D07G2288
			GH_D11G0755						GH_A01G1860			GH_D11G3027			GH_A03G2103			GH_D07G2294
			GH_D11G0774						GH_A01G1861			GH_D11G3046			GH_A03G2104			GH_D07G2458
			GH_D11G0834						GH_A01G1871			GH_D11G3131			GH_A03G2143			GH_D08G0457
			GH_D11G0995						GH_A01G1891			GH_D11G3498			GH_A03G2186			GH_D08G0584
			GH_D11G1029						GH_A01G1897			GH_D11G3585			GH_A03G2187			GH_D08G0591
			GH_D11G1087						GH_A01G1939			GH_D11G3703			GH_A03G2189			GH_D08G0730
			GH_D11G1261						GH_A01G1947			GH_D12G0106			GH_A03G2209			GH_D08G0737
			GH_D11G1372						GH_A01G1960			GH_D12G0251			GH_A03G2222			GH_D08G0786
			GH_D11G1373						GH_A01G1977			GH_D01G1954			GH_A03G2237			GH_D08G0924
			GH_D11G1452						GH_A01G2026			GH_D12G0455			GH_A03G2283			GH_D08G0952
			GH_D11G1462						GH_A01G2043			GH_D12G0686			GH_A03G2361			GH_D08G0945
			GH_D11G1781						GH_A01G2054			GH_D12G0909			GH_A03G2377			GH_D08G0943
			GH_D11G1819						GH_A01G2061			GH_D12G1131			GH_A04G1662			GH_D08G0977
			GH_D11G1861						GH_A01G2068			GH_D12G1160			GH_A04G1638			GH_D08G1349
			GH_D11G2037						GH_A01G2146			GH_D12G1226			GH_A04G1608			GH_D08G1339
			GH_D11G2319						GH_A01G2148			GH_D12G1276			GH_A04G1382			GH_D08G1545
			GH_D11G2217						GH_A01G2202			GH_D12G1503			GH_A04G1538			GH_D08G1558
			GH_D11G2174						GH_A01G2213			GH_D12G1848			GH_A04G1524			GH_D08G1660
			GH_D11G2153						GH_A01G2215			GH_D12G1920			GH_A04G1523			GH_D08G1755
			GH_D11G2837						GH_A01G2251			GH_D12G1989			GH_A04G1519			GH_D08G1786
			GH_D11G2932						GH_A01G2278			GH_D12G2016			GH_A04G1485			GH_D08G1791
			GH_D11G3004						GH_A01G2305			GH_D12G2061			GH_A04G1453			GH_D08G1856
			GH_D11G3013						GH_A01G2316			GH_D12G2120			GH_A04G1418			GH_D08G2314
			GH_D11G3251						GH_A01G2322			GH_D12G2177			GH_A04G1412			GH_D08G2336
			GH_D11G3331						GH_A01G2331			GH_D12G2202			GH_A04G1336			GH_D08G2584
			GH_D11G3614						GH_A01G2355			GH_D12G2219			GH_A04G1335			GH_D08G2595
			GH_D12G0055						GH_A01G2362			GH_D12G2257			GH_A04G1319			GH_D08G2749
			GH_D12G0175						GH_A01G2404			GH_D12G2313			GH_A04G1289			GH_D09G0016
			GH_D12G0344						GH_A01G2405			GH_D12G2409			GH_A04G1269			GH_D09G0318
			GH_D12G0482						GH_A01G2406			GH_D12G2646			GH_A04G1209			GH_D09G0567
			GH_D12G0593						GH_A08G0295			GH_D12G2716			GH_A04G1188			GH_D09G0594
			GH_D12G0600						GH_A08G0292			GH_D12G2745			GH_A04G1174			GH_D09G0684
			GH_D12G0678						GH_A08G0287			GH_D12G2897			GH_A04G1165			GH_D09G0714
			GH_D12G0997						GH_A02G0019			GH_D12G2925			GH_A04G1123			GH_D09G0794
			GH_D12G0984						GH_A02G0034			GH_D13G0094			GH_A04G1115			GH_D09G1010
			GH_D12G1366						GH_A02G0076			GH_D13G0170			GH_A04G1102			GH_D09G1038
			GH_D12G1607						GH_A02G0107			GH_D13G0178			GH_A04G1071			GH_D09G1243
			GH_D12G1623						GH_A02G0200			GH_D13G0377			GH_A04G1022			GH_D09G1464
			GH_D12G1688						GH_A02G0210			GH_D13G0441			GH_A04G0969			GH_D09G1473
			GH_D12G2047						GH_A02G0297			GH_D13G0459			GH_A04G0968			GH_D09G1810
			GH_D12G2114						GH_A02G0320			GH_D13G0725			GH_A04G0950			GH_D09G1999
			GH_D12G2475						GH_A02G0328			GH_D13G0637			GH_A04G0932			GH_D09G2157
			GH_D12G2771						GH_A02G0358			GH_D13G1210			GH_A07G1497			GH_D09G2416
			GH_D13G0204						GH_A02G0417			GH_D13G1581			GH_A04G0758			GH_D09G2552
			GH_D13G0260						GH_A02G0427			GH_D13G1560			GH_A04G0591			GH_D09G2590
			GH_D13G0285						GH_A02G0474			GH_D13G1735			GH_A05G3532			GH_D09G2618
			GH_D13G0344						GH_A02G0692			GH_D13G1947			GH_A05G3498			GH_D10G0026
			GH_D13G0551						GH_A02G0797			GH_D13G2144			GH_A05G3496			GH_D10G0377
			GH_D13G0779						GH_A02G0889			GH_D13G2274			GH_A05G3454			GH_D10G0612
			GH_D13G0862						GH_A02G0895			GH_D13G2315			GH_A05G3448			GH_D10G0812
			GH_D13G0917						GH_A02G0896			GH_D13G2339			GH_A05G3447			GH_D10G0796
			GH_D13G0928						GH_A02G0926			GH_D13G2344			GH_A05G3743			GH_D10G0743
			GH_D13G1044						GH_A02G0983			GH_D13G2452			GH_A05G3762			GH_D10G0944
			GH_D13G1114						GH_A02G0992			GH_D01G0022			GH_A05G3796			GH_D10G1842
			GH_D13G1166						GH_A02G0999			GH_D01G0037			GH_A05G3860			GH_D10G1766
			GH_D13G1377						GH_A03G0935			GH_D01G0255			GH_A05G3878			GH_D10G1746
			GH_D13G1429						GH_A03G0914			GH_D01G0267			GH_A05G3886			GH_D10G1726
			GH_D13G1691						GH_A03G0964			GH_D01G0309			GH_A05G3891			GH_D10G1715
			GH_D13G1739						GH_A03G1011			GH_D01G0349			GH_A05G3899			GH_D10G1648
			GH_D13G2030						GH_A03G1046			GH_D01G0372			GH_A05G3908			GH_D10G1511
			GH_D13G2172						GH_A03G1050			GH_D01G0546			GH_A05G3970			GH_D10G1401
			GH_D13G2220						GH_A13G0956			GH_D01G0624			GH_A05G4002			GH_D10G1367
			GH_D13G2231						GH_A03G1075			GH_D01G0679			GH_A05G4027			GH_D10G1228
			GH_D13G2310						GH_A03G1092			GH_D01G0816			GH_A05G4135			GH_D10G1939
			GH_D13G2316						GH_A03G1099			GH_D01G0846			GH_A05G4136			GH_D10G2078
			GH_D13G2410						GH_A03G1101			GH_D01G0923			GH_A12G0240			GH_D10G2566
			GH_D01G0113						GH_A03G1152			GH_D01G0971			GH_A05G4246			GH_D10G2768
			GH_D01G0151						GH_A03G1196			GH_D01G1002			GH_A05G4255			GH_D11G0055
			GH_D01G0159						GH_A03G1213			GH_D01G1253			GH_A05G4275			GH_D11G0083
			GH_D01G0167						GH_A03G1251			GH_D01G1536			GH_A05G4324			GH_D11G0132
			GH_D01G0197						GH_A03G1441			GH_D03G0885			GH_A05G4325			GH_D11G0318
			GH_D01G0359						GH_A03G1333			GH_D03G1017			GH_A05G4332			GH_D11G0322
			GH_D01G0371						GH_A03G1525			GH_D03G1018			GH_A05G0054			GH_D11G0419
			GH_D01G0406						GH_A03G1528			GH_D03G1170			GH_A05G0090			GH_D11G0462
			GH_D01G0443						GH_A03G1594			GH_D03G1043			GH_A05G0093			GH_D11G0824
			GH_D01G0510						GH_A03G1595			GH_D03G1220			GH_A05G0133			GH_D11G0869
			GH_D09G2087						GH_A03G1611			GH_D03G1232			GH_A05G0177			GH_D11G1069
			GH_D01G0636						GH_A03G1658			GH_D03G1458			GH_A05G0196			GH_D11G1080
			GH_D01G0702						GH_A03G1748			GH_D03G1528			GH_A05G0226			GH_D11G1127
			GH_D01G1052						GH_A03G1760			GH_D03G1522			GH_A05G0238			GH_D11G1165
			GH_D01G1181						GH_A03G1849			GH_D03G1693			GH_A05G0241			GH_D11G1235
			GH_D01G1463						GH_A03G1858			GH_D03G1785			GH_A05G0258			GH_D11G1301
			GH_D03G0881						GH_A03G1877			GH_D03G1943			GH_A05G0273			GH_D11G1368
			GH_D03G0989						GH_A03G1912			GH_D03G0042			GH_A05G0279			GH_D11G1384
			GH_D03G1001						GH_A03G1952			GH_D03G0165			GH_A05G0296			GH_D11G1465
			GH_D03G1208						GH_A03G1962			GH_D03G0274			GH_A05G0310			GH_D11G1617
			GH_D03G1517						GH_A03G2016			GH_D03G0345			GH_A05G0323			GH_D11G1660
			GH_D03G1783						GH_A03G2031			GH_D03G0433			GH_A05G0348			GH_D11G1779
			GH_D03G1883						GH_A03G2060			GH_D03G0464			GH_A05G0366			GH_D11G1791
			GH_D03G1899						GH_A03G2066			GH_D03G0750			GH_A05G0370			GH_D11G1951
			GH_D03G1843						GH_A03G2092			GH_D03G0615			GH_A05G0419			GH_D11G2021
			GH_D03G0038						GH_A03G2117			GH_D03G0601			GH_A05G0436			GH_D11G2048
			GH_D03G0157						GH_A03G2193			GH_D03G0807			GH_A05G0473			GH_D11G2342
			GH_D03G0161						GH_A03G2201			GH_D01G1756			GH_A05G0480			GH_D11G2133
			GH_D03G0188						GH_A03G2208			GH_D01G1717			GH_A05G0494			GH_D11G2122
			GH_D03G0252						GH_A03G2229			GH_D01G1677			GH_A05G0526			GH_D11G2109
			GH_D03G0282						GH_A03G2349			GH_D01G2159			GH_A05G0539			GH_D11G2581
			GH_D03G0337						GH_A03G2353			GH_D01G2205			GH_A05G0567			GH_D11G2792
			GH_D03G0472						GH_A03G2432			GH_D01G2228			GH_A05G0560			GH_D11G2976
			GH_D01G1670						GH_A04G1680			GH_D01G2252			GH_A05G0580			GH_D11G3037
			GH_D01G1899						GH_A04G1350			GH_D01G2313			GH_A05G0610			GH_D11G3052
			GH_D01G1980						GH_A04G1506			GH_D01G2375			GH_A05G0638			GH_D11G3074
			GH_D01G1985						GH_A04G1505			GH_D02G0063			GH_A05G0650			GH_D11G3512
			GH_D01G2038						GH_A04G1491			GH_D02G0325			GH_A05G0716			GH_D12G0036
			GH_D01G2184						GH_A04G1490			GH_D02G0343			GH_A05G0719			GH_D12G0038
			GH_D01G2463						GH_A04G1477			GH_D02G0366			GH_A05G0779			GH_D12G0108
			GH_D01G2484						GH_A04G1449			GH_D02G0397			GH_A05G0860			GH_D12G0120
			GH_D08G0297						GH_A04G1433			GH_D02G0630			GH_A05G0865			GH_D12G0157
			GH_D02G0046						GH_A04G1396			GH_D02G0812			GH_A05G0874			GH_D12G0160
			GH_D02G0053						GH_A04G1288			GH_D02G0914			GH_A05G0878			GH_D12G0319
			GH_D02G0055						GH_A04G1287			GH_D02G1101			GH_A05G0886			GH_D12G0295
			GH_D02G0395						GH_A04G1271			GH_D02G1311			GH_A05G0908			GH_D12G0291
			GH_D02G0399						GH_A04G1257			GH_D02G1272			GH_A05G0930			GH_D12G0466
			GH_D02G0408						GH_A04G1220			GH_D02G1243			GH_A05G0955			GH_D12G0544
			GH_D02G0459						GH_A04G1204			GH_D02G1410			GH_A05G0957			GH_D12G0552
			GH_D02G0608						GH_A04G1187			GH_D02G1679			GH_A05G0978			GH_D12G0988
			GH_D02G0700						GH_A04G1170			GH_D02G1751			GH_A05G1021			GH_D12G1174
			GH_D02G0748						GH_A04G1153			GH_D02G1788			GH_A05G1031			GH_D12G1326
			GH_D02G0904						GH_A04G1126			GH_D02G1896			GH_A05G1043			GH_D12G1583
			GH_D02G1292						GH_A04G1108			GH_D02G2025			GH_A05G1048			GH_D12G1609
			GH_D02G1339						GH_A04G1106			GH_D02G1972			GH_A05G1083			GH_D12G1901
			GH_D02G1408						GH_A04G1069			GH_D02G2088			GH_A05G1090			GH_D12G1975
			GH_D02G1595						GH_A04G1068			GH_D02G2096			GH_A05G1117			GH_D12G2241
			GH_D02G1600						GH_A04G1063			GH_D02G2163			GH_A05G1143			GH_D12G2287
			GH_D02G1639						GH_A04G1045			GH_D02G2223			GH_A05G1148			GH_D12G2357
			GH_D02G1691						GH_A04G0954			GH_D02G2233			GH_A05G1161			GH_D12G2393
			GH_D02G1746						GH_A04G0918			GH_D02G2468			GH_A05G1174			GH_D12G2396
			GH_D02G1884						GH_A07G1496			GH_D02G2548			GH_A05G1204			GH_D12G2417
			GH_D02G1890						GH_A04G0885			GH_D02G2554			GH_A05G1242			GH_D12G2456
			GH_D02G1918						GH_A04G0759			GH_D02G2570			GH_A05G1255			GH_D12G2526
			GH_D02G2191						GH_A04G0655			GH_D02G2586			GH_A05G1276			GH_D12G2551
			GH_D02G2470						GH_A04G0613			GH_D02G2591			GH_A05G1289			GH_D12G2570
			GH_D02G2504						GH_A05G3605			GH_D04G1879			GH_A05G1313			GH_D12G2769
			GH_D02G2508						GH_A05G3614			GH_D04G1860			GH_A05G1336			GH_D12G2798
			GH_D02G2553						GH_A05G3615			GH_D04G1477			GH_A05G1376			GH_D12G2825
			GH_D04G2039						GH_A05G3581			GH_D04G1467			GH_A05G1479			GH_D12G2914
			GH_D04G1724						GH_A05G3561			GH_D04G1426			GH_A05G1496			GH_D12G2997
			GH_D04G1813						GH_A05G3536			GH_D04G1410			GH_A05G1511			GH_D13G0179
			GH_D04G1649						GH_A05G3460			GH_D04G1182			GH_A05G1529			GH_D13G0184
			GH_D04G1589						GH_A05G3458			GH_D04G0788			GH_A05G1539			GH_D13G0673
			GH_D04G1551						GH_A05G3691			GH_D04G0724			GH_A05G1619			GH_D13G0739
			GH_D04G1385						GH_A05G3718			GH_D04G0714			GH_A05G1645			GH_D13G0771
			GH_D04G1231						GH_A05G3748			GH_D04G0583			GH_A05G1666			GH_D13G0774
			GH_D04G0988						GH_A05G3920			GH_D04G0281			GH_A05G1673			GH_D13G0876
			GH_D04G1106						GH_A05G3931			GH_D04G0188			GH_A05G1713			GH_D13G1032
			GH_D04G0999						GH_A05G3966			GH_D04G0114			GH_A05G1732			GH_D13G1181
			GH_D04G0932						GH_A05G4060			GH_D04G0067			GH_A05G1758			GH_D13G1182
			GH_D04G0837						GH_A05G4094			GH_D04G0016			GH_A05G1835			GH_D13G1224
			GH_D04G0767						GH_A05G4121			GH_D04G0008			GH_A05G1859			GH_D13G1235
			GH_D04G0722						GH_A05G4122			GH_D05G0054			GH_A05G1869			GH_D13G1288
			GH_D04G0653						GH_A05G4134			GH_D05G0071			GH_A05G1874			GH_D13G1296
			GH_D04G0599						GH_A05G4189			GH_D05G0139			GH_A05G1877			GH_D13G1479
			GH_D04G0549						GH_A05G4237			GH_D05G0178			GH_A05G1904			GH_D13G1509
			GH_D04G0449						GH_A05G4247			GH_D05G0196			GH_A05G1913			GH_D13G1748
			GH_D04G0259						GH_A05G4252			GH_D05G0338			GH_A05G1917			GH_D13G1918
			GH_D05G0027						GH_A05G4253			GH_D05G0420			GH_A05G1924			GH_D13G2024
			GH_D05G0240						GH_A05G4256			GH_D05G0469			GH_A05G1932			GH_D13G2174
			GH_D05G0251						GH_A05G4285			GH_D05G0528			GH_A05G1933			GH_D13G2306
			GH_D05G0255						GH_A05G4315			GH_D05G0529			GH_A05G1935			GH_D13G2589
			GH_D05G0311						GH_A05G4316			GH_D05G0626			GH_A05G1964			GH_D01G0033
			GH_D05G0536						GH_A05G4350			GH_D05G0632			GH_A05G1972			GH_D01G0049
			GH_D05G0565						GH_A05G4352			GH_D05G0700			GH_A05G2009			GH_D01G0092
			GH_D05G0622						GH_A05G4356			GH_D05G0712			GH_A05G2021			GH_D01G0126
			GH_D05G0751						GH_A05G0044			GH_D05G0714			GH_A05G2027			GH_D01G0225
			GH_D05G0815						GH_A05G0111			GH_D05G0764			GH_A05G2029			GH_D01G0295
			GH_D05G0975						GH_A05G0113			GH_D05G0777			GH_A05G2035			GH_D01G0301
			GH_D05G1003						GH_A05G0115			GH_D05G0778			GH_A05G2036			GH_D01G0417
			GH_D05G1011						GH_A05G0125			GH_D05G0822			GH_A05G2040			GH_D01G0542
			GH_D05G1205						GH_A05G0250			GH_D05G0921			GH_A05G2061			GH_D01G0591
			GH_D05G1282						GH_A05G0262			GH_D05G0960			GH_A05G2141			GH_D01G0635
			GH_D05G1426						GH_A05G0277			GH_D05G1057			GH_A05G2162			GH_D01G0847
			GH_D05G1565						GH_A05G0280			GH_D05G1082			GH_A05G2193			GH_D01G0937
			GH_D05G1738						GH_A05G0303			GH_D05G1102			GH_A05G2227			GH_D01G0993
			GH_D05G1757						GH_A05G0322			GH_D05G1493			GH_A05G2284			GH_D01G1098
			GH_D05G1795						GH_A05G0331			GH_D05G1558			GH_A05G2327			GH_D01G1246
			GH_D05G1929						GH_A05G0332			GH_D05G1609			GH_A05G2365			GH_D01G1212
			GH_D05G1950						GH_A05G0340			GH_D05G1637			GH_A05G2405			GH_D01G1446
			GH_D05G2046						GH_A05G0341			GH_D05G1696			GH_A05G2401			GH_D01G1445
			GH_D05G2196						GH_A05G0369			GH_D05G1852			GH_A05G2463			GH_D01G1540
			GH_D05G2217						GH_A05G0376			GH_D05G1933			GH_A05G2502			GH_D03G0991
			GH_D05G2278						GH_A05G0408			GH_D05G1951			GH_A05G2573			GH_D03G0995
			GH_D05G2589						GH_A05G0421			GH_D05G2168			GH_A05G2675			GH_D03G1119
			GH_D05G2609						GH_A05G0424			GH_D05G2143			GH_A05G2688			GH_D03G1272
			GH_D05G2654						GH_A05G0429			GH_D05G2195			GH_A05G2719			GH_D03G1304
			GH_D05G2804						GH_A05G0448			GH_D05G2390			GH_A05G2722			GH_D03G1298
			GH_D05G2932						GH_A05G0467			GH_D05G2417			GH_A05G2836			GH_D03G1284
			GH_D05G2976						GH_A05G0511			GH_D05G2666			GH_A07G0694			GH_D03G1374
			GH_D05G3201						GH_A05G0535			GH_D05G2738			GH_A05G2972			GH_D03G1434
			GH_D05G3649						GH_A05G0616			GH_D05G2752			GH_A05G2988			GH_D03G1406
			GH_D05G3804						GH_A05G0620			GH_D05G2757			GH_A05G3058			GH_D03G1500
			GH_D06G0010						GH_A05G0633			GH_D05G2770			GH_A05G3065			GH_D03G1567
			GH_D06G0043						GH_A05G0738			GH_D05G2815			GH_A05G3068			GH_D03G1608
			GH_D06G0057						GH_A05G0766			GH_D05G2873			GH_A05G3102			GH_D03G1727
			GH_D06G0058						GH_A05G0790			GH_D05G3148			GH_A05G3139			GH_D03G1806
			GH_D06G0078						GH_A05G0797			GH_D05G3605			GH_A05G3158			GH_D03G1948
			GH_D06G0117						GH_A05G0917			GH_D05G3628			GH_A05G3172			GH_D03G0081
			GH_D06G0212						GH_A05G0941			GH_D05G3900			GH_A05G3179			GH_D03G0121
			GH_D06G0238						GH_A05G0965			GH_D05G3971			GH_A05G3187			GH_D03G0148
			GH_D06G0340						GH_A05G0993			GH_D05G3879			GH_A05G3224			GH_D03G0286
			GH_D06G0342						GH_A05G1003			GH_D06G0142			GH_A05G3248			GH_D03G0331
			GH_D06G0366						GH_A05G1045			GH_D06G0183			GH_A05G3259			GH_D03G0346
			GH_D06G0440						GH_A05G1052			GH_D06G0189			GH_A04G0552			GH_D03G0352
			GH_D06G0491						GH_A05G1099			GH_D06G0235			GH_A05G3384			GH_D03G0632
			GH_D06G0707						GH_A05G1103			GH_D06G0274			GH_A05G3367			GH_D03G0591
			GH_D06G0789						GH_A05G1104			GH_D06G0339			GH_A05G3301			GH_D03G0586
			GH_D06G0907						GH_A05G1105			GH_D06G0364			GH_A04G0378			GH_D03G0857
			GH_D06G1066						GH_A05G1118			GH_D06G0407			GH_A04G0334			GH_D03G0846
			GH_D06G1262						GH_A05G1152			GH_D06G0468			GH_A04G0286			GH_D01G2092
			GH_D06G1319						GH_A05G1167			GH_D06G0632			GH_A04G0281			GH_D01G2251
			GH_D06G1451						GH_A05G1182			GH_D06G0731			GH_A04G0249			GH_D01G2256
			GH_D06G1572						GH_A05G1230			GH_D06G0984			GH_A04G0202			GH_D01G2269
			GH_D06G1642						GH_A05G1253			GH_D06G1063			GH_A04G0163			GH_D01G2318
			GH_D06G1901						GH_A05G1296			GH_D06G1112			GH_A04G0165			GH_D01G2335
			GH_D06G2133						GH_A05G1326			GH_D06G1157			GH_A04G0090			GH_D01G2373
			GH_D07G0077						GH_A05G1338			GH_D06G1308			GH_A04G0108			GH_D01G2413
			GH_D07G0118						GH_A05G1351			GH_D06G1445			GH_A04G0113			GH_D01G2427
			GH_D07G0125						GH_A05G1366			GH_D06G1770			GH_A06G0025			GH_D01G2439
			GH_D07G0132						GH_A05G1391			GH_D06G1818			GH_A06G0046			GH_D06G1374
			GH_D07G0135						GH_A05G1408			GH_D06G1850			GH_A06G0119			GH_D02G0204
			GH_D07G0221						GH_A05G1439			GH_D06G1922			GH_A06G0160			GH_D02G0451
			GH_D07G0393						GH_A05G1447			GH_D06G1916			GH_A06G0190			GH_D02G0495
			GH_D07G0458						GH_A05G1467			GH_D06G1930			GH_A06G0213			GH_D02G0498
			GH_D07G0460						GH_A05G1468			GH_D06G1950			GH_A06G0232			GH_D02G0824
			GH_D07G0584						GH_A05G1481			GH_D06G2100			GH_A06G0267			GH_D02G0986
			GH_D07G0592						GH_A05G1542			GH_D06G2110			GH_A06G0268			GH_D02G1223
			GH_D07G0840						GH_A05G1579			GH_D06G2427			GH_A06G0275			GH_D02G1686
			GH_D07G0875						GH_A05G1600			GH_D06G2330			GH_A06G0311			GH_D02G1699
			GH_D07G0906						GH_A05G1633			GH_D06G2272			GH_A06G0349			GH_D02G1712
			GH_D07G1054						GH_A05G1689			GH_D07G0067			GH_A06G0372			GH_D02G1802
			GH_D07G1126						GH_A05G1696			GH_D07G0061			GH_A06G0492			GH_D02G1832
			GH_D07G1595						GH_A05G1752			GH_D07G0286			GH_A06G0497			GH_D02G2341
			GH_D07G1751						GH_A05G1789			GH_D07G0301			GH_A06G0529			GH_D02G2353
			GH_D07G1773						GH_A05G1818			GH_D07G0372			GH_A06G0547			GH_D02G2365
			GH_D07G2005						GH_A05G1832			GH_D07G0515			GH_A06G0563			GH_D02G2391
			GH_D07G2123						GH_A05G1856			GH_D07G0585			GH_A06G0565			GH_D02G2467
			GH_D07G2228						GH_A05G1875			GH_D07G0622			GH_A06G0572			GH_D02G2476
			GH_D07G2297						GH_A05G1920			GH_D07G0761			GH_A06G0578			GH_D02G2496
			GH_D07G2394						GH_A05G1922			GH_D07G0897			GH_A06G0587			GH_D02G2531
			GH_D07G2518						GH_A05G2010			GH_D07G1044			GH_A06G0590			GH_D02G2535
			GH_D07G2532						GH_A05G2057			GH_D07G1051			GH_A06G0621			GH_D02G2610
			GH_D08G0348						GH_A05G2070			GH_D07G1071			GH_A06G0632			GH_D04G2036
			GH_D08G0456						GH_A05G2096			GH_D07G1111			GH_A06G0719			GH_D04G1907
			GH_D08G0464						GH_A05G2213			GH_D07G1190			GH_A06G0720			GH_D04G1896
			GH_D08G0708						GH_A05G2241			GH_D07G1212			GH_A06G0749			GH_D04G1815
			GH_D08G1113						GH_A05G2246			GH_D07G1245			GH_A06G0765			GH_D04G1814
			GH_D08G1311						GH_A05G2257			GH_D07G1358			GH_A06G0780			GH_D04G1627
			GH_D08G1334						GH_A05G2266			GH_D07G1406			GH_A06G0822			GH_D04G1471
			GH_D08G1390						GH_A05G2276			GH_D07G1451			GH_A06G0847			GH_D04G1427
			GH_D08G1638						GH_A05G2309			GH_D07G1527			GH_A06G0855			GH_D04G1303
			GH_D08G1690						GH_A05G2349			GH_D07G1569			GH_A06G0669			GH_D04G1262
			GH_D08G1817						GH_A05G2362			GH_D07G1698			GH_A06G0909			GH_D04G0782
			GH_D08G1870						GH_A05G2430			GH_D07G2013			GH_A06G0945			GH_D04G0739
			GH_D08G1888						GH_A05G2442			GH_D07G2048			GH_A06G0953			GH_D04G0720
			GH_D08G1972						GH_A05G2478			GH_D07G2103			GH_A06G1007			GH_D04G0663
			GH_D08G2016						GH_A05G2487			GH_D07G2116			GH_A06G1085			GH_D04G0504
			GH_D08G2049						GH_A05G2517			GH_D07G2176			GH_A06G1087			GH_D04G0361
			GH_D08G2102						GH_A05G2519			GH_D07G2256			GH_A06G1119			GH_D04G0223
			GH_D08G2173						GH_A05G2551			GH_D07G2534			GH_A06G1310			GH_D04G0119
			GH_D08G2251						GH_A05G2559			GH_D08G0011			GH_A06G1308			GH_D05G0192
			GH_D08G2299						GH_A05G2609			GH_D08G0013			GH_A06G1154			GH_D05G0230
			GH_D08G2611						GH_A05G2626			GH_D08G0486			GH_A06G1141			GH_D05G0231
			GH_D08G2712						GH_A05G2646			GH_D08G0510			GH_A06G1418			GH_D05G0233
			GH_D08G2783						GH_A05G2659			GH_D08G0511			GH_A06G1440			GH_D05G0428
			GH_D08G2788						GH_A05G2662			GH_D07G1696			GH_A06G1465			GH_D05G0627
			GH_D08G2831						GH_A05G2679			GH_D08G0681			GH_A06G1481			GH_D05G0690
			GH_D09G0018						GH_A05G2682			GH_D08G0689			GH_A06G1526			GH_D05G0706
			GH_D09G0078						GH_A05G2692			GH_D08G0740			GH_A06G1608			GH_D05G0762
			GH_D09G0154						GH_A05G2693			GH_D08G0748			GH_A06G1665			GH_D05G0855
			GH_D09G0457						GH_A05G2707			GH_D08G0754			GH_A06G1673			GH_D05G0893
			GH_D09G0611						GH_A05G2746			GH_D08G0793			GH_A06G1694			GH_D05G1067
			GH_D09G0613						GH_A05G2764			GH_D08G0805			GH_A06G1695			GH_D05G1125
			GH_D09G0615						GH_A05G2804			GH_D08G0899			GH_A06G1744			GH_D05G1150
			GH_D09G0658						GH_A05G2873			GH_D08G1158			GH_A06G1800			GH_D05G1197
			GH_D09G0702						GH_A05G2878			GH_D08G1647			GH_A06G1822			GH_D05G1224
			GH_D09G0976						GH_A05G2928			GH_D08G1679			GH_A06G1827			GH_D05G1445
			GH_D09G1132						GH_A05G2934			GH_D08G1707			GH_A06G1849			GH_D05G1910
			GH_D09G1146						GH_A05G2981			GH_D08G1839			GH_A06G1861			GH_D05G1954
			GH_D09G1185						GH_A05G3024			GH_D08G1873			GH_A06G1890			GH_D05G1974
			GH_D09G1451						GH_A05G3063			GH_D08G1891			GH_A06G1894			GH_D05G1975
			GH_D09G1513						GH_A05G3098			GH_D08G1908			GH_A06G1999			GH_D05G2031
			GH_D09G1507						GH_A05G3134			GH_D02G0577			GH_A06G2042			GH_D05G2047
			GH_D09G1686						GH_A05G3160			GH_D08G2043			GH_A06G1946			GH_D05G2061
			GH_D09G1723						GH_A05G3185			GH_D08G2050			GH_A06G2121			GH_D05G2170
			GH_D09G1843						GH_A05G3191			GH_D08G2066			GH_A06G2151			GH_D05G2204
			GH_D09G1742						GH_A05G3192			GH_D08G2085			GH_A06G2277			GH_D05G2235
			GH_D09G1748						GH_A05G3207			GH_D08G2186			GH_A06G2410			GH_D05G2252
			GH_D09G1940						GH_A05G3286			GH_D08G2178			GH_A06G2239			GH_D05G2319
			GH_D09G2101						GH_A04G0547			GH_D08G2235			GH_A07G0020			GH_D05G2373
			GH_D09G2260						GH_A04G0569			GH_D08G2257			GH_A07G0061			GH_D05G2501
			GH_D09G2290						GH_A05G3329			GH_D08G2322			GH_A07G0098			GH_D05G2505
			GH_D09G2364						GH_A04G0532			GH_D08G2349			GH_A07G0116			GH_D05G2511
			GH_D09G2515						GH_A04G0506			GH_D08G2534			GH_A07G0121			GH_D05G2675
			GH_D09G2536						GH_A04G0444			GH_D08G2663			GH_A07G0137			GH_D05G2693
			GH_D10G1099						GH_A04G0428			GH_D08G2674			GH_A07G0141			GH_D05G2707
			GH_D10G2753						GH_A04G0330			GH_D08G2687			GH_A07G0158			GH_D05G2742
			GH_D10G2365						GH_A04G0292			GH_D08G2713			GH_A07G0166			GH_D05G2959
			GH_D10G2229						GH_A04G0228			GH_D08G2790			GH_A07G0181			GH_D05G3003
			GH_D10G2155						GH_A04G0240			GH_D08G2862			GH_A07G0202			GH_D05G3137
			GH_D10G2076						GH_A04G0213			GH_D09G0603			GH_A07G0277			GH_D05G3269
			GH_D10G2012						GH_A04G0184			GH_D09G0219			GH_A07G0287			GH_D05G3272
			GH_D10G1962						GH_A06G0061			GH_D09G0294			GH_A07G0301			GH_D05G3503
			GH_D10G1951						GH_A06G0198			GH_D09G0324			GH_A07G0320			GH_D05G3447
			GH_D10G1761						GH_A06G0200			GH_D09G0501			GH_A07G0337			GH_D05G3723
			GH_D10G1571						GH_A06G0231			GH_D09G0787			GH_A07G0378			GH_D05G3814
			GH_D10G1434						GH_A06G0233			GH_D09G0865			GH_A07G0428			GH_D05G3837
			GH_D10G1366						GH_A06G0238			GH_D09G0952			GH_A07G0442			GH_D05G3821
			GH_D10G1235						GH_A06G0247			GH_D09G0961			GH_A07G0455			GH_D05G3954
			GH_D10G0905						GH_A06G0353			GH_D09G1012			GH_A07G0457			GH_D06G0030
			GH_D10G1118						GH_A06G0362			GH_D09G1142			GH_A07G0489			GH_D06G0053
			GH_D10G1128						GH_A06G0404			GH_D09G1576			GH_A07G0510			GH_D06G0092
			GH_D10G0477						GH_A06G0428			GH_D09G1582			GH_A07G0516			GH_D06G0175
			GH_D10G0406						GH_A06G0439			GH_D09G1662			GH_A07G0543			GH_D06G0186
			GH_D10G0362						GH_A06G0469			GH_D09G1667			GH_A07G0567			GH_D06G0240
			GH_D10G0272						GH_A06G0473			GH_D09G1886			GH_A07G0626			GH_D06G0254
			GH_D10G0219						GH_A06G0583			GH_D09G1727			GH_A07G0656			GH_D06G0415
			GH_D10G0188						GH_A06G0593			GH_D09G1751			GH_A07G0705			GH_D06G0540
			GH_D10G0184						GH_A06G0597			GH_D09G1783			GH_A07G0740			GH_D06G0608
			GH_D10G0121						GH_A06G0627			GH_D09G1984			GH_A07G0752			GH_D06G0741
			GH_D10G0116						GH_A06G0643			GH_D09G2007			GH_A07G0753			GH_D06G0886
			GH_D11G3763						GH_A06G0653			GH_D09G2120			GH_A07G0776			GH_D06G0927
			GH_D11G3756						GH_A06G0705			GH_D09G2127			GH_A07G0810			GH_D06G0983
			GH_D11G3640						GH_A06G0717			GH_D09G2149			GH_A07G0906			GH_D06G1005
			GH_D11G3378						GH_A06G0787			GH_D09G2150			GH_A07G0918			GH_D06G1078
			GH_D11G3016						GH_A06G0795			GH_D09G2177			GH_A07G1144			GH_D06G1080
			GH_D11G2948						GH_A06G0801			GH_D09G2254			GH_A07G1155			GH_D06G1226
			GH_D11G2890						GH_A06G0920			GH_D09G2362			GH_A07G1185			GH_D06G1463
			GH_D11G2862						GH_A06G0904			GH_D09G2394			GH_A07G1196			GH_D06G1564
			GH_D11G2697						GH_A06G0912			GH_D09G2419			GH_A07G1215			GH_D06G1690
			GH_D11G2049						GH_A06G0919			GH_D09G2426			GH_A07G1229			GH_D06G1812
			GH_D11G1865						GH_A06G0939			GH_D09G2431			GH_A07G1259			GH_D06G1881
			GH_D11G1733						GH_A06G0957			GH_D09G2460			GH_A07G0941			GH_D06G1882
			GH_D11G1726						GH_A06G0984			GH_D09G2622			GH_A07G0943			GH_D06G1923
			GH_D11G1631						GH_A06G0991			GH_D10G2783			GH_A07G0957			GH_D06G1943
			GH_D11G1367						GH_A06G1011			GH_D02G0546			GH_A07G1310			GH_D06G1971
			GH_D11G1352						GH_A06G1038			GH_D10G2056			GH_A07G1365			GH_D06G1976
			GH_D11G1314						GH_A06G1051			GH_D10G1967			GH_A07G1375			GH_D06G2431
			GH_D11G1259						GH_A06G1053			GH_D10G1945			GH_A07G1376			GH_D06G2358
			GH_D11G1245						GH_A06G1059			GH_D10G1890			GH_A07G1415			GH_D06G2351
			GH_D11G1113						GH_A06G1080			GH_D10G1889			GH_A07G1434			GH_D06G2316
			GH_D11G0971						GH_A06G1098			GH_D10G1814			GH_A07G1471			GH_D06G2313
			GH_D11G0936						GH_A06G1112			GH_D10G1490			GH_A07G1489			GH_D06G2309
			GH_D11G0787						GH_A06G1291			GH_D10G1393			GH_A07G1518			GH_D06G2245
			GH_D11G0762						GH_A06G1285			GH_D10G1298			GH_A07G1639			GH_D06G2228
			GH_D11G0692						GH_A06G1236			GH_D10G1241			GH_A07G1660			GH_D07G0123
			GH_D11G0545						GH_A06G1218			GH_D10G1234			GH_A07G1692			GH_D07G0131
			GH_D11G0507						GH_A06G1354			GH_D10G1192			GH_A07G1796			GH_D07G0144
			GH_D11G0439						GH_A06G1427			GH_D10G0915			GH_A07G1840			GH_D07G0273
			GH_D11G0403						GH_A06G1431			GH_D10G0966			GH_A07G1932			GH_D07G0341
			GH_D11G0141						GH_A06G1435			GH_D10G0972			GH_A07G1976			GH_D07G0623
			GH_D11G0103						GH_A06G1437			GH_D10G0975			GH_A07G2003			GH_D07G0856
			GH_D12G2967						GH_A06G1453			GH_D10G0991			GH_A07G2020			GH_D07G1112
			GH_D12G2957						GH_A06G1505			GH_D10G1017			GH_A07G2092			GH_D07G1188
			GH_D12G2927						GH_A06G1490			GH_D10G1034			GH_A07G2150			GH_D07G1303
			GH_D12G2889						GH_A06G1706			GH_D10G1144			GH_A07G2231			GH_D07G1317
			GH_D12G2888						GH_A06G1765			GH_D10G1170			GH_A07G2247			GH_D07G1327
			GH_D12G2849						GH_A06G1789			GH_D10G0751			GH_A07G2289			GH_D07G1376
			GH_D12G2787						GH_A06G1792			GH_D10G0707			GH_A07G2317			GH_D07G1407
			GH_D12G2734						GH_A06G1865			GH_D10G0637			GH_A07G2327			GH_D07G1449
			GH_D12G2663						GH_A06G1869			GH_D10G0541			GH_A07G2367			GH_D07G1450
			GH_D12G2577						GH_A06G1898			GH_D10G0523			GH_A07G2395			GH_D07G1500
			GH_D12G2506						GH_A06G1901			GH_D10G0451			GH_A07G2424			GH_D07G1617
			GH_D12G2469						GH_A06G1916			GH_D10G0429			GH_A07G2549			GH_D07G1948
			GH_D12G2445						GH_A06G1926			GH_D10G0399			GH_A07G2556			GH_D07G2056
			GH_D12G2312						GH_A06G1931			GH_D10G0322			GH_A07G2558			GH_D07G2086
			GH_D12G2293						GH_A06G2044			GH_D10G0320			GH_A07G2567			GH_D07G2133
			GH_D12G2258						GH_A06G2094			GH_D10G0307			GH_A08G0113			GH_D07G2317
			GH_D12G2203						GH_A06G2093			GH_D10G0133			GH_A08G0116			GH_D07G2319
			GH_D12G1986						GH_A06G2119			GH_D10G0096			GH_A08G0145			GH_D07G2442
			GH_D12G1968						GH_A06G2364			GH_D10G0086			GH_A08G0161			GH_D07G2520
			GH_D12G1750						GH_A06G2358			GH_D10G0038			GH_A08G0162			GH_D08G0087
			GH_D12G1691						GH_A06G2352			GH_D13G2637			GH_A08G0216			GH_D08G0106
			GH_D12G1446						GH_A06G2296			GH_D11G3475			GH_A08G0241			GH_D08G0235
			GH_D12G1425						GH_A06G2271			GH_D11G3427			GH_A08G0334			GH_D08G0368
			GH_D12G1173						GH_A06G2261			GH_D11G3127			GH_A08G0350			GH_D08G0401
			GH_D12G1163						GH_A06G2236			GH_D11G2909			GH_A08G0356			GH_D08G0507
			GH_D12G1113						GH_A06G2215			GH_D11G2582			GH_A08G0373			GH_D08G0570
			GH_D12G0897						GH_A06G2181			GH_D11G2594			GH_A08G0422			GH_D08G0735
			GH_D12G0985						GH_A06G2180			GH_D11G2209			GH_A08G0515			GH_D08G0763
			GH_D12G0728						GH_A06G2177			GH_D11G2131			GH_A08G0516			GH_D08G0761
			GH_D12G0648						GH_A07G0011			GH_D11G2118			GH_A08G0523			GH_D08G0861
			GH_D12G0502						GH_A07G0029			GH_D11G1975			GH_A08G0550			GH_D08G1020
			GH_D12G0060						GH_A07G0046			GH_D11G1912			GH_A08G0558			GH_D08G1123
			GH_D12G0041						GH_A07G0145			GH_D11G1764			GH_A08G0565			GH_D08G1282
			GH_D13G0044						GH_A07G0153			GH_D11G1603			GH_A08G0595			GH_D08G1336
			GH_D13G0119						GH_A07G0175			GH_D11G1321			GH_A01G1789			GH_D08G1380
			GH_D13G0177						GH_A07G0210			GH_D11G1237			GH_A08G0735			GH_D08G1455
			GH_D13G0203						GH_A07G0224			GH_D11G1209			GH_A08G0771			GH_D08G1563
			GH_D13G0379						GH_A07G0262			GH_D11G1124			GH_A08G0775			GH_D08G1565
			GH_D13G0429						GH_A07G0280			GH_D11G1047			GH_A08G0996			GH_D08G1568
			GH_D13G0535						GH_A07G0282			GH_D11G1022			GH_A08G0995			GH_D08G1574
			GH_D13G0658						GH_A07G0319			GH_D11G0938			GH_A08G1088			GH_D08G1622
			GH_D13G0681						GH_A07G0334			GH_D11G0935			GH_A08G1223			GH_D08G1645
			GH_D13G0700						GH_A07G0377			GH_D11G0809			GH_A08G1213			GH_D08G2006
			GH_D13G0767						GH_A07G0381			GH_D11G0725			GH_A08G1181			GH_D08G2017
			GH_D06G0280						GH_A07G0433			GH_D11G0713			GH_A08G1135			GH_D08G2285
			GH_D13G0819						GH_A07G0471			GH_D11G0709			GH_A08G1196			GH_D08G2515
			GH_D13G0833						GH_A07G0521			GH_D11G0697			GH_A08G1367			GH_D08G2560
			GH_D13G0864						GH_A07G0535			GH_D11G0619			GH_A08G1416			GH_D08G2596
			GH_D13G0937						GH_A07G0545			GH_D11G0612			GH_A08G1490			GH_D08G2772
			GH_D13G1099						GH_A07G0568			GH_D11G0610			GH_A08G1546			GH_D09G0138
			GH_D13G1533						GH_A07G0649			GH_D11G0604			GH_A08G1556			GH_D09G0091
			GH_D13G1543						GH_A07G0714			GH_D11G0427			GH_A08G1588			GH_D09G0121
			GH_D13G1546						GH_A07G0739			GH_D11G0193			GH_A08G1616			GH_D09G0208
			GH_D13G1689						GH_A07G0742			GH_D11G0124			GH_A08G1635			GH_D09G0238
			GH_D13G1702						GH_A07G0764			GH_D11G0106			GH_A08G1674			GH_D09G0311
			GH_D13G1766						GH_A07G1007			GH_D11G0090			GH_A08G1681			GH_D09G0341
			GH_D13G1788						GH_A07G1043			GH_D11G0086			GH_A08G1688			GH_D09G0612
			GH_D13G1809						GH_A07G1049			GH_D12G2898			GH_A08G1757			GH_D09G0686
			GH_D13G1837						GH_A07G1072			GH_D12G2816			GH_A08G1761			GH_D09G0678
			GH_D13G1910						GH_A07G1099			GH_D12G2780			GH_A08G1798			GH_D09G0819
			GH_D13G1948						GH_A07G1141			GH_D12G2763			GH_A08G1853			GH_D09G0747
			GH_D13G1941						GH_A07G1194			GH_D12G2603			GH_A08G1869			GH_D09G0752
			GH_D13G1992						GH_A07G1232			GH_D12G2467			GH_A08G1886			GH_D09G1211
			GH_D13G2094						GH_A07G1244			GH_D12G2323			GH_A08G1993			GH_D09G1472
			GH_D13G2146						GH_A07G1266			GH_D12G2321			GH_A08G2007			GH_D09G1630
			GH_D13G2163						GH_A07G1352			GH_D12G2249			GH_A08G2053			GH_D09G1699
			GH_D13G2272						GH_A07G1476			GH_D12G2178			GH_A08G2073			GH_D09G1889
			GH_D13G2287						GH_A07G1504			GH_D12G2105			GH_A08G2078			GH_D09G1896
			GH_D13G2329						GH_A07G1508			GH_D12G1976			GH_A08G2085			GH_D09G2113
			GH_D13G2347						GH_A07G1520			GH_D12G1937			GH_A08G2134			GH_D09G2186
			GH_D13G2453						GH_A07G1538			GH_D12G1766			GH_A08G2152			GH_D09G2320
			GH_D13G2473						GH_A07G1541			GH_D12G1718			GH_A08G2171			GH_D09G2264
			GH_D13G2514						GH_A07G1547			GH_D12G1699			GH_A08G2158			GH_D09G2282
			GH_D07G0985						GH_A07G1638			GH_D12G1584			GH_A08G2212			GH_D09G2371
			GH_D06G0265						GH_A07G1718			GH_D12G1551			GH_A08G2257			GH_D10G2738
			GH_D06G0260						GH_A07G1740			GH_D12G1387			GH_A08G2275			GH_D10G2669
			GH_D12G0407						GH_A07G1785			GH_D12G1345			GH_A08G2292			GH_D10G2663
			GH_D09G0355						GH_A07G1775			GH_D12G1298			GH_A08G2297			GH_D10G2559
			GH_D12G0331						GH_A07G1948			GH_D12G1156			GH_A08G2349			GH_D10G2557
			GH_D12G0302						GH_A07G1957			GH_D12G1037			GH_A08G2379			GH_D10G2318
			GH_D03G0674						GH_A07G1960			GH_D12G0910			GH_A08G2409			GH_D10G2142
			GH_D07G0963						GH_A07G1977			GH_D12G0977			GH_A08G2518			GH_D10G2113
			GH_D07G0974						GH_A07G2001			GH_D12G0679			GH_A08G2520			GH_D10G2094
			GH_D07G0979						GH_A07G2017			GH_D12G0598			GH_A08G2525			GH_D10G2003
									GH_A07G2075			GH_D12G0549			GH_A08G2562			GH_D10G1961
									GH_A07G2220			GH_D12G0029			GH_A08G2567			GH_D10G1857
									GH_A07G2234			GH_D13G0120			GH_A08G2584			GH_D10G1542
									GH_A07G2238			GH_D13G0189			GH_A08G2603			GH_D10G1524
									GH_A07G2277			GH_D13G0404			GH_A08G2631			GH_D10G0952
									GH_A07G2307			GH_D13G0479			GH_A08G2678			GH_D10G1024
									GH_A07G2309			GH_D13G0339			GH_A08G2679			GH_D10G1084
									GH_A07G2323			GH_D13G0618			GH_A08G2687			GH_D10G1096
									GH_A07G2363			GH_D13G0877			GH_A08G2701			GH_D10G1115
									GH_A07G2405			GH_D13G1418			GH_A08G2706			GH_D10G1163
									GH_A07G2413			GH_D13G1566			GH_A08G2749			GH_D10G0709
									GH_A07G2441			GH_D13G1591			GH_A08G2787			GH_D10G0697
									GH_A07G2458			GH_D13G1823			GH_A08G2790			GH_D10G0606
									GH_A07G2510			GH_D13G2103			GH_A08G2810			GH_D10G0497
									GH_A07G2559			GH_D13G2198			GH_A08G2811			GH_D10G0448
									GH_A08G0027			GH_D13G2254			GH_A08G2819			GH_D10G0262
									GH_A08G0028			GH_D13G2305			GH_A08G2829			GH_D10G0222
									GH_A08G0048			GH_D13G2365			GH_A08G2859			GH_D10G0153
									GH_A08G0064			GH_D13G2395			GH_A09G0133			GH_D11G3682
									GH_A08G0074			GH_D13G2561			GH_A09G0239			GH_D11G3605
									GH_A08G0093			GH_D13G2613			GH_A09G0241			GH_D11G3547
									GH_A08G0125			GH_D12G0246			GH_A09G0302			GH_D11G3457
									GH_A08G0131			GH_D12G0260			GH_A09G0417			GH_D11G3416
									GH_A08G0134			GH_D10G1867			GH_A09G0451			GH_D11G3390
									GH_A08G0169			GH_D02G0938			GH_A09G0556			GH_D11G3387
									GH_A08G0181			GH_D06G0310			GH_A09G0521			GH_D11G3284
									GH_A08G0220			GH_D05G4045			GH_A09G0760			GH_D11G3082
									GH_A08G0224			GH_D07G0992			GH_A09G0738			GH_D11G2869
									GH_A08G0234			GH_D12G0417			GH_A09G0805			GH_D11G2804
									GH_A08G0253			GH_D12G0333			GH_A09G0810			GH_D06G1580
									GH_A08G0359			GH_D12G0330			GH_A09G0813			GH_D11G2602
									GH_A08G0366			GH_D08G1288			GH_A09G0890			GH_D11G2566
									GH_A08G0369			GH_D04G0879			GH_A09G0924			GH_D11G2365
									GH_A08G0371			GH_D03G0953			GH_A09G1030			GH_D11G2171
									GH_A08G0383			GH_D06G0368			GH_A09G1041			GH_D11G2017
									GH_A08G0467			GH_D09G0725			GH_A09G1052			GH_D11G1940
									GH_A08G0484			GH_D11G3465			GH_A09G1065			GH_D11G1908
									GH_A08G0499						GH_A09G1147			GH_D11G1863
									GH_A08G0599						GH_A09G1229			GH_D11G1812
									GH_A08G0648						GH_A09G1251			GH_D11G1806
									GH_A08G0677						GH_A09G1298			GH_D11G1755
									GH_A08G0682						GH_A09G1303			GH_D11G1592
									GH_A08G0708						GH_A09G1313			GH_D11G1530
									GH_A08G0720						GH_A09G1318			GH_D11G1441
									GH_A08G0764						GH_A09G1321			GH_D11G1275
									GH_A08G0828						GH_A09G1378			GH_D11G1262
									GH_A08G0855						GH_A09G1407			GH_D11G1202
									GH_A08G1231						GH_A09G1480			GH_D11G1128
									GH_A08G1222						GH_A09G1503			GH_D11G0799
									GH_A08G1298						GH_A09G1511			GH_D11G0735
									GH_A08G1239						GH_A09G1520			GH_D11G0738
									GH_A08G1155						GH_A09G1544			GH_D11G0514
									GH_A08G1344						GH_A09G1566			GH_D11G0452
									GH_A08G1362						GH_A09G1616			GH_D11G0400
									GH_A08G1420						GH_A09G1625			GH_D11G0385
									GH_A08G1451						GH_A09G1685			GH_D11G0095
									GH_A08G1455						GH_A09G1724			GH_D11G0074
									GH_A08G1495						GH_A09G1774			GH_D11G0037
									GH_A08G1510						GH_A09G1857			GH_D12G2933
									GH_A08G1549						GH_A09G1889			GH_D12G2912
									GH_A08G1571						GH_A09G1776			GH_D12G2911
									GH_A08G1579						GH_A09G1789			GH_D12G2857
									GH_A08G1611						GH_A09G1792			GH_D12G2803
									GH_A08G1646						GH_A09G1801			GH_D12G2698
									GH_A08G1654						GH_A09G1819			GH_D12G2645
									GH_A08G1675						GH_A09G1954			GH_D12G2239
									GH_A08G1679						GH_A09G1978			GH_D12G2236
									GH_A08G1778						GH_A09G1990			GH_D12G2214
									GH_A08G1880						GH_A09G2003			GH_D12G1941
									GH_A08G1945						GH_A09G2004			GH_D12G1743
									GH_A08G1950						GH_A09G2008			GH_D12G1695
									GH_A08G1961						GH_A09G2054			GH_D12G1639
									GH_A08G1966						GH_A09G2068			GH_D12G1595
									GH_A08G2026						GH_A09G2070			GH_D12G1594
									GH_A08G2091						GH_A09G2073			GH_D12G1512
									GH_A08G2095						GH_A09G2128			GH_D12G1432
									GH_A08G2121						GH_A09G2145			GH_D12G1424
									GH_A08G2184						GH_A09G2392			GH_D12G1408
									GH_A08G2187						GH_A09G2263			GH_D12G1357
									GH_A08G2190						GH_A09G2268			GH_D12G1344
									GH_A08G2230						GH_A09G2278			GH_D12G1111
									GH_A08G2244						GH_A09G2356			GH_D12G1105
									GH_A08G2256						GH_A09G2552			GH_D12G0892
									GH_A08G2267						GH_A09G2563			GH_D12G0987
									GH_A08G2280						GH_A09G2584			GH_D12G1013
									GH_A08G2284						GH_A09G2619			GH_D12G0626
									GH_A08G2312						GH_A09G2626			GH_D12G0569
									GH_A08G2329						GH_A09G2644			GH_D12G0177
									GH_A08G2346						GH_A09G2687			GH_D12G0117
									GH_A08G2381						GH_A09G2701			GH_D13G0040
									GH_A08G2386						GH_A09G2705			GH_D13G0128
									GH_A08G2405						GH_A10G2631			GH_D13G0191
									GH_A08G2418						GH_A10G2636			GH_D13G0212
									GH_A08G2427						GH_A10G2678			GH_D13G0397
									GH_A08G2485						GH_A10G2683			GH_D13G0494
									GH_A08G2497						GH_A10G2538			GH_D13G0495
									GH_A08G2507						GH_A10G2532			GH_D13G0566
									GH_A08G2543						GH_A10G2527			GH_D13G0312
									GH_A08G2582						GH_A10G2524			GH_D13G0590
									GH_A08G2593						GH_A10G2473			GH_D06G0278
									GH_A08G2608						GH_A10G2453			GH_D13G0810
									GH_A08G2652						GH_A10G2447			GH_D13G1106
									GH_A08G2667						GH_A10G2391			GH_D13G0945
									GH_A08G2724						GH_A10G2278			GH_D13G1220
									GH_A08G2751						GH_A10G2262			GH_D13G1323
									GH_A08G2794						GH_A10G2260			GH_D13G1327
									GH_A08G2823						GH_A10G2232			GH_D13G1861
									GH_A08G2828						GH_A10G2238			GH_D13G2166
									GH_A08G2840						GH_A10G2154			GH_D13G2530
									GH_A08G2848						GH_A10G2105			GH_D13G2212
									GH_A09G0028						GH_A10G2103			GH_D13G2584
									GH_A09G0227						GH_A10G2033			GH_D01G2495
									GH_A09G0276						GH_A10G2016			GH_D12G0271
									GH_A09G0281						GH_A10G1979			GH_D13G1039
									GH_A09G0294						GH_A10G1932			GH_D07G0933
									GH_A05G3779						GH_A10G1935			GH_D01G1174
									GH_A09G0325						GH_A10G1905			GH_D02G0885
									GH_A09G0334						GH_A10G1872			GH_D07G1591
									GH_A09G0344						GH_A10G1834			GH_D06G0272
									GH_A09G0429						GH_A10G1825			GH_D12G0320
									GH_A09G0562						GH_A10G1782			GH_D01G1549
									GH_A09G0558						GH_A10G1122			GH_D07G0980
									GH_A09G0605						GH_A10G1293			GH_D11G2264
									GH_A09G0619						GH_A10G1307
									GH_A09G0686						GH_A10G1323
									GH_A09G0695						GH_A10G1370
									GH_A09G0753						GH_A10G1518
									GH_A09G0754						GH_A10G1657
									GH_A09G0755						GH_A10G1661
									GH_A09G0863						GH_A10G1733
									GH_A09G0877						GH_A10G1745
									GH_A09G0859						GH_A10G1746
									GH_A09G0806						GH_A10G1023
									GH_A09G0887						GH_A10G1004
									GH_A09G0964						GH_A10G0985
									GH_A09G0968						GH_A10G0949
									GH_A09G0987						GH_A10G0924
									GH_A09G1054						GH_A10G0827
									GH_A09G1105						GH_A10G0717
									GH_A09G1121						GH_A10G0716
									GH_A09G1136						GH_A10G0690
									GH_A09G1178						GH_A10G0793
									GH_A09G1189						GH_A10G0806
									GH_A09G1248						GH_A10G0811
									GH_A09G1288						GH_A10G0816
									GH_A09G1296						GH_A10G0671
									GH_A09G1343						GH_A10G0633
									GH_A09G1371						GH_A10G0601
									GH_A09G1490						GH_A10G0591
									GH_A09G1570						GH_A10G0499
									GH_A09G1667						GH_A10G0497
									GH_A09G1672						GH_A10G0474
									GH_A09G1708						GH_A10G0461
									GH_A09G1738						GH_A10G0411
									GH_A09G1764						GH_A10G0403
									GH_A09G1935						GH_A10G0380
									GH_A09G1975						GH_A10G0369
									GH_A09G2017						GH_A10G0354
									GH_A09G2027						GH_A10G0335
									GH_A09G2041						GH_A10G0286
									GH_A09G2071						GH_A10G0221
									GH_A09G2115						GH_A10G0174
									GH_A09G2218						GH_A10G0142
									GH_A09G2227						GH_A10G0138
									GH_A09G2251						GH_A10G0127
									GH_A09G2387						GH_A10G0098
									GH_A09G2388						GH_A10G0086
									GH_A09G2395						GH_A10G0067
									GH_A09G2313						GH_A10G0058
									GH_A09G2324						GH_A10G0057
									GH_A09G2362						GH_A10G0032
									GH_A09G2378						GH_A10G0015
									GH_A09G2400						GH_A11G3747
									GH_A09G2416						GH_A11G3745
									GH_A09G2426						GH_A11G3732
									GH_A09G2485						GH_A11G3730
									GH_A09G2500						GH_A11G3636
									GH_A09G2512						GH_A11G3600
									GH_A09G2539						GH_A11G3598
									GH_A09G2541						GH_A11G3585
									GH_A09G2618						GH_A11G3495
									GH_A09G2658						GH_A11G3482
									GH_A09G2661						GH_A11G3412
									GH_A09G2667						GH_A11G3368
									GH_A09G2671						GH_A11G3364
									GH_A09G2693						GH_A11G3278
									GH_A10G2652						GH_A11G3202
									GH_A10G2664						GH_A11G3118
									GH_A10G2676						GH_A11G3113
									GH_A10G2523						GH_A11G3108
									GH_A10G2501						GH_A11G3098
									GH_A10G2491						GH_A11G3087
									GH_A10G2471						GH_A11G3082
									GH_A10G2419						GH_A11G3034
									GH_A02G0525						GH_A11G3032
									GH_A10G2317						GH_A11G3012
									GH_A10G2321						GH_A11G2984
									GH_A10G2315						GH_A11G2974
									GH_A10G2258						GH_A11G2966
									GH_A10G2254						GH_A11G2950
									GH_A10G2197						GH_A11G2812
									GH_A10G2064						GH_A11G2795
									GH_A10G2029						GH_A11G2731
									GH_A10G2019						GH_A11G2633
									GH_A10G1978						GH_A11G2456
									GH_A10G1881						GH_A11G2374
									GH_A10G1804						GH_A11G2058
									GH_A10G1040						GH_A11G2080
									GH_A10G1058						GH_A11G2109
									GH_A10G1140						GH_A11G2126
									GH_A10G1143						GH_A11G2149
									GH_A10G1159						GH_A11G2225
									GH_A10G1189						GH_A11G2288
									GH_A10G1256						GH_A11G2308
									GH_A10G1265						GH_A11G2313
									GH_A10G1282						GH_A11G2327
									GH_A10G1336						GH_A11G2329
									GH_A10G1355						GH_A11G2020
									GH_A10G1383						GH_A11G1963
									GH_A10G1384						GH_A11G1892
									GH_A10G1387						GH_A11G1867
									GH_A10G1391						GH_A11G1850
									GH_A10G1414						GH_A11G1828
									GH_A10G1473						GH_A11G1814
									GH_A10G1490						GH_A11G1802
									GH_A10G1516						GH_A11G1796
									GH_A10G1562						GH_A11G1774
									GH_A10G1588						GH_A11G1712
									GH_A10G1617						GH_A11G1674
									GH_A10G1641						GH_A11G1660
									GH_A10G1706						GH_A11G1635
									GH_A10G1709						GH_A11G1624
									GH_A10G1014						GH_A11G1617
									GH_A10G1011						GH_A11G1547
									GH_A10G0995						GH_A11G1529
									GH_A10G0948						GH_A11G1499
									GH_A10G0867						GH_A11G1490
									GH_A10G0839						GH_A11G1488
									GH_A10G0706						GH_A11G1474
									GH_A10G0772						GH_A11G1456
									GH_A10G0753						GH_A11G1403
									GH_A10G0751						GH_A11G1400
									GH_A10G0598						GH_A11G1373
									GH_A10G0590						GH_A11G1343
									GH_A10G0564						GH_A11G1330
									GH_A10G0537						GH_A11G1267
									GH_A10G0523						GH_A11G1247
									GH_A10G0500						GH_A11G1232
									GH_A10G0421						GH_A11G1196
									GH_A10G0379						GH_A11G1144
									GH_A10G0350						GH_A11G1140
									GH_A10G0345						GH_A11G1123
									GH_A10G0307						GH_A11G0996
									GH_A10G0296						GH_A11G0872
									GH_A10G0294						GH_A11G0858
									GH_A10G0237						GH_A11G0823
									GH_A10G0106						GH_A11G0792
									GH_A10G0076						GH_A11G0676
									GH_A10G0006						GH_A11G0661
									GH_A10G0005						GH_A11G0629
									GH_A11G3728						GH_A11G0613
									GH_A11G3727						GH_A11G0599
									GH_A11G3705						GH_A11G0587
									GH_A12G2415						GH_A11G0585
									GH_A11G3588						GH_A11G0573
									GH_A11G3584						GH_A11G0569
									GH_A11G3582						GH_A11G0567
									GH_A11G3558						GH_A11G0534
									GH_A11G3528						GH_A11G0512
									GH_A11G3472						GH_A11G0457
									GH_A11G3449						GH_A11G0419
									GH_A11G3326						GH_A11G0408
									GH_A11G3331						GH_A11G0399
									GH_A11G3302						GH_A11G0395
									GH_A11G3270						GH_A11G0386
									GH_A11G3062						GH_A11G0367
									GH_A11G3056						GH_A11G0361
									GH_A11G3031						GH_A11G0343
									GH_A11G2988						GH_A11G0334
									GH_A11G2973						GH_A11G0319
									GH_A11G2968						GH_A11G0248
									GH_A11G2967						GH_A11G0089
									GH_A11G2904						GH_A11G0240
									GH_A11G2892						GH_A11G0237
									GH_A11G2888						GH_A11G0202
									GH_A11G2784						GH_A11G0196
									GH_A11G2753						GH_A11G0184
									GH_A11G2543						GH_A11G0165
									GH_A11G2550						GH_A11G0163
									GH_A11G2545						GH_A11G0151
									GH_A11G2498						GH_A11G0125
									GH_A11G2441						GH_A11G0124
									GH_A11G2079						GH_A12G2938
									GH_A11G2124						GH_A12G2928
									GH_A11G2171						GH_A12G2910
									GH_A11G2214						GH_A12G2893
									GH_A11G2234						GH_A12G2842
									GH_A11G2256						GH_A12G2841
									GH_A11G2328						GH_A12G2835
									GH_A11G2047						GH_A12G2832
									GH_A11G1987						GH_A12G2828
									GH_A11G1948						GH_A12G2822
									GH_A11G1914						GH_A12G2815
									GH_A11G1909						GH_A12G2801
									GH_A11G1882						GH_A12G2800
									GH_A11G1880						GH_A12G2768
									GH_A11G1836						GH_A12G2753
									GH_A11G1820						GH_A12G2709
									GH_A11G1801						GH_A12G2704
									GH_A11G1772						GH_A12G2679
									GH_A11G1749						GH_A12G2678
									GH_A11G1648						GH_A12G2671
									GH_A11G1645						GH_A12G2641
									GH_A11G1613						GH_A12G2623
									GH_A11G1610						GH_A12G2605
									GH_A11G1597						GH_A12G2601
									GH_A11G1571						GH_A12G2591
									GH_A11G1559						GH_A12G2509
									GH_A11G1557						GH_A12G2452
									GH_A11G1543						GH_A12G2445
									GH_A11G1514						GH_A12G2438
									GH_A11G1503						GH_A12G2425
									GH_A11G1500						GH_A12G2419
									GH_A11G1497						GH_A12G2396
									GH_A11G1489						GH_A12G2390
									GH_A11G1425						GH_A12G2373
									GH_A11G1424						GH_A12G2246
									GH_A11G1413						GH_A12G2220
									GH_A11G1407						GH_A12G2196
									GH_A11G1401						GH_A12G2193
									GH_A11G1389						GH_A12G2187
									GH_A11G1338						GH_A12G2167
									GH_A11G1298						GH_A12G2148
									GH_A11G1284						GH_A12G2145
									GH_A11G1279						GH_A12G2138
									GH_A11G1251						GH_A12G2117
									GH_A11G1219						GH_A12G2072
									GH_A11G1191						GH_A12G2031
									GH_A11G1187						GH_A12G2021
									GH_A11G1180						GH_A12G1996
									GH_A11G1166						GH_A12G1942
									GH_A11G1114						GH_A12G1813
									GH_A11G1079						GH_A12G1812
									GH_A11G1069						GH_A12G1737
									GH_A11G1029						GH_A12G1734
									GH_A11G1014						GH_A12G1698
									GH_A11G0986						GH_A12G1689
									GH_A11G0932						GH_A12G1642
									GH_A11G0923						GH_A12G1634
									GH_A11G0898						GH_A12G1627
									GH_A11G0880						GH_A12G1602
									GH_A11G0853						GH_A12G1592
									GH_A11G0780						GH_A12G1588
									GH_A11G0760						GH_A12G1585
									GH_A11G0754						GH_A12G1517
									GH_A11G0733						GH_A12G1354
									GH_A11G0699						GH_A12G1353
									GH_A11G0678						GH_A12G1344
									GH_A11G0670						GH_A12G1326
									GH_A11G0669						GH_A12G1298
									GH_A11G0611						GH_A12G1274
									GH_A11G0596						GH_A12G1242
									GH_A11G0562						GH_A12G1219
									GH_A11G0558						GH_A12G1196
									GH_A11G0557						GH_A12G1025
									GH_A11G0544						GH_A12G0990
									GH_A11G0513						GH_A09G0621
									GH_A11G0506						GH_A12G0830
									GH_A11G0502						GH_A12G0767
									GH_A11G0461						GH_A12G0762
									GH_A11G0460						GH_A12G0708
									GH_A11G0418						GH_A12G0718
									GH_A11G0410						GH_A12G0680
									GH_A11G0400						GH_A12G0679
									GH_A11G0331						GH_A12G0677
									GH_A11G0315						GH_A03G0097
									GH_A11G0312						GH_A03G0084
									GH_A11G0289						GH_A03G0082
									GH_A11G0188						GH_A12G0607
									GH_A11G0185						GH_A12G0488
									GH_A11G0182						GH_A12G0479
									GH_A11G0180						GH_A12G0472
									GH_A11G0171						GH_A12G0471
									GH_A11G0170						GH_A12G0444
									GH_A11G0122						GH_A12G0349
									GH_A11G0084						GH_A12G0358
									GH_A11G0052						GH_A12G0360
									GH_A11G0020						GH_A12G0368
									GH_A12G2919						GH_A12G0176
									GH_A12G2904						GH_A12G0139
									GH_A12G2888						GH_A12G0125
									GH_A12G2839						GH_A12G0115
									GH_A12G2736						GH_A12G0103
									GH_A12G2657						GH_A12G0033
									GH_A12G2599						GH_A13G0012
									GH_A12G2490						GH_A13G0034
									GH_A12G2472						GH_A13G0091
									GH_A12G2451						GH_A13G0136
									GH_A12G2319						GH_A13G0145
									GH_A12G2315						GH_A13G0174
									GH_A12G2290						GH_A13G0185
									GH_A12G2270						GH_A13G0212
									GH_A12G2259						GH_A13G0275
									GH_A12G2245						GH_A13G0677
									GH_A12G2242						GH_A13G0355
									GH_A12G2227						GH_A13G0417
									GH_A12G2181						GH_A13G0723
									GH_A12G2180						GH_A13G0711
									GH_A12G2161						GH_A13G0699
									GH_A12G2152						GH_A13G0687
									GH_A12G2136						GH_A13G0682
									GH_A12G2132						GH_A13G0341
									GH_A12G2075						GH_A13G0340
									GH_A12G2057						GH_A13G0328
									GH_A12G2050						GH_A13G0674
									GH_A12G2033						GH_A13G0594
									GH_A12G2029						GH_A13G0552
									GH_A12G1997						GH_A13G0777
									GH_A12G1881						GH_A13G0780
									GH_A12G1830						GH_A06G0291
									GH_A12G1827						GH_A13G0868
									GH_A12G1801						GH_A13G0998
									GH_A12G1770						GH_A13G0974
									GH_A12G1721						GH_A13G0971
									GH_A12G1620						GH_A13G1068
									GH_A12G1487						GH_A13G1102
									GH_A12G1473						GH_A13G1107
									GH_A12G1448						GH_A13G1111
									GH_A12G1399						GH_A13G1292
									GH_A12G1365						GH_A13G1386
									GH_A12G1320						GH_A13G1419
									GH_A12G1306						GH_A13G1437
									GH_A12G1293						GH_A13G1473
									GH_A12G1284						GH_A13G1489
									GH_A12G1277						GH_A13G1511
									GH_A12G1272						GH_A13G1535
									GH_A12G1238						GH_A13G1540
									GH_A12G1192						GH_A13G1656
									GH_A12G1176						GH_A13G1676
									GH_A12G1170						GH_A13G1708
									GH_A12G1150						GH_A13G1938
									GH_A12G1139						GH_A13G1923
									GH_A12G1118						GH_A13G2038
									GH_A12G1069						GH_A13G2084
									GH_A12G0980						GH_A13G2111
									GH_A12G0879						GH_A13G2112
									GH_A12G0815						GH_A13G2116
									GH_A12G0837						GH_A13G2172
									GH_A12G0833						GH_A13G2202
									GH_A12G0730						GH_A13G2207
									GH_A12G0721						GH_A13G2223
									GH_A03G0095						GH_A13G2231
									GH_A12G0635						GH_A13G2252
									GH_A12G0609						GH_A13G2257
									GH_A12G0596						GH_A13G2287
									GH_A12G0584						GH_A13G2315
									GH_A12G0435						GH_A13G2347
									GH_A12G0078						GH_A13G2369
									GH_A12G0016						GH_A13G2410
									GH_A12G0007						GH_A13G2428
									GH_A13G0009						GH_A13G2444
									GH_A13G0039						GH_A13G2491
									GH_A13G0058						GH_A13G2581
									GH_A13G0068						GH_A13G2596
									GH_A13G0069						GH_A13G2610
									GH_A13G0125						GH_A13G2630
									GH_A13G0214						GH_A13G2634
									GH_A13G0277						GH_A01G2450
									GH_A13G0361						GH_A12G0207
									GH_A13G0369						GH_A12G0213
									GH_A13G0482						GH_A12G0257
									GH_A13G0750						GH_A06G1202
									GH_A13G0729						GH_A06G1551
									GH_A13G0728						GH_A05G2869
									GH_A13G0691						GH_A05G3620
									GH_A13G0685						GH_A04G0025
									GH_A13G0325						GH_A04G0016
									GH_A13G0308						GH_A13G2643
									GH_A13G0298						GH_A07G1587
									GH_A13G0658						GH_A02G1192
									GH_A13G0655						GH_A12G0292
									GH_A13G0650						GH_A04G1738
									GH_A13G0617						GH_A04G1715
									GH_A13G0782						GH_A12G0372
									GH_A13G0785						GH_A12G0375
									GH_A13G0853						GH_A12G0386
									GH_A13G1124						GH_A01G1435
									GH_A13G1170						GH_A07G1283
									GH_A13G1278						GH_A05G3634
									GH_A13G1314						GH_A07G1806
									GH_A13G1331						GH_A07G0966
									GH_A13G1345						GH_A07G0977
									GH_A13G1346						GH_A11G2170
									GH_A13G1358						GH_A06G1723
									GH_A13G1448						GH_A06G0183
									GH_A13G1507						GH_A03G0982
									GH_A13G1586						GH_A02G1223
									GH_A13G1599						GH_A12G1207
									GH_A13G1617						GH_D01G0099
									GH_A13G1631						GH_D01G0105
									GH_A13G1640						GH_D01G0109
									GH_A13G1648						GH_D01G0128
									GH_A13G1696						GH_D01G0191
									GH_A13G1745						GH_D01G0204
									GH_A13G1748						GH_D01G0205
									GH_A13G1753						GH_D01G0252
									GH_A13G1771						GH_D01G0389
									GH_A13G1797						GH_D01G0527
									GH_A13G1874						GH_D01G0541
									GH_A13G1879						GH_D01G0560
									GH_A13G1883						GH_D01G0630
									GH_A13G1908						GH_D01G0632
									GH_A13G1954						GH_D01G0804
									GH_A13G2000						GH_D01G0878
									GH_A13G2011						GH_D01G0926
									GH_A13G2019						GH_D01G1012
									GH_A13G2022						GH_D01G1027
									GH_A13G2058						GH_D01G1039
									GH_A13G2067						GH_D01G1066
									GH_A13G2129						GH_D01G1328
									GH_A13G2171						GH_D01G1433
									GH_A13G2177						GH_D01G1443
									GH_A13G2186						GH_D01G1486
									GH_A13G2198						GH_D01G1512
									GH_A13G2261						GH_D01G1577
									GH_A13G2376						GH_D01G1574
									GH_A13G2449						GH_D01G1563
									GH_A13G2458						GH_D01G1688
									GH_A13G2466						GH_D01G1650
									GH_A13G2481						GH_D01G1648
									GH_A13G2505						GH_D01G1712
									GH_A13G2517						GH_D01G1847
									GH_A13G2530						GH_D01G1772
									GH_A13G2534						GH_D01G1896
									GH_A13G2550						GH_D01G1998
									GH_A13G2591						GH_D01G2080
									GH_A13G2619						GH_D01G2101
									GH_A10G1187						GH_D01G2163
									GH_A12G0179						GH_D01G2123
									GH_A12G0197						GH_D01G2234
									GH_A12G0235						GH_D01G2257
									GH_A06G0340						GH_D01G2258
									GH_A06G0334						GH_D01G2262
									GH_A06G0325						GH_D01G2273
									GH_A06G0321						GH_D01G2411
									GH_A04G0827						GH_D02G0010
									GH_A04G0538						GH_D02G0033
									GH_A04G0023						GH_D02G0109
									GH_A08G0900						GH_D02G0210
									GH_A07G0999						GH_D02G0236
									GH_A01G1617						GH_D02G0344
									GH_A07G1585						GH_D02G0374
									GH_A12G1184						GH_D02G0375
									GH_A12G0313						GH_D02G0476
									GH_A04G1763						GH_D02G0497
									GH_A12G0398						GH_D02G0499
									GH_A12G0407						GH_D02G0578
									GH_A12G0411						GH_D02G0612
									GH_A07G1277						GH_D02G0635
									GH_A02G1826						GH_D02G0636
									GH_A08G1253						GH_D02G0741
									GH_A07G0965						GH_D02G0859
									GH_A12G1381						GH_D02G1166
									GH_A06G0186						GH_D02G1181
									GH_A04G0626						GH_D02G1190
									GH_D01G0062						GH_D02G1083
									GH_D01G0264						GH_D03G0974
									GH_D01G0289						GH_D03G0903
									GH_D01G0388						GH_D03G0663
									GH_D01G0410						GH_D03G0646
									GH_D01G0411						GH_D03G0666
									GH_D01G0438						GH_D03G0609
									GH_D01G0460						GH_D03G0558
									GH_D01G0540						GH_D03G0423
									GH_D01G0544						GH_D03G0511
									GH_D01G0622						GH_D03G0524
									GH_D01G0671						GH_D03G0351
									GH_D01G0674						GH_D03G0338
									GH_D01G0721						GH_D03G0330
									GH_D01G0782						GH_D03G0322
									GH_D01G0783						GH_D03G0319
									GH_D01G0833						GH_D03G0162
									GH_D01G0915						GH_D03G0156
									GH_D01G0954						GH_D03G0154
									GH_D01G0994						GH_D03G0067
									GH_D01G1094						GH_D03G0045
									GH_D01G1224						GH_D03G1950
									GH_D01G1245						GH_D03G1829
									GH_D01G1275						GH_D03G1764
									GH_D01G1327						GH_D03G1724
									GH_D01G1482						GH_D03G1711
									GH_D01G1543						GH_D03G1657
									GH_D01G1602						GH_D03G1632
									GH_D01G1614						GH_D03G1592
									GH_D01G1708						GH_D03G1545
									GH_D01G1675						GH_D03G1514
									GH_D01G1745						GH_D03G1393
									GH_D01G1855						GH_D03G1230
									GH_D01G1852						GH_D03G1178
									GH_D01G1868						GH_D03G1177
									GH_D01G1878						GH_D03G1047
									GH_D01G1898						GH_D03G1105
									GH_D01G1901						GH_D03G1021
									GH_D01G1950						GH_D02G1383
									GH_D01G1986						GH_D02G1419
									GH_D01G2010						GH_D02G1542
									GH_D01G2048						GH_D02G1568
									GH_D01G2081						GH_D02G1587
									GH_D01G2174						GH_D02G1633
									GH_D01G2203						GH_D02G1714
									GH_D01G2209						GH_D02G1866
									GH_D01G2213						GH_D02G1901
									GH_D01G2236						GH_D02G1907
									GH_D01G2259						GH_D02G1931
									GH_D01G2345						GH_D02G1980
									GH_D01G2349						GH_D02G2083
									GH_D01G2353						GH_D02G2092
									GH_D01G2396						GH_D02G2105
									GH_D01G2520						GH_D02G2109
									GH_D01G2532						GH_D02G2247
									GH_D01G2540						GH_D02G2285
									GH_D01G2542						GH_D02G2307
									GH_D01G2551						GH_D02G2340
									GH_D01G2576						GH_D02G2415
									GH_D02G0140						GH_D02G2578
									GH_D02G0189						GH_D02G2587
									GH_D02G0250						GH_D05G4051
									GH_D02G0255						GH_D05G3945
									GH_D02G0326						GH_D05G3896
									GH_D02G0357						GH_D05G3826
									GH_D02G0391						GH_D05G3515
									GH_D02G0417						GH_D05G3496
									GH_D02G0512						GH_D04G0910
									GH_D02G0585						GH_D04G1022
									GH_D02G0627						GH_D04G0914
									GH_D02G0639						GH_D04G1115
									GH_D02G0694						GH_D04G1084
									GH_D02G0817						GH_D04G1321
									GH_D02G0819						GH_D04G1323
									GH_D02G0915						GH_D04G1369
									GH_D02G1118						GH_D04G1383
									GH_D03G0882						GH_D04G1434
									GH_D03G0699						GH_D04G1457
									GH_D03G0742						GH_D04G1526
									GH_D03G0744						GH_D04G1600
									GH_D03G0843						GH_D04G1801
									GH_D03G0665						GH_D04G1938
									GH_D03G0859						GH_D04G1980
									GH_D03G0583						GH_D04G2072
									GH_D03G0598						GH_D04G2087
									GH_D03G0760						GH_D04G2111
									GH_D03G0764						GH_D05G0018
									GH_D03G0431						GH_D05G0030
									GH_D03G0465						GH_D05G0062
									GH_D03G0270						GH_D05G0091
									GH_D03G0145						GH_D05G0127
									GH_D03G0096						GH_D05G0135
									GH_D03G0088						GH_D05G0177
									GH_D03G0075						GH_D05G0259
									GH_D03G1656						GH_D05G0356
									GH_D03G1654						GH_D05G0427
									GH_D03G1642						GH_D05G0637
									GH_D03G1520						GH_D05G0726
									GH_D03G1482						GH_D05G0759
									GH_D03G1455						GH_D05G0783
									GH_D03G1441						GH_D05G0805
									GH_D03G1432						GH_D05G0897
									GH_D03G1329						GH_D05G0951
									GH_D03G1239						GH_D05G0954
									GH_D03G1234						GH_D05G1028
									GH_D03G1206						GH_D05G1040
									GH_D03G1199						GH_D05G1077
									GH_D03G1193						GH_D05G1124
									GH_D03G1100						GH_D05G1149
									GH_D03G1142						GH_D05G1151
									GH_D02G1075						GH_D05G1178
									GH_D02G1094						GH_D05G1187
									GH_D02G1310						GH_D05G1235
									GH_D02G1231						GH_D05G1246
									GH_D02G1362						GH_D05G1280
									GH_D02G1236						GH_D05G1310
									GH_D02G1379						GH_D05G1327
									GH_D02G1412						GH_D05G1340
									GH_D02G1488						GH_D05G1380
									GH_D02G1492						GH_D05G1434
									GH_D02G1505						GH_D05G1461
									GH_D02G1576						GH_D05G1471
									GH_D02G1590						GH_D05G1491
									GH_D02G1636						GH_D05G1517
									GH_D02G1641						GH_D05G1600
[truncated: 1,760 more rows]
