# Supplementary material for: Subgenome Bias and Temporal Postponement of Gene Expression Contributes to the Distinctions of Fiber Quality in Gossypium Species
Source: Front Plant Sci. 2021 Dec 23;12:819679. doi: 10.3389/fpls.2021.819679 (PMC8733733; doi:10.3389/fpls.2021.819679)
Supplement: Supplementary file 8 [file Table_7.XLSX]

## Sheet: S7
Supplementary Table 7. WGCNA information of G. barbadense (Hai7124)
Genes in magenta module specific at 0 DPA			Genes in tan module specific at 1 DPA			Genes in pink module specific at 3 DPA			Genes in yellow module specific at 5 DPA			Genes in brown module specific at 10 DPA			Genes in green module specific at 20 DPA in Hai7124			Genes in blue module specific at 25 DPA in Hai7124
Gene ID	Transcription factor genes	Classification	Gene ID	Transcription factor genes	Classification	Gene ID	Transcription factor genes	Classification	Gene ID	Transcription factor genes	Classification	Gene ID	Transcription factor genes	Classification	Gene ID	Transcription factor genes	Classification	Gene ID	Transcription factor genes	Classification
GB_A01G0180	GB_D09G1365	AP2	GB_A01G0386	GB_A13G0367	B3	GB_A01G0071	GB_D05G0997	AP2	GB_A01G0108	GB_D10G1038	AP2	GB_A01G0005	GB_A05G1021	AP2	GB_A01G0086	GB_A04G0591	AP2	GB_A01G0014	GB_A05G4355	AP2
GB_A01G0194	GB_D03G1543	AP2	GB_A01G1044	GB_A01G2078	B3	GB_A01G0209	GB_A05G4380	ARF	GB_A01G0146	GB_A05G0358	ARF	GB_A01G0008	GB_A05G1613	ARF	GB_A01G0110	GB_D04G0954	AP2	GB_A01G0033	GB_A10G2268	AP2
GB_A01G0752	GB_D08G0016	AP2	GB_A01G1089	GB_A03G1169	B3	GB_A01G0336	GB_A06G0448	ARF	GB_A01G0153	GB_A09G1790	ARF	GB_A01G0028	GB_D05G1032	ARF	GB_A01G0147	GB_A11G1108	bHLH	GB_A01G0034	GB_A10G2447	AP2
GB_A01G0765	GB_A01G2282	B3	GB_A01G1194	GB_D03G0187	B3	GB_A01G0433	GB_D05G2351	ARF	GB_A01G0228	GB_A11G0250	ARF	GB_A01G0060	GB_D05G1634	ARF	GB_A01G0151	GB_A06G1465	bHLH	GB_A01G0210	GB_A03G0446	AP2
GB_A01G0862	GB_A04G1500	B3	GB_A01G2294	GB_D02G1295	B3	GB_A01G0588	GB_D07G2127	ARF	GB_A01G0288	GB_D03G1573	ARF	GB_A01G0090	GB_D06G0443	ARF	GB_A01G0155	GB_A08G0671	bHLH	GB_A01G0277	GB_A02G1739	AP2
GB_A01G0930	GB_D06G0719	B3	GB_A01G2454	GB_A03G1387	BBR-BPC	GB_A01G0829	GB_A01G0071	B3	GB_A01G0505	GB_D09G1628	ARF	GB_A01G0173	GB_D13G2672	ARF	GB_A01G0196	GB_A09G2758	bHLH	GB_A01G0296	GB_A07G1353	AP2
GB_A01G1048	GB_D12G2718	B3	GB_A01G2606	GB_D04G1575	BES1	GB_A01G0868	GB_A01G0057	B3	GB_A01G0547	GB_D11G0246	ARF	GB_A01G0215	GB_A03G1584	ARR-B	GB_A01G0273	GB_A10G0326	bHLH	GB_A01G0414	GB_A08G2709	AP2
GB_A01G1056	GB_D12G1409	B3	GB_A02G0312	GB_A03G1448	bHLH	GB_A01G0929	GB_D01G0064	B3	GB_A01G0557	GB_A01G0283	ARR-B	GB_A01G0345	GB_A08G2959	ARR-B	GB_A01G0290	GB_D07G2285	bHLH	GB_A01G0487	GB_A10G0923	AP2
GB_A01G1107	GB_A11G0930	BES1	GB_A02G0675	GB_A07G0839	bHLH	GB_A01G0965	GB_D04G1886	B3	GB_A01G0560	GB_A10G1966	ARR-B	GB_A01G0346	GB_A03G1439	B3	GB_A01G0542	GB_D11G1137	bHLH	GB_A01G0489	GB_A11G3611	AP2
GB_A01G1827	GB_A05G0306	bHLH	GB_A02G0744	GB_A10G0877	bHLH	GB_A01G1006	GB_D05G1703	B3	GB_A01G0622	GB_D01G0281	ARR-B	GB_A01G0347	GB_A07G0388	B3	GB_A01G0624	GB_D11G3555	bHLH	GB_A01G0541	GB_A11G2070	AP2
GB_A01G1828	GB_A07G1460	bHLH	GB_A02G1060	GB_A02G1965	bHLH	GB_A01G1010	GB_D09G2034	B3	GB_A01G0629	GB_D10G1958	ARR-B	GB_A01G0348	GB_A03G2248	B3	GB_A01G0697	GB_D04G0746	bHLH	GB_A01G0559	GB_D04G0111	AP2
GB_A01G1904	GB_A09G0999	bHLH	GB_A02G1332	GB_A13G2150	bHLH	GB_A01G1200	GB_A09G1829	bHLH	GB_A01G0747	GB_A08G2672	B3	GB_A01G0362	GB_A08G0159	B3	GB_A01G0782	GB_D10G0332	bHLH	GB_A01G0649	GB_D08G0978	AP2
GB_A01G1950	GB_A09G2267	bHLH	GB_A02G1558	GB_D05G2151	bHLH	GB_A01G1344	GB_A12G0548	bHLH	GB_A01G0751	GB_A12G1412	B3	GB_A01G0376	GB_A10G2776	B3	GB_A01G0865	GB_A09G0946	bZIP	GB_A01G0684	GB_D10G2250	AP2
GB_A01G2037	GB_D04G2080	bHLH	GB_A02G1604	GB_D08G2496	bHLH	GB_A01G1515	GB_A03G0822	bHLH	GB_A01G0775	GB_D03G0186	B3	GB_A01G0411	GB_D10G0485	B3	GB_A01G0892	GB_A01G1134	bZIP	GB_A01G0704	GB_D10G2402	AP2
GB_A01G2063	GB_A05G1935	bZIP	GB_A03G0093	GB_D13G0346	bHLH	GB_A01G1602	GB_A05G0800	bHLH	GB_A01G0781	GB_D10G1248	B3	GB_A01G0461	GB_D12G0695	B3	GB_A01G0934	GB_A03G0024	bZIP	GB_A01G0713	GB_D03G0347	AP2
GB_A01G2126	GB_A05G2157	bZIP	GB_A03G0154	GB_D03G0120	bHLH	GB_A01G1689	GB_A06G0076	bHLH	GB_A01G0903	GB_D12G0696	B3	GB_A01G0615	GB_A05G1707	bHLH	GB_A01G0948	GB_A03G2292	bZIP	GB_A01G0724	GB_D05G0086	AP2
GB_A01G2148	GB_A11G1152	bZIP	GB_A03G0585	GB_D09G0849	bHLH	GB_A01G1730	GB_A07G0531	bHLH	GB_A01G0949	GB_A02G1763	bHLH	GB_A01G0630	GB_A07G0456	bHLH	GB_A01G0976	GB_A10G1596	bZIP	GB_A01G0803	GB_D07G1355	AP2
GB_A01G2170	GB_A06G0444	bZIP	GB_A03G0899	GB_D09G1028	bHLH	GB_A01G1861	GB_A08G0586	bHLH	GB_A01G0972	GB_A05G1525	bHLH	GB_A01G0695	GB_A08G0317	bHLH	GB_A01G0994	GB_D02G2437	bZIP	GB_A01G0817	GB_D08G2693	AP2
GB_A01G2231	GB_A07G1395	bZIP	GB_A03G1291	GB_D09G1372	bHLH	GB_A01G1870	GB_A08G1561	bHLH	GB_A01G0980	GB_A05G1938	bHLH	GB_A01G0741	GB_A11G1274	bHLH	GB_A01G1037	GB_D12G0263	bZIP	GB_A01G0820	GB_D10G1075	AP2
GB_A01G2282	GB_D02G1493	bZIP	GB_A03G1448	GB_A11G1812	bZIP	GB_A01G1875	GB_A08G2194	bHLH	GB_A01G0989	GB_A10G2822	bHLH	GB_A01G0755	GB_A12G2927	bHLH	GB_A01G1057	GB_A05G1979	C2H2	GB_A01G0823	GB_D11G3622	AP2
GB_A01G2337	GB_D05G1962	bZIP	GB_A03G1662	GB_A05G2596	bZIP	GB_A01G1892	GB_A13G1692	bHLH	GB_A01G1015	GB_A11G2040	bHLH	GB_A01G0761	GB_A02G0184	bHLH	GB_A01G1072	GB_A07G1614	C2H2	GB_A01G0840	GB_A08G0791	ARF
GB_A01G2609	GB_D05G2176	bZIP	GB_A03G1721	GB_D05G1892	bZIP	GB_A01G1893	GB_D06G0263	bHLH	GB_A01G1017	GB_A11G2050	bHLH	GB_A01G0766	GB_A05G0254	bHLH	GB_A01G1151	GB_A10G2358	C2H2	GB_A01G0850	GB_D08G0802	ARF
GB_A02G0132	GB_D11G1184	bZIP	GB_A03G2058	GB_D08G2397	bZIP	GB_A01G1898	GB_D07G0540	bHLH	GB_A01G1026	GB_A12G2370	bHLH	GB_A01G0772	GB_A05G0374	bHLH	GB_A01G1276	GB_A05G1223	C2H2	GB_A01G0878	GB_A04G1275	ARR-B
GB_A02G0696	GB_D05G2599	bZIP	GB_A03G2079	GB_A07G0477	C2H2	GB_A01G2015	GB_D07G0995	bHLH	GB_A01G1047	GB_A13G0213	bHLH	GB_A01G0799	GB_A08G1320	bHLH	GB_A01G1361	GB_A09G1176	C2H2	GB_A01G0919	GB_A12G2905	ARR-B
GB_A02G1660	GB_D06G0440	bZIP	GB_A03G2365	GB_A10G0947	C2H2	GB_A01G2185	GB_D11G1518	bHLH	GB_A01G1160	GB_A01G0523	bHLH	GB_A01G0833	GB_D03G0324	bHLH	GB_A01G1472	GB_A12G1895	C2H2	GB_A01G0982	GB_A01G0203	ARR-B
GB_A02G1991	GB_D07G1397	bZIP	GB_A04G0668	GB_A09G2558	C2H2	GB_A01G2247	GB_D12G1842	bHLH	GB_A01G1516	GB_A03G0053	bHLH	GB_A01G0874	GB_D05G3540	bHLH	GB_A01G1537	GB_D07G2407	C2H2	GB_A01G1007	GB_A03G0072	ARR-B
GB_A02G2046	GB_D12G0845	bZIP	GB_A04G0786	GB_D11G1721	C2H2	GB_A01G2388	GB_A05G2665	bZIP	GB_A01G1697	GB_A02G1853	bHLH	GB_A01G0890	GB_D10G1700	bHLH	GB_A01G1563	GB_D12G1879	C2H2	GB_A01G1296	GB_A05G0061	ARR-B
GB_A03G0244	GB_A05G2110	C2H2	GB_A04G1146	GB_D08G1712	C2H2	GB_A01G2422	GB_A05G2836	bZIP	GB_A01G1744	GB_A05G2199	bHLH	GB_A01G0897	GB_D11G1309	bHLH	GB_A01G1712	GB_D12G1144	C2H2	GB_A01G1314	GB_A08G1957	ARR-B
GB_A03G0536	GB_A11G1170	C2H2	GB_A04G1760	GB_A12G0573	C3H	GB_A01G2492	GB_A12G0250	bZIP	GB_A01G1944	GB_A05G2705	bHLH	GB_A01G0907	GB_D11G2846	bHLH	GB_A01G1855	GB_A07G0810	C3H	GB_A01G1379	GB_A12G2406	ARR-B
GB_A03G0597	GB_A01G1388	C2H2	GB_A05G0103	GB_D12G1673	C3H	GB_A01G2603	GB_D01G0561	bZIP	GB_A01G1981	GB_A07G0058	bHLH	GB_A01G0931	GB_D13G2125	bHLH	GB_A01G2071	GB_A08G0322	C3H	GB_A01G1433	GB_A13G2233	ARR-B
GB_A03G0718	GB_A09G1243	C2H2	GB_A05G0140	GB_D04G0889	C3H	GB_A02G0029	GB_D06G1245	bZIP	GB_A01G2002	GB_A07G2375	bHLH	GB_A01G0969	GB_D03G0603	bHLH	GB_A01G2083	GB_A09G1224	C3H	GB_A01G1466	GB_D12G2915	ARR-B
GB_A03G1107	GB_A12G0022	C2H2	GB_A05G0400	GB_D09G0598	CO-like	GB_A02G0097	GB_D03G1971	bZIP	GB_A01G2044	GB_A07G2479	bHLH	GB_A01G0970	GB_D02G0194	bHLH	GB_A01G2179	GB_D04G0095	C3H	GB_A01G1701	GB_D01G0197	ARR-B
GB_A03G1173	GB_D02G2568	C2H2	GB_A05G0425	GB_D10G1018	Dof	GB_A02G0183	GB_D06G2199	bZIP	GB_A01G2090	GB_A08G1348	bHLH	GB_A01G1003	GB_D06G0236	bHLH	GB_A01G2193	GB_D07G1338	C3H	GB_A01G1711	GB_D05G0523	ARR-B
GB_A03G1233	GB_D06G2035	C2H2	GB_A05G0441	GB_A02G1429	ERF	GB_A02G0269	GB_A08G0712	C2H2	GB_A01G2110	GB_A09G1285	bHLH	GB_A01G1232	GB_D11G3668	bHLH	GB_A01G2194	GB_D01G1468	C3H	GB_A01G1762	GB_D08G1951	ARR-B
GB_A03G1252	GB_A07G0392	C3H	GB_A05G0634	GB_A07G0350	ERF	GB_A02G0324	GB_A08G2061	C2H2	GB_A01G2112	GB_A11G1414	bHLH	GB_A01G1247	GB_D12G1691	bHLH	GB_A01G2216	GB_A03G1809	CO-like	GB_A01G1809	GB_D09G2506	ARR-B
GB_A03G1305	GB_A09G1191	C3H	GB_A05G0754	GB_D07G0359	ERF	GB_A02G0350	GB_D02G0419	C2H2	GB_A01G2114	GB_A11G0378	bHLH	GB_A01G1362	GB_D12G0519	bHLH	GB_A01G2230	GB_A13G0308	DBB	GB_A01G1915	GB_D12G2410	ARR-B
GB_A03G1464	GB_D11G1260	C3H	GB_A05G0903	GB_D11G1503	ERF	GB_A02G0369	GB_D04G0792	C2H2	GB_A01G2118	GB_A12G2375	bHLH	GB_A01G1368	GB_D12G0282	bHLH	GB_A01G2246	GB_D13G0304	DBB	GB_A01G2166	GB_D12G1644	ARR-B
GB_A03G1554	GB_A12G0075	CO-like	GB_A05G1626	GB_A07G2315	FAR1	GB_A02G0451	GB_D08G2045	C2H2	GB_A01G2133	GB_A13G0336	bHLH	GB_A01G1378	GB_A03G2253	bZIP	GB_A01G2270	GB_A05G3110	Dof	GB_A01G2167	GB_D13G2180	ARR-B
GB_A03G1636	GB_D12G0081	CO-like	GB_A05G1755	GB_A06G1546	G2-like	GB_A02G0577	GB_D12G1786	C2H2	GB_A01G2283	GB_D05G1965	bHLH	GB_A01G1465	GB_A05G4334	bZIP	GB_A01G2274	GB_A10G0279	Dof	GB_A01G2184	GB_A01G0649	B3
GB_A03G1769	GB_D08G1468	CO-like	GB_A05G1765	GB_A02G1332	HSF	GB_A02G0604	GB_D12G1647	C2H2	GB_A01G2323	GB_D10G2781	bHLH	GB_A01G1588	GB_A07G1185	bZIP	GB_A01G2340	GB_D05G1655	Dof	GB_A01G2190	GB_A05G1635	B3
GB_A03G1790	GB_A12G2774	Dof	GB_A05G2151	GB_A07G0120	HSF	GB_A02G0625	GB_A01G2185	C3H	GB_A01G2341	GB_D11G2095	bHLH	GB_A01G1737	GB_A12G0934	bZIP	GB_A01G2387	GB_D07G0650	Dof	GB_A01G2227	GB_A07G1716	B3
GB_A03G1812	GB_A07G1206	E2F/DP	GB_A05G2803	GB_D09G0603	LBD	GB_A02G0733	GB_A07G2415	C3H	GB_A01G2457	GB_D05G2217	bHLH	GB_A01G1757	GB_A13G1857	bZIP	GB_A01G2575	GB_D05G3079	Dof	GB_A01G2374	GB_A07G2690	B3
GB_A03G1814	GB_D07G1203	E2F/DP	GB_A05G3431	GB_A03G2058	LSD	GB_A02G0796	GB_A09G0475	C3H	GB_A01G2503	GB_D05G2702	bHLH	GB_A01G1760	GB_D02G2399	bZIP	GB_A01G2596	GB_D06G1514	Dof	GB_A01G2383	GB_A13G0164	B3
GB_A03G1875	GB_D06G1286	EIL	GB_A05G4010	GB_D05G2618	MIKC	GB_A02G0889	GB_A13G2375	C3H	GB_A02G0007	GB_D07G0070	bHLH	GB_A01G1820	GB_D11G2407	bZIP	GB_A02G0167	GB_D11G0385	Dof	GB_A01G2392	GB_A02G0033	B3
GB_A03G2057	GB_A08G1738	ERF	GB_A05G4149	GB_D13G0486	MIKC	GB_A02G0914	GB_D12G1542	C3H	GB_A02G0008	GB_D07G1477	bHLH	GB_A01G1840	GB_D13G1796	bZIP	GB_A02G0205	GB_D04G2202	Dof	GB_A01G2393	GB_A09G1025	B3
GB_A03G2352	GB_A11G3623	ERF	GB_A06G0156	GB_A01G2058	M-type	GB_A02G1143	GB_D08G0818	C3H	GB_A02G0018	GB_D07G2457	bHLH	GB_A01G1851	GB_A05G0597	C2H2	GB_A02G0215	GB_A01G1453	E2F/DP	GB_A01G2456	GB_A10G0472	B3
GB_A03G2530	GB_A13G2529	ERF	GB_A06G0586	GB_A07G1340	MYB	GB_A02G1208	GB_D11G0474	C3H	GB_A02G0024	GB_D09G1133	bHLH	GB_A01G1917	GB_A12G2463	C2H2	GB_A02G0232	GB_A01G2413	E2F/DP	GB_A01G2527	GB_D04G1888	B3
GB_A04G0027	GB_A02G0680	ERF	GB_A06G0620	GB_A11G3191	MYB	GB_A02G1359	GB_A13G2541	CO-like	GB_A02G0062	GB_D11G0963	bHLH	GB_A01G1925	GB_A03G1441	C2H2	GB_A02G0345	GB_A05G0356	ERF	GB_A01G2544	GB_D05G1657	B3
GB_A04G0036	GB_A07G1521	ERF	GB_A06G0635	GB_A01G0628	NAC	GB_A02G1373	GB_A02G0350	CPP	GB_A02G0200	GB_A07G2037	bZIP	GB_A01G1998	GB_A12G0085	C2H2	GB_A02G0431	GB_A07G0407	ERF	GB_A01G2572	GB_D07G0394	B3
GB_A04G0416	GB_A07G1631	ERF	GB_A06G0769	GB_D11G3048	NF-YB	GB_A02G1459	GB_A10G1421	ERF	GB_A02G0276	GB_A12G0222	bZIP	GB_A01G2008	GB_D07G1292	C2H2	GB_A02G0482	GB_A03G1883	ERF	GB_A01G2573	GB_D07G1721	B3
GB_A04G1265	GB_A12G0768	ERF	GB_A06G1618	GB_A12G1976	RAV	GB_A02G1584	GB_A12G2815	ERF	GB_A02G0367	GB_A01G2132	bZIP	GB_A01G2032	GB_D07G1632	C2H2	GB_A02G0484	GB_A08G0652	ERF	GB_A01G2584	GB_D07G2664	B3
GB_A04G1446	GB_A13G0232	ERF	GB_A06G1624	GB_A13G0547	RAV	GB_A02G1590	GB_A07G2487	ERF	GB_A02G0417	GB_A02G0813	bZIP	GB_A01G2064	GB_D12G2389	C2H2	GB_A02G0528	GB_A08G1733	ERF	GB_A02G0125	GB_D08G1316	B3
GB_A04G1462	GB_D09G0131	ERF	GB_A06G2094	GB_D12G1963	RAV	GB_A02G1629	GB_A11G1467	ERF	GB_A02G0456	GB_A03G2211	bZIP	GB_A01G2093	GB_D12G1143	C2H2	GB_A02G0626	GB_A11G0245	ERF	GB_A02G0197	GB_D02G0042	B3
GB_A04G1773	GB_D11G0824	ERF	GB_A06G2443	GB_D13G0305	SRS	GB_A02G1927	GB_D11G1403	ERF	GB_A02G0469	GB_A08G0697	bZIP	GB_A01G2107	GB_A05G0626	C3H	GB_A02G0674	GB_D05G0357	ERF	GB_A02G0201	GB_D02G2395	B3
GB_A05G0066	GB_D13G2462	ERF	GB_A07G0477	GB_A09G0651	TCP	GB_A02G1943	GB_D12G1353	ERF	GB_A02G0518	GB_A12G1110	bZIP	GB_A01G2146	GB_A07G1338	C3H	GB_A02G0939	GB_A11G0760	FAR1	GB_A02G0295	GB_D09G0875	B3
GB_A05G0178	GB_D02G0721	ERF	GB_A07G0500	GB_D09G1558	Trihelix	GB_A02G2000	GB_D12G1650	ERF	GB_A02G0821	GB_D09G0799	bZIP	GB_A01G2149	GB_A11G1224	C3H	GB_A02G0951	GB_A11G2959	GATA	GB_A02G0305	GB_D07G1459	B3
GB_A05G0393	GB_D05G2569	ERF	GB_A07G0582	GB_D10G0960	WOX	GB_A02G2055	GB_A12G0238	G2-like	GB_A02G0830	GB_D11G1862	bZIP	GB_A01G2158	GB_D05G0311	C3H	GB_A02G1102	GB_D11G1618	GRAS	GB_A02G0321	GB_D06G2399	BES1
GB_A05G0556	GB_D06G1567	ERF	GB_A07G0805	GB_A10G0060	WRKY	GB_A02G2067	GB_D12G0254	G2-like	GB_A02G0895	GB_D12G0238	bZIP	GB_A01G2213	GB_D05G0619	C3H	GB_A02G1445	GB_A13G2293	HB-other	GB_A02G0344	GB_D05G2646	BES1
GB_A05G0657	GB_D07G1534	ERF	GB_A07G0839	GB_D11G2436	WRKY	GB_A03G0069	GB_A06G0814	GATA	GB_A02G0931	GB_D01G2276	bZIP	GB_A01G2221	GB_D07G0398	C3H	GB_A02G1451	GB_D02G2325	HB-PHD	GB_A02G0362	GB_A01G2227	bHLH
GB_A05G0954	GB_D07G1645	ERF	GB_A07G0854	GB_D08G0652	WRKY	GB_A03G0322	GB_A06G1041	GATA	GB_A02G1006	GB_D02G2358	bZIP	GB_A01G2235	GB_D05G3546	C3H	GB_A02G1510	GB_A12G1378	HD-ZIP	GB_A02G0384	GB_A02G1578	bHLH
GB_A05G1151	GB_D12G0744	ERF	GB_A07G1340	GB_D12G1880	WRKY	GB_A03G0604	GB_D08G1719	GATA	GB_A02G1107	GB_D07G1185	bZIP	GB_A01G2248	GB_D13G2328	C3H	GB_A02G1575	GB_D11G0830	HD-ZIP	GB_A02G0400	GB_A04G1283	bHLH
GB_A05G1188	GB_D13G0225	ERF	GB_A07G1477			GB_A03G0699	GB_A01G0965	GRAS	GB_A02G1202	GB_D10G1366	bZIP	GB_A01G2347	GB_D10G1979	CAMTA	GB_A02G1672	GB_A12G1821	HSF	GB_A02G0401	GB_A05G1700	bHLH
GB_A05G1213	GB_A03G1233	G2-like	GB_A07G2315			GB_A03G0713	GB_A02G0003	GRAS	GB_A02G1225	GB_D11G1018	bZIP	GB_A01G2370	GB_A09G0728	CO-like	GB_A02G1690	GB_D09G0870	HSF	GB_A02G0402	GB_A05G2071	bHLH
GB_A05G1229	GB_A08G0206	G2-like	GB_A08G0765			GB_A03G0732	GB_A08G2079	GRAS	GB_A02G1433	GB_D13G0321	bZIP	GB_A01G2394	GB_D05G0633	CO-like	GB_A02G1829	GB_A11G2002	LBD	GB_A02G0503	GB_A05G2079	bHLH
GB_A05G1434	GB_A11G2956	G2-like	GB_A08G0863			GB_A03G0779	GB_A11G3806	GRAS	GB_A02G1610	GB_D12G1094	bZIP	GB_A01G2395	GB_D07G2248	CO-like	GB_A02G1874	GB_A10G0969	LBD	GB_A02G0506	GB_A05G2260	bHLH
GB_A05G1454	GB_A12G1971	G2-like	GB_A08G0968			GB_A03G0956	GB_A12G2500	GRAS	GB_A02G1717	GB_A03G1775	C2H2	GB_A01G2539	GB_D04G1917	DBB	GB_A02G2017	GB_A12G0737	LBD	GB_A02G0529	GB_A08G2505	bHLH
GB_A05G1475	GB_A13G1607	G2-like	GB_A08G1138			GB_A03G1119	GB_D01G1034	GRAS	GB_A02G1733	GB_A02G1932	C2H2	GB_A01G2559	GB_A05G0771	Dof	GB_A03G0028	GB_D10G1021	LBD	GB_A02G0557	GB_A10G0642	bHLH
GB_A05G1648	GB_A13G0549	G2-like	GB_A08G1504			GB_A03G1259	GB_D09G0460	GRAS	GB_A02G1753	GB_A04G0924	C2H2	GB_A01G2564	GB_A11G2584	Dof	GB_A03G0183	GB_A08G1940	LSD	GB_A02G0590	GB_A10G1404	bHLH
GB_A05G1686	GB_A13G0846	G2-like	GB_A08G1539			GB_A03G1411	GB_D08G2069	GRAS	GB_A02G1763	GB_A07G2473	C2H2	GB_A01G2566	GB_A12G1918	Dof	GB_A03G0340	GB_D08G1931	LSD	GB_A02G0599	GB_A11G0415	bHLH
GB_A05G1703	GB_D02G1420	G2-like	GB_A08G2064			GB_A03G1505	GB_D12G2499	GRAS	GB_A02G1822	GB_A08G0458	C2H2	GB_A01G2569	GB_D05G2458	Dof	GB_A03G0447	GB_D10G0052	LSD	GB_A02G0621	GB_A11G3580	bHLH
GB_A05G1728	GB_D07G0666	G2-like	GB_A08G2705			GB_A03G1512	GB_A05G0473	HB-other	GB_A02G1904	GB_A08G0829	C2H2	GB_A01G2574	GB_D11G2607	Dof	GB_A03G0489	GB_A12G2538	MIKC	GB_A02G0633	GB_A12G0649	bHLH
GB_A05G1935	GB_A06G2201	GATA	GB_A08G2720			GB_A03G1702	GB_A13G1851	HB-other	GB_A02G1936	GB_A10G0598	C2H2	GB_A01G2582	GB_A09G2320	ERF	GB_A03G0553	GB_A05G2782	MIKC	GB_A02G0714	GB_A12G1982	bHLH
GB_A05G1958	GB_A13G2170	GATA	GB_A09G0063			GB_A03G1744	GB_A06G2327	HB-other	GB_A02G2037	GB_A11G1218	C2H2	GB_A01G2608	GB_A11G1027	ERF	GB_A03G0558	GB_D05G3302	MIKC	GB_A02G0732	GB_A12G2810	bHLH
GB_A05G2110	GB_D13G2104	GATA	GB_A09G1482			GB_A03G1782	GB_A10G0902	HD-ZIP	GB_A02G2044	GB_A12G1806	C2H2	GB_A01G2615	GB_D03G0634	ERF	GB_A03G0614	GB_A01G0934	MYB	GB_A02G0764	GB_A13G0351	bHLH
GB_A05G2157	GB_A08G0308	GRAS	GB_A09G1932			GB_A03G1827	GB_D12G2014	HD-ZIP	GB_A03G0032	GB_A12G1165	C2H2	GB_A02G0059	GB_D01G2265	ERF	GB_A03G0640	GB_A05G3530	MYB	GB_A02G0798	GB_A13G1520	bHLH
GB_A05G2299	GB_A07G1077	GRAS	GB_A09G2259			GB_A03G1916	GB_D06G1056	HD-ZIP	GB_A03G0048	GB_A13G0442	C2H2	GB_A02G0117	GB_D05G1222	ERF	GB_A03G0703	GB_A08G1437	MYB	GB_A02G0912	GB_A02G0829	bHLH
GB_A05G2664	GB_A12G0680	GRAS	GB_A09G2446			GB_A03G1920	GB_D10G1099	HD-ZIP	GB_A03G0112	GB_D02G1876	C2H2	GB_A02G0144	GB_D05G4013	ERF	GB_A03G0725	GB_A08G1805	MYB	GB_A02G0949	GB_A03G1738	bHLH
GB_A05G2666	GB_A01G2170	GRF	GB_A09G2543			GB_A03G2020	GB_D11G0930	HD-ZIP	GB_A03G0131	GB_D02G1931	C2H2	GB_A02G0174	GB_D09G0962	ERF	GB_A03G0737	GB_A12G1611	MYB	GB_A02G0993	GB_A06G0827	bHLH
GB_A05G2832	GB_A10G0148	HD-ZIP	GB_A09G2711			GB_A03G2030	GB_A08G2857	HSF	GB_A03G0140	GB_D07G1133	C2H2	GB_A02G0222	GB_D10G1130	ERF	GB_A03G0740	GB_A03G0295	MYB	GB_A02G1027	GB_A07G0117	bHLH
GB_A05G2859	GB_D08G2021	HD-ZIP	GB_A10G0116			GB_A03G2175	GB_A01G1228	HSF	GB_A03G0240	GB_D07G1181	C2H2	GB_A02G0230	GB_D11G1058	ERF	GB_A03G0758	GB_A13G2592	MYB	GB_A02G1075	GB_A07G0999	bHLH
GB_A05G2994	GB_D05G3221	HD-ZIP	GB_A10G0262			GB_A03G2296	GB_A06G0191	HSF	GB_A03G0241	GB_D03G0151	C2H2	GB_A02G0307	GB_A02G0954	FAR1	GB_A03G0816	GB_D04G0747	MYB	GB_A02G1150	GB_A07G2712	bHLH
GB_A05G3426	GB_D10G0148	HD-ZIP	GB_A10G0819			GB_A03G2323	GB_A05G3857	LBD	GB_A03G0427	GB_D02G1342	C2H2	GB_A02G0326	GB_A03G0787	FAR1	GB_A03G0873	GB_D08G1438	MYB	GB_A02G1172	GB_A11G3143	bHLH
GB_A05G3473	GB_A08G0713	HSF	GB_A10G0877			GB_A03G2373	GB_D05G1475	LBD	GB_A03G0481	GB_D04G1276	C2H2	GB_A02G0391	GB_D04G0201	FAR1	GB_A03G0914	GB_D03G1702	MYB	GB_A02G1345	GB_A11G2272	bHLH
GB_A05G3570	GB_A09G1658	HSF	GB_A10G0947			GB_A03G2445	GB_A11G0404	MIKC	GB_A03G0544	GB_D05G0748	C2H2	GB_A02G0514	GB_D05G1234	FAR1	GB_A03G1005	GB_D11G1196	MYB	GB_A02G1383	GB_A11G0219	bHLH
GB_A05G3734	GB_A03G0243	HSF	GB_A10G1281			GB_A03G2452	GB_D13G0506	MIKC	GB_A03G0595	GB_D07G2451	C2H2	GB_A02G0620	GB_A09G1933	G2-like	GB_A03G1065	GB_D12G1424	MYB	GB_A02G1402	GB_A12G2214	bHLH
GB_A05G3936	GB_D09G1225	HSF	GB_A10G1662			GB_A03G2459	GB_D13G0804	MIKC	GB_A03G0666	GB_D08G0830	C2H2	GB_A02G0644	GB_A08G2520	G2-like	GB_A03G1095	GB_D13G2519	MYB	GB_A02G1412	GB_A12G1383	bHLH
GB_A05G4043	GB_D09G1548	HSF	GB_A10G1714			GB_A04G0126	GB_A13G2201	M-type	GB_A03G0884	GB_D11G1256	C2H2	GB_A02G0663	GB_D11G1575	G2-like	GB_A03G1101	GB_A11G2323	MYB_related	GB_A02G1418	GB_A12G0776	bHLH
GB_A05G4078	GB_D08G2892	HSF	GB_A10G1781			GB_A04G0322	GB_D09G1254	M-type	GB_A03G1092	GB_D12G0094	C2H2	GB_A02G0731	GB_D10G0377	G2-like	GB_A03G1142	GB_D10G2671	MYB_related	GB_A02G1419	GB_A13G0411	bHLH
GB_A05G4226	GB_D11G0514	HSF	GB_A11G0897			GB_A04G0785	GB_D11G1912	M-type	GB_A03G1167	GB_D13G0431	C2H2	GB_A02G0805	GB_A06G0323	GATA	GB_A03G1465	GB_A05G1615	NAC	GB_A02G1427	GB_A12G0271	bHLH
GB_A05G4340	GB_D12G2558	HSF	GB_A11G1812			GB_A04G0805	GB_A05G1429	MYB	GB_A03G1226	GB_D13G0867	C2H2	GB_A02G0865	GB_A01G1274	GATA	GB_A03G1541	GB_A09G0377	NAC	GB_A02G1460	GB_A06G0190	bHLH
GB_A06G0235	GB_A06G1982	LBD	GB_A11G2357			GB_A04G0813	GB_A06G0859	MYB	GB_A03G1241	GB_A11G0297	C3H	GB_A02G0893	GB_A01G0348	GeBP	GB_A03G1545	GB_A12G1656	NAC	GB_A02G1564	GB_D01G2311	bHLH
GB_A06G0487	GB_A11G0646	LBD	GB_A11G2386			GB_A04G0912	GB_A07G0145	MYB	GB_A03G1244	GB_A07G0237	C3H	GB_A02G0932	GB_A12G0585	GeBP	GB_A03G1715	GB_A05G0276	NAC	GB_A02G1578	GB_D03G0410	bHLH
GB_A06G0536	GB_A11G0856	LBD	GB_A11G3113			GB_A04G0925	GB_A08G1323	MYB	GB_A03G1345	GB_A07G1129	C3H	GB_A02G0954	GB_A06G0475	GRAS	GB_A03G1776	GB_A12G2703	NAC	GB_A02G1605	GB_D05G0688	bHLH
GB_A06G0739	GB_A07G2476	LBD	GB_A11G3766			GB_A04G1025	GB_A09G0488	MYB	GB_A03G1360	GB_A07G0937	C3H	GB_A02G0998	GB_A09G1949	GRAS	GB_A03G1789	GB_A12G1396	NAC	GB_A02G1646	GB_D05G1723	bHLH
GB_A06G0767	GB_D11G0660	LBD	GB_A12G0243			GB_A04G1028	GB_A12G1912	MYB	GB_A03G1392	GB_A08G0327	C3H	GB_A02G1096	GB_D09G1795	GRAS	GB_A03G1991	GB_A06G1585	NAC	GB_A02G1671	GB_D05G2095	bHLH
GB_A06G0785	GB_D11G0885	LBD	GB_A12G0693			GB_A04G1126	GB_A03G1234	MYB	GB_A03G1421	GB_A08G2942	C3H	GB_A02G1118	GB_D09G2287	GRAS	GB_A03G2148	GB_D05G1636	NAC	GB_A02G1767	GB_D05G2103	bHLH
GB_A06G1346	GB_D08G0690	LBD	GB_A12G0833			GB_A04G1314	GB_A04G1476	MYB	GB_A03G1462	GB_D08G0331	C3H	GB_A02G1144	GB_D11G0111	GRAS	GB_A03G2162	GB_D08G1327	NAC	GB_A02G1787	GB_D05G2271	bHLH
GB_A06G1977	GB_D07G0530	LFY	GB_A12G1094			GB_A04G1385	GB_A05G4258	MYB	GB_A03G1562	GB_D11G0303	C3H	GB_A02G1153	GB_A11G1023	GRF	GB_A03G2163	GB_D12G1646	NAC	GB_A02G1888	GB_D05G3164	bHLH
GB_A06G1982	GB_A12G2385	LSD	GB_A12G1640			GB_A04G1697	GB_A08G0391	MYB	GB_A03G1637	GB_D01G0885	C3H	GB_A02G1191	GB_D07G1306	HB-other	GB_A03G2176	GB_D03G1248	NAC	GB_A02G1956	GB_D07G0847	bHLH
GB_A06G2162	GB_A11G0539	MIKC	GB_A12G1976			GB_A04G1771	GB_A13G1274	MYB	GB_A03G1775	GB_D07G1126	C3H	GB_A02G1195	GB_A12G3026	HD-ZIP	GB_A03G2382	GB_D05G0281	NAC	GB_A02G1963	GB_D09G1906	bHLH
GB_A07G0279	GB_A01G1904	MYB	GB_A12G2012			GB_A05G0111	GB_D05G1438	MYB	GB_A03G1871	GB_D12G2377	C3H	GB_A02G1255	GB_D01G0581	HD-ZIP	GB_A03G2410	GB_D11G1830	NAC	GB_A02G2040	GB_D10G0672	bHLH
GB_A07G0392	GB_A03G0244	MYB	GB_A12G2059			GB_A05G0165	GB_D05G1714	MYB	GB_A03G1923	GB_A10G1990	CAMTA	GB_A02G1362	GB_D03G1063	HD-ZIP	GB_A03G2429	GB_D12G1392	NAC	GB_A02G2050	GB_D10G0717	bHLH
GB_A07G0467	GB_A03G0718	MYB	GB_A12G2060			GB_A05G0220	GB_D04G0583	MYB	GB_A03G1925	GB_A01G2112	CO-like	GB_A02G1365	GB_D12G3035	HD-ZIP	GB_A03G2498	GB_D06G1580	NAC	GB_A02G2052	GB_D10G1542	bHLH
GB_A07G0741	GB_A05G0066	MYB	GB_A12G2108			GB_A05G0246	GB_D06G0851	MYB	GB_A03G1985	GB_A03G1946	CO-like	GB_A02G1370	GB_A13G1962	HSF	GB_A04G0275	GB_A10G1888	NF-YB	GB_A02G2064	GB_D11G2105	bHLH
GB_A07G1156	GB_A09G0339	MYB	GB_A12G3051			GB_A05G0259	GB_D07G1387	MYB	GB_A03G2117	GB_A11G1547	CO-like	GB_A02G1393	GB_D03G0223	HSF	GB_A04G0575	GB_A01G2446	NF-YB	GB_A03G0169	GB_D12G2380	bHLH
GB_A07G1158	GB_A12G3049	MYB	GB_A13G0367			GB_A05G0360	GB_D09G0375	MYB	GB_A03G2122	GB_A06G1433	DBB	GB_A02G1488	GB_D08G2632	HSF	GB_A04G0591	GB_D01G2518	NF-YB	GB_A03G0250	GB_D12G2817	bHLH
GB_A07G1216	GB_A01G0779	MYB	GB_A13G0965			GB_A05G0473	GB_D01G0081	MYB	GB_A03G2134	GB_A09G2384	DBB	GB_A02G1496	GB_D09G2347	HSF	GB_A04G0689	GB_A05G0256	NZZ/SPL	GB_A03G0268	GB_D13G1446	bHLH
GB_A07G1314	GB_A03G1915	MYB	GB_A13G1121			GB_A05G0480	GB_D04G1866	MYB	GB_A03G2364	GB_A01G0039	DBB	GB_A02G1515	GB_A08G0114	LBD	GB_A04G0746	GB_A03G1552	S1Fa-like	GB_A03G0307	GB_D02G0895	bHLH
GB_A07G1403	GB_A07G2586	MYB	GB_A13G1142			GB_A05G0677	GB_D08G0396	MYB	GB_A03G2393	GB_A06G0058	DBB	GB_A02G1539	GB_A08G0675	LBD	GB_A04G1030	GB_D02G1708	S1Fa-like	GB_A03G0310	GB_D05G0260	bHLH
GB_A07G1405	GB_A11G3534	MYB	GB_A13G1635			GB_A05G0873	GB_D12G1360	MYB	GB_A04G0014	GB_D01G0040	DBB	GB_A02G1585	GB_D08G0113	LBD	GB_A04G1049	GB_A11G0820	SBP	GB_A03G0320	GB_D05G3852	bHLH
GB_A07G1415	GB_A11G0102	MYB	GB_A13G1694			GB_A05G0917	GB_A05G0917	MYB_related	GB_A04G0123	GB_D06G0059	DBB	GB_A02G1597	GB_A11G2378	MIKC	GB_A04G1063	GB_A13G1838	SBP	GB_A03G0331	GB_D07G0126	bHLH
GB_A07G1534	GB_A12G0373	MYB	GB_A13G2031			GB_A05G0932	GB_A04G1125	MYB_related	GB_A04G0300	GB_D12G0626	DBB	GB_A02G1627	GB_A03G0851	MIKC	GB_A04G1076	GB_D09G1213	SRS	GB_A03G0381	GB_D07G2299	bHLH
GB_A07G1623	GB_A13G0871	MYB	GB_A13G2641			GB_A05G0967	GB_A12G2251	MYB_related	GB_A04G0309	GB_A05G1633	Dof	GB_A02G1659	GB_A02G1977	MIKC	GB_A04G1114	GB_A08G2141	TALE	GB_A03G0438	GB_D08G1570	bHLH
GB_A07G1845	GB_D01G2000	MYB	GB_A01G0018			GB_A05G0983	GB_D05G0897	MYB_related	GB_A04G0321	GB_A10G2556	Dof	GB_A02G1688	GB_A03G1238	MIKC	GB_A04G1144	GB_A03G0287	TALE	GB_A03G0442	GB_D11G3018	bHLH
GB_A07G2137	GB_D03G1753	MYB	GB_A01G0358			GB_A05G1168	GB_D09G1355	MYB_related	GB_A04G0418	GB_A03G0852	Dof	GB_A02G1721	GB_D05G2554	MIKC	GB_A04G1172	GB_A05G1073	TALE	GB_A03G0545	GB_D11G1540	bHLH
GB_A07G2222	GB_D04G1286	MYB	GB_A01G0395			GB_A05G1184	GB_D07G0892	NAC	GB_A04G0449	GB_A03G0510	Dof	GB_A02G1797	GB_D07G0878	MIKC	GB_A04G1317	GB_A12G0706	TALE	GB_A03G0594	GB_D11G1459	bHLH
GB_A07G2270	GB_D05G2188	MYB	GB_A01G0628			GB_A05G1285	GB_D11G0419	NAC	GB_A04G0576	GB_A05G2020	Dof	GB_A02G1899	GB_D11G2160	MIKC	GB_A04G1358	GB_D08G2126	TALE	GB_A03G0616	GB_D12G2699	bHLH
GB_A07G2387	GB_D06G0771	MYB	GB_A01G0922			GB_A05G1420	GB_D10G0317	NZZ/SPL	GB_A04G0652	GB_A06G1542	Dof	GB_A02G1950	GB_D02G0961	MIKC	GB_A04G1491	GB_D03G1710	TALE	GB_A03G0619	GB_D12G2204	bHLH
GB_A07G2428	GB_D08G1581	MYB	GB_A01G1592			GB_A05G1429	GB_A13G2149	RAV	GB_A04G0677	GB_D03G1466	Dof	GB_A02G1957	GB_A11G2279	M-type	GB_A04G1670	GB_D05G1049	TALE	GB_A03G0629	GB_D12G1381	bHLH
GB_A07G2666	GB_D08G1908	MYB	GB_A03G0555			GB_A05G1455	GB_D13G2081	RAV	GB_A04G0717	GB_D06G1600	Dof	GB_A02G1967	GB_D10G0530	M-type	GB_A04G1719	GB_D12G2541	TALE	GB_A03G0655	GB_D12G0759	bHLH
GB_A08G0206	GB_D09G0309	MYB	GB_A02G2001			GB_A05G1606	GB_A06G0660	S1Fa-like	GB_A04G0898	GB_D12G2044	Dof	GB_A02G2012	GB_D11G2253	M-type	GB_A04G1822	GB_D12G1568	TCP	GB_A03G0661	GB_D13G0402	bHLH
GB_A08G0223	GB_D12G1600	MYB	GB_A02G1965			GB_A05G1702	GB_D06G0647	S1Fa-like	GB_A04G1037	GB_A08G2352	EIL	GB_A02G2013	GB_A01G1737	MYB	GB_A05G0020	GB_A01G1480	Trihelix	GB_A03G0673	GB_D06G0191	bHLH
GB_A08G0297	GB_D12G3058	MYB	GB_A02G1581			GB_A05G1745	GB_A02G2055	SBP	GB_A04G1047	GB_A13G2734	EIL	GB_A02G2029	GB_A05G3876	MYB	GB_A05G0060	GB_A02G0686	Trihelix	GB_A03G0747	GB_A01G1915	bZIP
GB_A08G0308	GB_D07G2568	MYB	GB_A02G1429			GB_A05G1861	GB_A03G1411	SBP	GB_A04G1138	GB_D08G2333	EIL	GB_A03G0025	GB_A08G2046	MYB	GB_A05G0256	GB_D08G1623	WRKY	GB_A03G0783	GB_A01G2584	bZIP
GB_A08G0402	GB_D08G1214	MYB	GB_A02G1344			GB_A05G1976	GB_A10G0281	SBP	GB_A04G1263	GB_D13G2665	EIL	GB_A03G0035	GB_A05G2674	MYB	GB_A05G0356	GB_D06G1117	WRKY	GB_A03G0784	GB_A02G1787	bZIP
GB_A08G0421	GB_D12G1896	MYB	GB_A01G2058			GB_A05G2359	GB_A11G0405	SBP	GB_A04G1288	GB_A04G1263	ERF	GB_A03G0051	GB_A07G2416	MYB	GB_A05G0394	GB_D08G1512	WRKY	GB_A03G0825	GB_A03G1311	bZIP
GB_A08G0430	GB_D12G1459	MYB	GB_A01G2078			GB_A05G2626	GB_A02G0610	SBP	GB_A04G1344	GB_A10G0519	ERF	GB_A03G0058	GB_A08G2828	MYB	GB_A05G0430	GB_A07G2419	ZF-HD	GB_A03G0853	GB_A04G1542	bZIP
GB_A08G0469	GB_D12G0343	MYB	GB_A02G0016			GB_A05G2651	GB_A12G1174	SBP	GB_A04G1345	GB_A11G0430	ERF	GB_A03G0094	GB_A09G2048	MYB	GB_A05G0485	GB_D07G2389	ZF-HD	GB_A03G0935	GB_A05G1098	bZIP
GB_A08G0523	GB_D13G0819	MYB	GB_A03G1415			GB_A05G2893	GB_A01G1446	SBP	GB_A04G1463	GB_A05G2570	ERF	GB_A03G0211	GB_A12G1913	MYB	GB_A05G0487			GB_A03G1064	GB_A05G3572	bZIP
GB_A08G0713	GB_D13G0821	MYB	GB_A03G1169			GB_A05G2946	GB_D03G0026	SBP	GB_A04G1511	GB_A06G1117	ERF	GB_A03G0302	GB_D08G2029	MYB	GB_A05G0635			GB_A03G1221	GB_A09G1245	bZIP
GB_A08G0780	GB_A11G3762	MYB_related	GB_A03G1387			GB_A05G2964	GB_D03G1137	SBP	GB_A04G1737	GB_A07G0318	ERF	GB_A03G0306	GB_D10G2660	MYB	GB_A05G0655			GB_A03G1224	GB_A12G2121	bZIP
GB_A08G1000	GB_D11G3782	MYB_related	GB_A03G1410			GB_A05G2971	GB_D02G1669	SBP	GB_A05G0067	GB_A07G2346	ERF	GB_A03G0308	GB_D11G1873	MYB	GB_A05G0777			GB_A03G1229	GB_A01G2219	bZIP
GB_A08G1738	GB_D04G0716	MYB_related	GB_A03G1607			GB_A05G3049	GB_D11G0415	SBP	GB_A05G0092	GB_A09G2172	ERF	GB_A03G0319	GB_D03G0749	MYB	GB_A05G0944			GB_A03G1255	GB_A03G0977	bZIP
GB_A08G1889	GB_A05G2994	NAC	GB_A03G2256			GB_A05G3636	GB_D01G1853	SBP	GB_A05G0116	GB_A13G1275	ERF	GB_A03G0344	GB_D02G1421	MYB	GB_A05G0972			GB_A03G1287	GB_A05G0835	bZIP
GB_A08G1962	GB_A11G1077	NAC	GB_A03G2327			GB_A05G3839	GB_D12G1151	SBP	GB_A05G0136	GB_D02G0435	ERF	GB_A03G0415	GB_D02G2512	MYB	GB_A05G1003			GB_A03G1311	GB_A06G0073	bZIP
GB_A08G2031	GB_A11G1078	NAC	GB_A03G2504			GB_A05G3853	GB_D04G2190	SBP	GB_A05G0156	GB_D04G1642	ERF	GB_A03G0444	GB_D04G0110	MYB	GB_A05G1017			GB_A03G1318	GB_A08G0453	bZIP
GB_A08G2047	GB_A02G0779	NAC	GB_A04G1728			GB_A05G3857	GB_D01G1531	SBP	GB_A05G0157	GB_D05G2108	ERF	GB_A03G0464	GB_D08G2817	MYB	GB_A05G1048			GB_A03G1358	GB_A08G0579	bZIP
GB_A08G2067	GB_A12G0129	NAC	GB_A04G1524			GB_A05G3935	GB_A12G2041	TCP	GB_A05G0173	GB_D06G2237	ERF	GB_A03G0479	GB_D10G1204	MYB	GB_A05G1051			GB_A03G1391	GB_A09G1546	bZIP
GB_A08G2456	GB_D05G2976	NAC	GB_A04G1005			GB_A05G4032	GB_A03G1973	TCP	GB_A05G0184	GB_D07G1764	ERF	GB_A03G0499	GB_D13G2655	MYB	GB_A05G1095			GB_A03G1475	GB_A12G1854	bZIP
GB_A08G2501	GB_D06G0117	NAC	GB_A05G4045			GB_A05G4058	GB_D05G2786	TCP	GB_A05G0238	GB_D10G0533	ERF	GB_A03G0520	GB_A12G3029	MYB_related	GB_A05G1110			GB_A03G1519	GB_A13G0328	bZIP
GB_A08G2504	GB_D02G0840	NAC	GB_A05G4198			GB_A05G4083	GB_D12G2031	TCP	GB_A05G0297	GB_D10G1521	ERF	GB_A03G0562	GB_A12G1409	MYB_related	GB_A05G1157			GB_A03G1520	GB_A13G0560	bZIP
GB_A08G2713	GB_D08G2740	NAC	GB_A05G4229			GB_A05G4138	GB_D13G2683	TCP	GB_A05G0339	GB_D11G0440	ERF	GB_A03G0564	GB_D03G1918	MYB_related	GB_A05G1192			GB_A03G1537	GB_A13G2657	bZIP
GB_A08G2956	GB_D09G2579	NAC	GB_A05G4386			GB_A05G4146	GB_D07G2661	TCP	GB_A05G0450	GB_D12G1155	ERF	GB_A03G0627	GB_D11G1576	MYB_related	GB_A05G1247			GB_A03G1611	GB_D04G1923	bZIP
GB_A09G0339	GB_A02G1623	NF-YB	GB_A05G0268			GB_A05G4325	GB_A07G0197	Trihelix	GB_A05G0470	GB_D06G1135	ERF	GB_A03G0644	GB_D07G0677	MYB_related	GB_A05G1287			GB_A03G1627	GB_D05G2978	bZIP
GB_A09G1236	GB_D01G0593	SBP	GB_A05G0619			GB_A05G4344	GB_A03G0455	WOX	GB_A05G0581	GB_D07G0324	ERF	GB_A03G0678	GB_D12G3038	MYB_related	GB_A05G1345			GB_A03G1639	GB_D09G1089	bZIP
GB_A09G1408	GB_A09G1366	SRS	GB_A05G0970			GB_A05G4450	GB_D08G0343	WOX	GB_A05G0642	GB_D08G0667	ERF	GB_A03G0860	GB_D13G1300	MYB_related	GB_A05G1381			GB_A03G1661	GB_D09G2234	bZIP
GB_A09G1606	GB_D05G1941	SRS	GB_A05G1425			GB_A06G0042	GB_A02G0029	WRKY	GB_A05G0667	GB_D08G1389	ERF	GB_A03G0868	GB_D04G2172	MYB_related	GB_A05G1409			GB_A03G1663	GB_D12G2115	bZIP
GB_A09G1651	GB_A12G2954	TCP	GB_A05G2023			GB_A06G0059	GB_A05G4205	WRKY	GB_A05G0672	GB_D09G2014	ERF	GB_A03G0896	GB_A12G0340	NAC	GB_A05G1459			GB_A03G1678	GB_D01G1222	bZIP
GB_A09G1658	GB_A01G2365	Trihelix	GB_A05G2596			GB_A06G0180	GB_D07G2405	WRKY	GB_A05G0725	GB_D11G1400	ERF	GB_A03G0955	GB_A01G0992	NAC	GB_A05G1514			GB_A03G1680	GB_D03G0065	bZIP
GB_A09G1710	GB_A13G0121	Trihelix	GB_A05G2623			GB_A06G0385	GB_D12G1174	WRKY	GB_A05G0756	GB_D11G0240	ERF	GB_A03G0986	GB_A07G1454	NAC	GB_A05G1580			GB_A03G1699	GB_D01G2303	bZIP
GB_A09G1953	GB_D10G0759	Trihelix	GB_A05G2686			GB_A06G0498			GB_A05G1063	GB_D13G1185	ERF	GB_A03G1023	GB_A11G0352	NAC	GB_A05G1614			GB_A03G1720	GB_D02G0980	bZIP
GB_A09G2045	GB_D12G3001	WOX	GB_A05G3009			GB_A06G0602			GB_A05G1100	GB_D10G1379	FAR1	GB_A03G1072	GB_D08G2325	NAC	GB_A05G1615			GB_A03G1739	GB_D05G2749	bZIP
GB_A09G2095	GB_A05G4340	WRKY	GB_A05G3085			GB_A06G0622			GB_A05G1212	GB_A11G3565	G2-like	GB_A03G1117	GB_D08G2639	NAC	GB_A05G1616			GB_A03G1749	GB_D06G0074	bZIP
GB_A09G2317	GB_A13G0961	WRKY	GB_A04G0383			GB_A06G0781			GB_A05G1214	GB_A13G0376	G2-like	GB_A03G1132	GB_A09G0762	NF-X1	GB_A05G1618			GB_A03G1755	GB_D08G0458	bZIP
GB_A09G2631	GB_A02G1192	WRKY	GB_A04G0223			GB_A06G0809			GB_A05G1313	GB_D12G1959	G2-like	GB_A03G1170	GB_A11G3787	NF-YB	GB_A05G1711			GB_A03G1780	GB_D09G1381	bZIP
GB_A09G2659	GB_A08G0641	WRKY	GB_A06G0023			GB_A06G0814			GB_A05G1328	GB_D05G3201	G2-like	GB_A03G1177	GB_A05G1264	NF-YC	GB_A05G1836			GB_A03G1848	GB_D11G0540	bZIP
GB_A09G2699	GB_A11G0121	WRKY	GB_A06G0223			GB_A06G0859			GB_A05G1341	GB_D11G3540	G2-like	GB_A03G1212	GB_A07G2442	NF-YC	GB_A05G1882			GB_A03G1862	GB_D12G1835	bZIP
GB_A10G0100	GB_A13G0075	WRKY	GB_A06G0270			GB_A06G0865			GB_A05G1525	GB_D13G0367	G2-like	GB_A03G1228	GB_A10G1615	Nin-like	GB_A05G1909			GB_A03G1868	GB_D13G0749	bZIP
GB_A10G0429	GB_D04G0129	WRKY	GB_A06G0638			GB_A06G0987			GB_A05G1586	GB_A03G2316	GATA	GB_A03G1248	GB_D03G0019	Nin-like	GB_A05G1946			GB_A03G1951	GB_A01G2167	C2H2
GB_A10G0430	GB_D11G2128	WRKY	GB_A06G0756			GB_A06G1033			GB_A05G1633	GB_A12G2433	GATA	GB_A03G1278	GB_D01G2081	Nin-like	GB_A05G1975			GB_A03G1962	GB_A02G0384	C2H2
GB_A10G0573	GB_D05G1770	WRKY	GB_A06G0780			GB_A06G1056			GB_A05G1667	GB_D08G2935	GATA	GB_A03G1314	GB_D05G1622	NZZ/SPL	GB_A05G1979			GB_A03G1965	GB_A03G1720	C2H2
GB_A10G0957	GB_A01G1827	YABBY	GB_A06G0724			GB_A06G1269			GB_A05G1682	GB_A08G2413	GRAS	GB_A03G1329	GB_D08G0160	RAV	GB_A05G1998			GB_A03G1988	GB_A04G1230	C2H2
GB_A10G1048	GB_A11G0726	YABBY	GB_A06G1020			GB_A06G1273			GB_A05G1696	GB_A05G1784	GRAS	GB_A03G1364	GB_D13G1776	SBP	GB_A05G2099			GB_A03G2003	GB_A06G2131	C2H2
GB_A10G1120	GB_D01G1890	YABBY	GB_A06G1127			GB_A06G1279			GB_A05G1762	GB_A05G2442	GRAS	GB_A03G1395	GB_A10G2155	SRS	GB_A05G2105			GB_A03G2005	GB_A07G1181	C2H2
GB_A10G1150			GB_A06G1385			GB_A06G1296			GB_A05G1766	GB_A09G2771	GRAS	GB_A03G1439	GB_D07G1300	SRS	GB_A05G2140			GB_A03G2014	GB_A07G2371	C2H2
GB_A10G1381			GB_A06G1546			GB_A06G1498			GB_A05G1938	GB_A11G1569	GRAS	GB_A03G1494	GB_A03G1660	TALE	GB_A05G2257			GB_A03G2044	GB_A07G2472	C2H2
GB_A10G1789			GB_A06G1605			GB_A06G1626			GB_A05G2037	GB_A13G2606	GRAS	GB_A03G1542	GB_A06G0071	TALE	GB_A05G2261			GB_A03G2109	GB_A08G1933	C2H2
GB_A10G1814			GB_A06G1647			GB_A06G1642			GB_A05G2060	GB_D02G0694	GRAS	GB_A03G1556	GB_A05G3278	TALE	GB_A05G2573			GB_A03G2251	GB_A11G1671	C2H2
GB_A10G1922			GB_A06G1790			GB_A06G1958			GB_A05G2182	GB_D04G0763	GRAS	GB_A03G1584	GB_A08G2442	TALE	GB_A05G2598			GB_A03G2255	GB_A11G3054	C2H2
GB_A10G1962			GB_A06G2307			GB_A06G2032			GB_A05G2220	GB_D05G1810	GRAS	GB_A03G1613	GB_D06G0072	TALE	GB_A05G2707			GB_A03G2318	GB_A12G0193	C2H2
GB_A10G2047			GB_A06G2265			GB_A06G2045			GB_A05G2294	GB_D05G2447	GRAS	GB_A03G1617	GB_D12G0298	TALE	GB_A05G2727			GB_A03G2358	GB_A13G0293	C2H2
GB_A10G2104			GB_A07G0120			GB_A06G2129			GB_A05G2373	GB_D06G0471	GRAS	GB_A03G1660	GB_A05G4016	TCP	GB_A05G2800			GB_A03G2375	GB_A09G2264	C2H2
GB_A10G2353			GB_A07G0137			GB_A06G2161			GB_A05G2462	GB_D11G3825	GRAS	GB_A03G1705	GB_A12G1932	TCP	GB_A05G2862			GB_A03G2425	GB_A01G1424	C2H2
GB_A10G2516			GB_A07G0169			GB_A06G2168			GB_A05G2466	GB_A04G0677	GRF	GB_A03G1726	GB_A12G1569	TCP	GB_A05G2892			GB_A03G2471	GB_A03G0059	C2H2
GB_A10G2653			GB_A07G0243			GB_A06G2210			GB_A05G2762	GB_A02G0869	GRF	GB_A03G1768	GB_D01G2167	TCP	GB_A05G3198			GB_A03G2472	GB_A01G2241	C2H2
GB_A11G0023			GB_A07G0343			GB_A06G2397			GB_A05G2951	GB_A06G2328	HB-other	GB_A03G1816	GB_D12G1918	TCP	GB_A05G3311			GB_A03G2514	GB_A04G0972	C2H2
GB_A11G0062			GB_A07G0350			GB_A06G2411			GB_A05G3150	GB_A13G2620	HB-other	GB_A03G1828	GB_D09G0454	TCP	GB_A05G3504			GB_A03G2524	GB_A05G3203	C2H2
GB_A11G0134			GB_A07G0581			GB_A07G0145			GB_A05G3457	GB_D05G0471	HB-other	GB_A03G1860	GB_A01G0215	Trihelix	GB_A05G3530			GB_A04G0009	GB_A06G0110	C2H2
GB_A11G0312			GB_A07G0683			GB_A07G0197			GB_A05G3465	GB_D06G2427	HB-other	GB_A03G1900	GB_D06G2502	Trihelix	GB_A05G3581			GB_A04G0013	GB_A06G0980	C2H2
GB_A11G0436			GB_A07G1522			GB_A07G0550			GB_A05G3608	GB_D13G2546	HB-other	GB_A03G1938	GB_D03G1034	Trihelix	GB_A05G3625			GB_A04G0140	GB_A08G0323	C2H2
GB_A11G0497			GB_A07G1542			GB_A07G0567			GB_A05G3673	GB_A11G1049	HD-ZIP	GB_A03G1958	GB_A01G0837	WRKY	GB_A05G3652			GB_A04G0238	GB_A08G0599	C2H2
GB_A11G0539			GB_A07G2078			GB_A07G0590			GB_A05G3683	GB_A03G0420	HD-ZIP	GB_A03G1974	GB_A10G0362	WRKY	GB_A05G3677			GB_A04G0280	GB_A08G0676	C2H2
GB_A11G0646			GB_A07G2351			GB_A07G0654			GB_A05G3878	GB_A02G0864	HD-ZIP	GB_A03G2118	GB_D02G0038	WRKY	GB_A05G3757			GB_A04G0370	GB_A08G1719	C2H2
GB_A11G0846			GB_A07G2567			GB_A07G0691			GB_A05G3895	GB_A05G1054	HD-ZIP	GB_A03G2142	GB_D05G2113	WRKY	GB_A05G3832			GB_A04G0411	GB_A08G2316	C2H2
GB_A11G0856			GB_A08G0007			GB_A07G0763			GB_A05G3983	GB_A05G1336	HD-ZIP	GB_A03G2189	GB_D01G0880	WRKY	GB_A05G3906			GB_A04G0582	GB_A09G1341	C2H2
GB_A11G0907			GB_A08G0135			GB_A07G0787			GB_A05G4073	GB_A08G1266	HD-ZIP	GB_A03G2254	GB_D07G2161	WRKY	GB_A05G3945			GB_A04G0586	GB_A09G1524	C2H2
GB_A11G1077			GB_A08G1603			GB_A07G0864			GB_A05G4096	GB_A11G1960	HD-ZIP	GB_A03G2295	GB_D01G2044	YABBY	GB_A05G4142			GB_A04G0616	GB_A09G1803	C2H2
GB_A11G1078			GB_A08G1984			GB_A07G0903			GB_A05G4124	GB_A11G0156	HD-ZIP	GB_A03G2351	GB_A02G1585	ZF-HD	GB_A05G4213			GB_A04G0749	GB_A09G1876	C2H2
GB_A11G1097			GB_A08G2579			GB_A07G1332			GB_A05G4125	GB_A12G0945	HD-ZIP	GB_A03G2353	GB_D03G0423	ZF-HD	GB_A05G4385			GB_A04G0977	GB_A09G2006	C2H2
GB_A11G1127			GB_A08G2706			GB_A07G1372			GB_A05G4210	GB_A13G0813	HD-ZIP	GB_A03G2354			GB_A05G4426			GB_A04G0982	GB_A10G1957	C2H2
GB_A11G1152			GB_A09G0096			GB_A07G1548			GB_A05G4224	GB_A13G2740	HD-ZIP	GB_A03G2403			GB_A05G4449			GB_A04G0983	GB_A11G3811	C2H2
GB_A11G1170			GB_A09G0519			GB_A07G1784			GB_A05G4451	GB_A08G1264	HD-ZIP	GB_A03G2518			GB_A06G0118			GB_A04G0997	GB_A11G1311	C2H2
GB_A11G1182			GB_A09G0651			GB_A07G2320			GB_A06G0039	GB_D11G1079	HD-ZIP	GB_A03G2527			GB_A06G0451			GB_A04G1034	GB_A12G1800	C2H2
GB_A11G1256			GB_A09G0674			GB_A07G2388			GB_A06G0068	GB_D03G1570	HD-ZIP	GB_A04G0016			GB_A06G0515			GB_A04G1055	GB_A12G1166	C2H2
GB_A11G1263			GB_A09G1742			GB_A07G2415			GB_A06G0087	GB_D03G0310	HD-ZIP	GB_A04G0120			GB_A06G0537			GB_A04G1058	GB_A01G1603	C2H2
GB_A11G1281			GB_A09G1792			GB_A07G2559			GB_A06G0093	GB_D07G0714	HD-ZIP	GB_A04G0435			GB_A06G0553			GB_A04G1081	GB_A07G1273	C2H2
GB_A11G1383			GB_A09G1946			GB_A07G2563			GB_A06G0461	GB_D07G1588	HD-ZIP	GB_A04G0510			GB_A06G0883			GB_A04G1083	GB_A10G2520	C2H2
GB_A11G1601			GB_A09G2203			GB_A07G2578			GB_A06G0505	GB_D08G1228	HD-ZIP	GB_A04G0542			GB_A06G0899			GB_A04G1176	GB_D02G1990	C2H2
GB_A11G1633			GB_A09G2373			GB_A07G2583			GB_A06G0680	GB_D11G2013	HD-ZIP	GB_A04G0621			GB_A06G0981			GB_A04G1198	GB_D04G1611	C2H2
GB_A11G1673			GB_A09G2558			GB_A07G2696			GB_A06G0735	GB_D11G0543	HD-ZIP	GB_A04G0683			GB_A06G1007			GB_A04G1202	GB_D05G0587	C2H2
GB_A11G1856			GB_A09G2638			GB_A08G0140			GB_A06G0799	GB_D12G1374	HD-ZIP	GB_A04G0684			GB_A06G1071			GB_A04G1205	GB_D05G0858	C2H2
GB_A11G2153			GB_A05G4074			GB_A08G0228			GB_A06G0851	GB_D12G0861	HD-ZIP	GB_A04G0713			GB_A06G1394			GB_A04G1208	GB_D04G0463	C2H2
GB_A11G2894			GB_A10G1946			GB_A08G0537			GB_A06G0900	GB_D13G2670	HD-ZIP	GB_A04G0781			GB_A06G1421			GB_A04G1227	GB_D07G2449	C2H2
GB_A11G2956			GB_A10G1867			GB_A08G0914			GB_A06G1233	GB_D08G1231	HD-ZIP	GB_A04G0789			GB_A06G1596			GB_A04G1230	GB_D08G1925	C2H2
GB_A11G2966			GB_A10G1083			GB_A08G1018			GB_A06G1333	GB_A10G0351	HSF	GB_A04G0838			GB_A06G1755			GB_A04G1255	GB_D11G3051	C2H2
GB_A11G2967			GB_A10G1729			GB_A08G1080			GB_A06G1337	GB_A10G1297	HSF	GB_A04G0923			GB_A06G1758			GB_A04G1266	GB_D13G0285	C2H2
GB_A11G2990			GB_A10G1020			GB_A08G1323			GB_A06G1433	GB_A03G0973	HSF	GB_A04G0937			GB_A06G1784			GB_A04G1275	GB_D09G2110	C2H2
GB_A11G3083			GB_A10G1012			GB_A08G1360			GB_A06G1489	GB_A10G0958	HSF	GB_A04G1068			GB_A06G1793			GB_A04G1283	GB_D01G1500	C2H2
GB_A11G3380			GB_A10G0861			GB_A08G1601			GB_A06G1537	GB_D10G0353	HSF	GB_A04G1160			GB_A06G1802			GB_A04G1409	GB_D01G1677	C2H2
GB_A11G3383			GB_A10G0657			GB_A08G1791			GB_A06G1543	GB_D02G0976	HSF	GB_A04G1182			GB_A06G1984			GB_A04G1459	GB_D03G1933	C2H2
GB_A11G3384			GB_A10G0407			GB_A08G1865			GB_A06G1550	GB_A05G1212	LBD	GB_A04G1204			GB_A06G1999			GB_A04G1490	GB_D02G1919	C2H2
GB_A11G3623			GB_A10G0363			GB_A08G1875			GB_A06G1564	GB_A11G1350	LBD	GB_A04G1228			GB_A06G2101			GB_A04G1492	GB_D02G1998	C2H2
GB_A11G3762			GB_A10G0224			GB_A08G2057			GB_A06G1594	GB_A08G2268	LBD	GB_A04G1243			GB_A06G2111			GB_A04G1542	GB_D04G1341	C2H2
GB_A12G0075			GB_A10G0165			GB_A08G2424			GB_A06G1610	GB_D02G2305	LBD	GB_A04G1247			GB_A06G2268			GB_A04G1583	GB_D06G0989	C2H2
GB_A12G0142			GB_A10G0119			GB_A08G2694			GB_A06G1735	GB_D05G2148	LBD	GB_A04G1258			GB_A06G2310			GB_A04G1666	GB_D08G0332	C2H2
GB_A12G0308			GB_A10G0060			GB_A08G2760			GB_A06G1776	GB_D11G1387	LBD	GB_A04G1269			GB_A06G2326			GB_A04G1686	GB_D08G0611	C2H2
GB_A12G0341			GB_A11G3425			GB_A09G0052			GB_A06G1871	GB_D04G0902	LBD	GB_A04G1354			GB_A06G2380			GB_A05G0036	GB_D08G2305	C2H2
GB_A12G0367			GB_A03G1891			GB_A09G0475			GB_A06G1879	GB_D08G2264	LBD	GB_A04G1364			GB_A06G2398			GB_A05G0119	GB_D09G1087	C2H2
GB_A12G0406			GB_A11G3191			GB_A09G0488			GB_A06G1923	GB_D12G1224	LBD	GB_A04G1368			GB_A06G2399			GB_A05G0141	GB_D09G1185	C2H2
GB_A12G0489			GB_A11G3114			GB_A09G0539			GB_A06G1928	GB_A01G2114	MYB	GB_A04G1387			GB_A07G0056			GB_A05G0151	GB_D09G1359	C2H2
GB_A12G0494			GB_A06G1533			GB_A09G0560			GB_A06G2064	GB_A02G0456	MYB	GB_A04G1393			GB_A07G0076			GB_A05G0181	GB_D09G1854	C2H2
GB_A12G0503			GB_A11G1365			GB_A09G0778			GB_A06G2077	GB_A05G2294	MYB	GB_A04G1528			GB_A07G0101			GB_A05G0196	GB_D10G2490	C2H2
GB_A12G0638			GB_A08G2272			GB_A09G0795			GB_A06G2154	GB_A07G0198	MYB	GB_A04G1547			GB_A07G0114			GB_A05G0310	GB_D01G1706	C2H2
GB_A12G1312			GB_A11G0775			GB_A09G0917			GB_A06G2177	GB_A07G1634	MYB	GB_A04G1677			GB_A07G0188			GB_A05G0323	GB_D07G1272	C2H2
GB_A12G1518			GB_A11G0601			GB_A09G1121			GB_A07G0045	GB_A09G0749	MYB	GB_A04G1691			GB_A07G0283			GB_A05G0325	GB_D10G2489	C2H2
GB_A12G1543			GB_A11G0529			GB_A09G1231			GB_A07G0153	GB_A09G1760	MYB	GB_A04G1722			GB_A07G0336			GB_A05G0334	GB_A05G4372	C3H
GB_A12G1603			GB_A12G2870			GB_A09G1457			GB_A07G0198	GB_A09G1906	MYB	GB_A04G1733			GB_A07G0346			GB_A05G0373	GB_A11G1858	C3H
GB_A12G1971			GB_A12G2646			GB_A09G1560			GB_A07G0315	GB_A11G0014	MYB	GB_A04G1778			GB_A07G0376			GB_A05G0386	GB_A13G0298	C3H
GB_A12G2045			GB_A12G2070			GB_A09G1568			GB_A07G0473	GB_A12G0942	MYB	GB_A04G1787			GB_A07G0407			GB_A05G0404	GB_A02G0495	C3H
GB_A12G2077			GB_A12G2008			GB_A09G1577			GB_A07G0486	GB_A12G2881	MYB	GB_A04G1818			GB_A07G0461			GB_A05G0433	GB_A05G0279	C3H
GB_A12G2184			GB_A12G1828			GB_A09G1743			GB_A07G0588	GB_A03G0167	MYB	GB_A05G0059			GB_A07G0499			GB_A05G0434	GB_A13G2598	C3H
GB_A12G2293			GB_A12G1313			GB_A09G1829			GB_A07G0831	GB_A02G0584	MYB	GB_A05G0090			GB_A07G0537			GB_A05G0489	GB_A01G1380	C3H
GB_A12G2455			GB_A12G0947			GB_A09G1835			GB_A07G1315	GB_A06G2046	MYB	GB_A05G0123			GB_A07G0543			GB_A05G0492	GB_D09G1065	C3H
GB_A12G2648			GB_A12G0980			GB_A09G1866			GB_A07G1346	GB_A07G0091	MYB	GB_A05G0124			GB_A07G0576			GB_A05G0510	GB_D11G1904	C3H
GB_A12G2721			GB_A12G0573			GB_A09G1913			GB_A07G1478	GB_A09G2623	MYB	GB_A05G0230			GB_A07G0586			GB_A05G0624	GB_D02G0523	C3H
GB_A12G2759			GB_A12G0358			GB_A09G1950			GB_A07G1561	GB_A11G2291	MYB	GB_A05G0244			GB_A07G0598			GB_A05G0695	GB_D05G0285	C3H
GB_A12G2919			GB_A13G0175			GB_A09G2165			GB_A07G1634	GB_A11G1109	MYB	GB_A05G0272			GB_A07G0609			GB_A05G0714	GB_D13G0577	C3H
GB_A12G2929			GB_A13G0547			GB_A09G2596			GB_A07G1656	GB_A11G0342	MYB	GB_A05G0290			GB_A07G0620			GB_A05G0721	GB_D13G2525	C3H
GB_A12G2954			GB_A13G1161			GB_A09G2629			GB_A07G1785	GB_A13G0810	MYB	GB_A05G0333			GB_A07G0715			GB_A05G0745	GB_D03G0802	C3H
GB_A12G3049			GB_A13G1449			GB_A09G2644			GB_A07G1806	GB_A13G2543	MYB	GB_A05G0367			GB_A07G0802			GB_A05G0757	GB_D02G0592	CAMTA
GB_A13G0229			GB_A13G2143			GB_A09G2736			GB_A07G1825	GB_A08G1537	MYB	GB_A05G0399			GB_A07G0810			GB_A05G0790	GB_A12G1593	CO-like
GB_A13G0310			GB_A13G2150			GB_A09G2799			GB_A07G1907	GB_D05G2306	MYB	GB_A05G0401			GB_A07G0825			GB_A05G0810	GB_A13G2223	CO-like
GB_A13G0347			GB_A13G2232			GB_A10G0090			GB_A07G1945	GB_D07G1651	MYB	GB_A05G0412			GB_A07G0897			GB_A05G0816	GB_D12G1588	CO-like
GB_A13G0467			GB_A13G2306			GB_A10G0281			GB_A07G1957	GB_D08G1348	MYB	GB_A05G0494			GB_A07G0914			GB_A05G0859	GB_D07G0387	CO-like
GB_A13G0575			GB_A01G2589			GB_A10G0325			GB_A07G1961	GB_D09G0609	MYB	GB_A05G0503			GB_A07G0940			GB_A05G0870	GB_D13G0656	CO-like
GB_A13G0807			GB_A01G1239			GB_A10G0458			GB_A07G2007	GB_D09G1592	MYB	GB_A05G0537			GB_A07G0946			GB_A05G0955	GB_D13G2171	CO-like
GB_A13G0824			GB_A07G1443			GB_A10G0461			GB_A07G2037	GB_D10G2031	MYB	GB_A05G0565			GB_A07G1064			GB_A05G0964	GB_A01G0034	DBB
GB_A13G0943			GB_A07G0982			GB_A10G0502			GB_A07G2070	GB_D11G0012	MYB	GB_A05G0597			GB_A07G1176			GB_A05G0976	GB_A10G1015	DBB
GB_A13G0961			GB_D01G0174			GB_A10G0600			GB_A07G2108	GB_D11G2594	MYB	GB_A05G0626			GB_A07G1208			GB_A05G0985	GB_D06G1471	DBB
GB_A13G1001			GB_D01G0501			GB_A10G0865			GB_A07G2265	GB_D12G0858	MYB	GB_A05G0629			GB_A07G1277			GB_A05G0996	GB_D11G1915	DBB
GB_A13G1257			GB_D01G0556			GB_A10G0940			GB_A07G2386	GB_D12G2993	MYB	GB_A05G0656			GB_A07G1294			GB_A05G1013	GB_A02G1888	Dof
GB_A13G1607			GB_D01G1169			GB_A10G1055			GB_A07G2455	GB_D02G0625	MYB	GB_A05G0683			GB_A07G1295			GB_A05G1069	GB_A05G1577	Dof
GB_A13G1643			GB_D01G1787			GB_A10G1067			GB_A07G2500	GB_D02G1280	MYB	GB_A05G0707			GB_A07G1390			GB_A05G1079	GB_A05G1634	Dof
GB_A13G1698			GB_D01G1860			GB_A10G1421			GB_A07G2551	GB_D05G2125	MYB	GB_A05G0767			GB_A07G1402			GB_A05G1098	GB_A09G1619	Dof
GB_A13G1726			GB_D01G2218			GB_A10G1533			GB_A07G2570	GB_D05G2785	MYB	GB_A05G0771			GB_A07G1520			GB_A05G1139	GB_A12G1025	Dof
GB_A13G1773			GB_D01G2377			GB_A10G1668			GB_A07G2695	GB_D06G0954	MYB	GB_A05G0772			GB_A07G1614			GB_A05G1166	GB_A12G3047	Dof
GB_A13G1863			GB_D01G2666			GB_A10G1685			GB_A07G2699	GB_D07G0879	MYB	GB_A05G0792			GB_A07G1673			GB_A05G1189	GB_A02G1743	Dof
GB_A13G1986			GB_D02G0318			GB_A10G1784			GB_A08G0182	GB_D11G2241	MYB	GB_A05G0854			GB_A07G2028			GB_A05G1218	GB_A02G0699	Dof
GB_A13G2178			GB_D03G0426			GB_A10G1799			GB_A08G0259	GB_D11G0347	MYB	GB_A05G0957			GB_A07G2100			GB_A05G1219	GB_A05G0978	Dof
GB_A13G2529			GB_D03G0529			GB_A10G1855			GB_A08G0403	GB_D12G2977	MYB	GB_A05G0999			GB_A07G2111			GB_A05G1222	GB_A06G1439	Dof
GB_A13G2587			GB_D03G1842			GB_A10G2346			GB_A08G0436	GB_D13G0767	MYB	GB_A05G1002			GB_A07G2277			GB_A05G1252	GB_A07G1057	Dof
GB_A13G2622			GB_D03G1756			GB_A10G2615			GB_A08G0474	GB_D13G2475	MYB	GB_A05G1050			GB_A07G2288			GB_A05G1255	GB_A08G0113	Dof
GB_A13G2780			GB_D03G1661			GB_A10G2808			GB_A08G0493	GB_A03G0481	MYB_related	GB_A05G1065			GB_A07G2419			GB_A05G1257	GB_A10G0385	Dof
GB_A13G2783			GB_D03G1281			GB_A11G0072			GB_A08G0514	GB_A05G1341	MYB_related	GB_A05G1093			GB_A07G2502			GB_A05G1281	GB_A10G0280	Dof
GB_A13G2793			GB_D02G1598			GB_A11G0279			GB_A08G0622	GB_A11G0310	MYB_related	GB_A05G1106			GB_A08G0055			GB_A05G1299	GB_A13G0209	Dof
GB_A01G0124			GB_D02G1995			GB_A11G0404			GB_A08G0642	GB_A09G1917	MYB_related	GB_A05G1118			GB_A08G0115			GB_A05G1325	GB_D03G0193	Dof
GB_A01G0159			GB_D02G2390			GB_A11G0405			GB_A08G0707	GB_A01G2548	MYB_related	GB_A05G1123			GB_A08G0120			GB_A05G1348	GB_D09G1465	Dof
GB_A01G0279			GB_D02G2595			GB_A11G0640			GB_A08G0723	GB_D03G1505	MYB_related	GB_A05G1169			GB_A08G0169			GB_A05G1430	GB_D12G0982	Dof
GB_A01G0683			GB_D04G1438			GB_A11G0836			GB_A08G0729	GB_D06G0792	MYB_related	GB_A05G1190			GB_A08G0183			GB_A05G1467	GB_D12G3056	Dof
GB_A01G0722			GB_D04G1575			GB_A11G0868			GB_A08G0734	GB_D06G1278	MYB_related	GB_A05G1197			GB_A08G0205			GB_A05G1521	GB_D03G0343	Dof
GB_A01G0750			GB_D04G1783			GB_A11G0872			GB_A08G0744	GB_D09G1052	MYB_related	GB_A05G1224			GB_A08G0220			GB_A05G1530	GB_D02G0748	Dof
GB_A01G0779			GB_D04G1879			GB_A11G1142			GB_A08G0746	GB_D09G1108	MYB_related	GB_A05G1225			GB_A08G0322			GB_A05G1561	GB_D08G0112	Dof
GB_A01G1359			GB_D04G1955			GB_A11G1266			GB_A08G0771	GB_D09G1731	MYB_related	GB_A05G1291			GB_A08G0425			GB_A05G1577	GB_D10G0288	Dof
GB_A01G1225			GB_D04G2105			GB_A11G1291			GB_A08G0824	GB_D05G0939	MYB_related	GB_A05G1307			GB_A08G0431			GB_A05G1634	GB_A01G1809	ERF
GB_A01G1406			GB_D04G2175			GB_A11G1412			GB_A08G1079	GB_D10G2564	MYB_related	GB_A05G1309			GB_A08G0435			GB_A05G1635	GB_A05G0489	ERF
GB_A01G1388			GB_D05G0404			GB_A11G1834			GB_A08G1265	GB_D12G1405	MYB_related	GB_A05G1312			GB_A08G0452			GB_A05G1655	GB_A07G0626	ERF
GB_A01G1578			GB_D05G0481			GB_A11G2028			GB_A08G1389	GB_D01G2611	MYB_related	GB_A05G1337			GB_A08G0565			GB_A05G1693	GB_A10G2820	ERF
GB_A02G1192			GB_D05G0521			GB_A11G2072			GB_A08G1395	GB_A01G0629	NAC	GB_A05G1372			GB_A08G0585			GB_A05G1700	GB_A12G1179	ERF
GB_A02G1166			GB_D05G0882			GB_A11G2198			GB_A08G1784	GB_A03G1241	NAC	GB_A05G1390			GB_A08G0646			GB_A05G1704	GB_A12G1360	ERF
GB_A03G0857			GB_D05G1090			GB_A11G2235			GB_A08G1785	GB_A04G0300	NAC	GB_A05G1407			GB_A08G0934			GB_A05G1738	GB_A12G1636	ERF
GB_A03G0410			GB_D05G1225			GB_A11G2281			GB_A08G1869	GB_A07G2500	NAC	GB_A05G1469			GB_A08G0967			GB_A05G1758	GB_A12G2222	ERF
GB_A03G0388			GB_D05G1779			GB_A11G2312			GB_A08G1885	GB_A10G0727	NAC	GB_A05G1479			GB_A08G1083			GB_A05G1783	GB_A02G1155	ERF
GB_A03G0243			GB_D05G1892			GB_A11G2371			GB_A08G1911	GB_A11G0737	NAC	GB_A05G1485			GB_A08G1109			GB_A05G1792	GB_A01G2142	ERF
GB_A03G0038			GB_D05G2151			GB_A11G2440			GB_A08G1952	GB_A04G1262	NAC	GB_A05G1492			GB_A08G1437			GB_A05G1794	GB_A08G0285	ERF
GB_A03G0017			GB_D05G2170			GB_A11G2589			GB_A08G2113	GB_A07G1649	NAC	GB_A05G1534			GB_A08G1506			GB_A05G1807	GB_A03G1633	ERF
GB_A02G2075			GB_D05G2457			GB_A11G2614			GB_A08G2139	GB_A07G2698	NAC	GB_A05G1546			GB_A08G1509			GB_A05G1850	GB_A05G1233	ERF
GB_A02G2014			GB_D05G2558			GB_A11G2787			GB_A08G2168	GB_A08G2284	NAC	GB_A05G1619			GB_A08G1550			GB_A05G1862	GB_A05G2618	ERF
GB_A02G1955			GB_D05G2618			GB_A11G2842			GB_A08G2392	GB_A11G1376	NAC	GB_A05G1622			GB_A08G1736			GB_A05G1956	GB_A04G0111	ERF
GB_A02G1898			GB_D05G2797			GB_A11G2867			GB_A08G2413	GB_A12G1914	NAC	GB_A05G1629			GB_A08G1796			GB_A05G1969	GB_A06G0207	ERF
GB_A02G1738			GB_D05G2803			GB_A11G3827			GB_A08G2429	GB_D02G1424	NAC	GB_A05G1631			GB_A08G1805			GB_A05G1973	GB_A06G1048	ERF
GB_A02G1586			GB_D04G0523			GB_A12G0013			GB_A08G2437	GB_D05G3807	NAC	GB_A05G1677			GB_A08G1821			GB_A05G2054	GB_A06G1146	ERF
GB_A02G1623			GB_D06G0038			GB_A12G0238			GB_A08G2739	GB_D05G1681	NAC	GB_A05G1684			GB_A08G1846			GB_A05G2071	GB_A06G1291	ERF
GB_A02G1677			GB_D06G0044			GB_A12G0357			GB_A09G0055	GB_D05G1831	NAC	GB_A05G1685			GB_A08G1895			GB_A05G2072	GB_A08G1306	ERF
GB_A01G1994			GB_D06G0046			GB_A12G0400			GB_A09G0102	GB_D10G0857	NAC	GB_A05G1707			GB_A08G1940			GB_A05G2079	GB_A08G2154	ERF
GB_A01G2012			GB_D06G0625			GB_A12G0457			GB_A09G0111	GB_D11G0760	NAC	GB_A05G1718			GB_A08G1958			GB_A05G2144	GB_A08G2945	ERF
GB_A01G2225			GB_D06G0752			GB_A12G0482			GB_A09G0113	GB_D07G1663	NAC	GB_A05G1761			GB_A08G1990			GB_A05G2152	GB_A09G1112	ERF
GB_A01G2269			GB_D06G1010			GB_A12G0544			GB_A09G0345	GB_D08G2277	NAC	GB_A05G1768			GB_A08G2141			GB_A05G2158	GB_A09G2675	ERF
GB_A01G2365			GB_D06G1060			GB_A12G0548			GB_A09G0354	GB_D12G1898	NAC	GB_A05G1811			GB_A08G2302			GB_A05G2159	GB_A10G1875	ERF
GB_A01G2491			GB_D06G1903			GB_A12G0665			GB_A09G0491	GB_D12G0140	NAC	GB_A05G1871			GB_A08G2630			GB_A05G2177	GB_A10G0867	ERF
GB_A01G2518			GB_D06G2458			GB_A12G0702			GB_A09G0514	GB_A06G1923	NF-X1	GB_A05G1885			GB_A08G2933			GB_A05G2260	GB_A11G0801	ERF
GB_A08G0299			GB_D07G0086			GB_A12G0937			GB_A09G0749	GB_A01G2283	NF-YA	GB_A05G1895			GB_A09G0083			GB_A05G2269	GB_A12G2256	ERF
GB_A08G0280			GB_D07G0478			GB_A12G1320			GB_A09G0773	GB_A05G1400	NF-YA	GB_A05G1921			GB_A09G0254			GB_A05G2274	GB_D01G1904	ERF
GB_A02G0046			GB_D07G0591			GB_A12G1376			GB_A09G0902	GB_D05G1412	NF-YA	GB_A05G1948			GB_A09G0289			GB_A05G2330	GB_D02G1987	ERF
GB_A02G0071			GB_D07G0703			GB_A12G1405			GB_A09G0955	GB_D07G0142	NF-YA	GB_A05G2000			GB_A09G0377			GB_A05G2353	GB_D05G0485	ERF
GB_A02G0277			GB_D07G0798			GB_A12G1452			GB_A09G1092	GB_D11G3690	NF-YA	GB_A05G2085			GB_A09G0503			GB_A05G2358	GB_D07G0413	ERF
GB_A02G0360			GB_D07G0822			GB_A12G1912			GB_A09G1108	GB_D07G2235	NF-YB	GB_A05G2092			GB_A09G0510			GB_A05G2414	GB_D09G2413	ERF
GB_A02G0429			GB_D07G1041			GB_A12G1980			GB_A09G1197	GB_D08G1477	NF-YB	GB_A05G2094			GB_A09G0858			GB_A05G2449	GB_D10G2779	ERF
GB_A02G0434			GB_D07G1490			GB_A12G2041			GB_A09G1298	GB_A01G1020	Nin-like	GB_A05G2096			GB_A09G0918			GB_A05G2472	GB_D12G1162	ERF
GB_A02G0483			GB_D07G1494			GB_A12G2165			GB_A09G1331	GB_A02G0104	Nin-like	GB_A05G2126			GB_A09G0946			GB_A05G2559	GB_D12G1629	ERF
GB_A02G0493			GB_D07G2097			GB_A12G2213			GB_A09G1376	GB_A05G1817	Nin-like	GB_A05G2142			GB_A09G0954			GB_A05G2578	GB_D12G1887	ERF
GB_A02G0551			GB_D07G2290			GB_A12G2239			GB_A09G1469	GB_A09G2158	Nin-like	GB_A05G2153			GB_A09G1083			GB_A05G2580	GB_D03G0932	ERF
GB_A02G0607			GB_D08G0048			GB_A12G2308			GB_A09G1502	GB_A12G0310	Nin-like	GB_A05G2184			GB_A09G1106			GB_A05G2617	GB_D02G1794	ERF
GB_A02G0680			GB_D08G0148			GB_A12G2318			GB_A09G1532	GB_D02G0125	Nin-like	GB_A05G2271			GB_A09G1166			GB_A05G2759	GB_D05G1215	ERF
GB_A02G0779			GB_D08G0986			GB_A12G2321			GB_A09G1694	GB_D02G1217	Nin-like	GB_A05G2289			GB_A09G1215			GB_A05G2778	GB_D05G2621	ERF
GB_A02G0862			GB_D08G1073			GB_A12G2323			GB_A09G1760	GB_D12G0400	Nin-like	GB_A05G2297			GB_A09G1224			GB_A05G2807	GB_D06G0201	ERF
GB_A03G0923			GB_D08G1151			GB_A12G2484			GB_A09G1793	GB_A01G0543	NZZ/SPL	GB_A05G2298			GB_A09G1233			GB_A05G2825	GB_D06G1063	ERF
GB_A03G0976			GB_D08G1549			GB_A12G2501			GB_A09G1806	GB_D01G0559	NZZ/SPL	GB_A05G2304			GB_A09G1234			GB_A05G2829	GB_D06G1167	ERF
GB_A03G1328			GB_D08G1587			GB_A12G2517			GB_A09G1906	GB_A11G3297	SAP	GB_A05G2311			GB_A09G1438			GB_A05G2840	GB_D07G0488	ERF
GB_A03G1402			GB_D08G1705			GB_A12G2518			GB_A09G1924	GB_A09G2650	SAP	GB_A05G2546			GB_A09G1487			GB_A05G2850	GB_D07G2311	ERF
GB_A03G1606			GB_D08G1786			GB_A12G2520			GB_A09G1983	GB_A13G0912	SBP	GB_A05G2660			GB_A09G1530			GB_A05G2853	GB_D08G2861	ERF
GB_A03G1668			GB_D08G1788			GB_A12G2536			GB_A09G2086	GB_A01G1756	SBP	GB_A05G2745			GB_A09G1550			GB_A05G2929	GB_D11G0825	ERF
GB_A03G1682			GB_D08G1900			GB_A12G2630			GB_A09G2369	GB_A11G3648	SBP	GB_A05G2747			GB_A09G1671			GB_A05G2978	GB_D11G0263	ERF
GB_A03G1690			GB_D08G2397			GB_A12G2726			GB_A09G2384	GB_A12G1769	SBP	GB_A05G2788			GB_A09G1723			GB_A05G3092	GB_D12G2253	ERF
GB_A03G1797			GB_D08G2496			GB_A12G2815			GB_A09G2390	GB_D13G0908	SBP	GB_A05G2846			GB_A09G1729			GB_A05G3104	GB_D12G1079	ERF
GB_A03G1915			GB_D08G2706			GB_A12G2831			GB_A09G2452	GB_D04G2127	SBP	GB_A05G2847			GB_A09G1738			GB_A05G3305	GB_A01G2190	G2-like
GB_A03G1931			GB_D09G0603			GB_A12G2832			GB_A09G2528	GB_D11G3672	SBP	GB_A05G2896			GB_A09G1755			GB_A05G3354	GB_A07G0868	G2-like
GB_A03G1939			GB_D09G0775			GB_A12G2871			GB_A09G2635	GB_D12G1753	SBP	GB_A05G2928			GB_A09G1778			GB_A05G3364	GB_A07G2050	G2-like
GB_A03G1881			GB_D09G1002			GB_A12G2950			GB_A09G2637	GB_A03G0950	SRS	GB_A05G2935			GB_A09G1810			GB_A05G3428	GB_A11G1537	G2-like
GB_A03G1978			GB_D09G1514			GB_A13G0006			GB_A09G2668	GB_D02G1045	SRS	GB_A05G2944			GB_A09G1883			GB_A05G3441	GB_A04G1493	G2-like
GB_A03G1979			GB_D09G1558			GB_A13G0101			GB_A09G2688	GB_A05G0116	TALE	GB_A05G2993			GB_A09G1929			GB_A05G3445	GB_A05G3205	G2-like
GB_A03G1982			GB_D09G1634			GB_A13G0219			GB_A10G0044	GB_A01G2288	TALE	GB_A05G3027			GB_A09G1954			GB_A05G3564	GB_A07G2299	G2-like
GB_A03G2039			GB_D09G1863			GB_A13G0265			GB_A10G0103	GB_A04G0729	TALE	GB_A05G3073			GB_A09G2025			GB_A05G3572	GB_A08G2756	G2-like
GB_A03G2054			GB_D09G1905			GB_A13G0269			GB_A10G0104	GB_A06G1140	TALE	GB_A05G3118			GB_A09G2058			GB_A05G3633	GB_A09G2318	G2-like
GB_A03G2059			GB_D09G2162			GB_A13G0280			GB_A10G0313	GB_A12G2599	TALE	GB_A05G3132			GB_A09G2202			GB_A05G3638	GB_A12G2331	G2-like
GB_A03G2193			GB_D09G2292			GB_A13G0391			GB_A10G0319	GB_D05G0121	TALE	GB_A05G3206			GB_A09G2233			GB_A05G3752	GB_D01G1704	G2-like
GB_A03G2290			GB_D09G2355			GB_A13G0475			GB_A10G0351	GB_D11G3131	TALE	GB_A05G3207			GB_A09G2442			GB_A05G3753	GB_D07G2099	G2-like
GB_A03G2458			GB_D10G0383			GB_A13G0636			GB_A10G0366	GB_D01G2565	TALE	GB_A05G3235			GB_A09G2505			GB_A05G3796	GB_D06G0146	G2-like
GB_A03G2531			GB_D10G0766			GB_A13G0644			GB_A10G0369	GB_D06G0535	TALE	GB_A05G3238			GB_A09G2531			GB_A05G3871	GB_D07G2260	G2-like
GB_A04G1689			GB_D10G0764			GB_A13G0648			GB_A10G0519	GB_D06G1161	TALE	GB_A05G3374			GB_A09G2571			GB_A05G3926	GB_D08G2743	G2-like
GB_A04G1560			GB_D10G0763			GB_A13G0859			GB_A10G0661	GB_D07G0702	TCP	GB_A05G3453			GB_A09G2743			GB_A05G3931	GB_A05G0434	GATA
GB_A04G1559			GB_D10G0960			GB_A13G0866			GB_A10G0676	GB_A05G2466	Trihelix	GB_A05G3497			GB_A10G0034			GB_A05G3940	GB_A08G1725	GATA
GB_A04G1539			GB_D10G1767			GB_A13G0998			GB_A10G0721	GB_A02G1054	Trihelix	GB_A05G3622			GB_A10G0120			GB_A05G4024	GB_A11G1172	GATA
GB_A04G1500			GB_D10G1578			GB_A13G1075			GB_A10G0727	GB_D05G2468	Trihelix	GB_A05G3642			GB_A10G0121			GB_A05G4086	GB_A05G0302	GATA
GB_A04G1483			GB_D10G1268			GB_A13G1107			GB_A10G0777	GB_D04G0172	Trihelix	GB_A05G3643			GB_A10G0217			GB_A05G4088	GB_A05G0481	GATA
GB_A04G1323			GB_D10G1942			GB_A13G1132			GB_A10G0804	GB_D07G0205	Trihelix	GB_A05G3661			GB_A10G0249			GB_A05G4090	GB_A06G1004	GATA
GB_A04G1257			GB_D10G2794			GB_A13G1289			GB_A10G0852	GB_D05G3244	Trihelix	GB_A05G3687			GB_A10G0394			GB_A05G4184	GB_A03G0095	GATA
GB_A04G1107			GB_D11G0869			GB_A13G1321			GB_A10G0911	GB_D12G2735	Trihelix	GB_A05G3765			GB_A10G0402			GB_A05G4206	GB_D05G0434	GATA
GB_A04G1072			GB_D11G1156			GB_A13G1331			GB_A10G1294	GB_A07G1945	WOX	GB_A05G3849			GB_A10G0440			GB_A05G4281	GB_D06G0802	GATA
GB_A04G0906			GB_D11G1246			GB_A13G1822			GB_A10G1297	GB_A02G0901	WOX	GB_A05G3867			GB_A10G0455			GB_A05G4296	GB_D05G0304	GATA
GB_A04G0732			GB_D11G1515			GB_A13G1851			GB_A10G1612	GB_D07G1988	WOX	GB_A05G3870			GB_A10G0457			GB_A05G4317	GB_D05G0477	GATA
GB_A04G0714			GB_D11G1721			GB_A13G1891			GB_A10G1711	GB_D02G0970	WOX	GB_A05G3876			GB_A10G0530			GB_A05G4338	GB_D06G1007	GATA
GB_A04G0589			GB_D11G2025			GB_A13G2073			GB_A10G1739	GB_A11G1138	WRKY	GB_A05G3984			GB_A10G0576			GB_A05G4347	GB_D06G1059	GATA
GB_A05G3627			GB_D11G2180			GB_A13G2497			GB_A10G1758	GB_A02G1839	WRKY	GB_A05G4016			GB_A10G0636			GB_A05G4355	GB_D06G2299	GATA
GB_A05G3597			GB_D11G2436			GB_A13G2607			GB_A10G1796	GB_A01G1745	WRKY	GB_A05G4094			GB_A10G0641			GB_A05G4364	GB_A13G0196	GeBP
GB_A05G3879			GB_D11G2960			GB_A01G0024			GB_A10G1833	GB_A07G2432	WRKY	GB_A05G4097			GB_A10G0807			GB_A05G4367	GB_A02G0557	GRAS
GB_A05G3887			GB_D11G3110			GB_A01G0026			GB_A10G1856	GB_A08G2541	WRKY	GB_A05G4119			GB_A10G0838			GB_A05G4372	GB_A09G0638	GRAS
GB_A05G3993			GB_D12G0108			GB_A01G0050			GB_A10G1892	GB_A12G1472	WRKY	GB_A05G4209			GB_A10G0959			GB_A06G0024	GB_A09G2661	GRAS
GB_A05G4002			GB_D12G0258			GB_A01G0057			GB_A10G1912	GB_A12G1433	WRKY	GB_A05G4215			GB_A10G1237			GB_A06G0085	GB_A13G0623	GRAS
GB_A05G4123			GB_D12G0493			GB_A01G0068			GB_A10G2026	GB_A13G1772	WRKY	GB_A05G4275			GB_A10G1485			GB_A06G0114	GB_A01G1714	GRAS
GB_A05G4335			GB_D12G1673			GB_A01G0085			GB_A10G2066	GB_D04G0383	WRKY	GB_A05G4332			GB_A10G1541			GB_A06G0131	GB_A05G3556	GRAS
GB_A05G4461			GB_D12G1963			GB_A01G0150			GB_A10G2103	GB_D07G0565	WRKY	GB_A05G4350			GB_A10G1605			GB_A06G0303	GB_A06G0652	GRAS
GB_A05G0160			GB_D12G2347			GB_A01G0306			GB_A10G2357	GB_D08G2057	WRKY	GB_A05G4379			GB_A10G1818			GB_A06G0391	GB_A11G2351	GRAS
GB_A05G0236			GB_D12G3053			GB_A01G0309			GB_A10G2423	GB_D11G1168	WRKY	GB_A05G4389			GB_A10G1888			GB_A06G0432	GB_A11G0521	GRAS
GB_A05G0306			GB_D12G3060			GB_A01G0323			GB_A10G2434	GB_D03G0247	WRKY	GB_A05G4398			GB_A10G1952			GB_A06G0470	GB_D02G0596	GRAS
GB_A05G0313			GB_D13G0346			GB_A01G0856			GB_A10G2451	GB_D01G1839	WRKY	GB_A05G4420			GB_A10G1989			GB_A06G0500	GB_D09G2498	GRAS
GB_A05G0315			GB_D13G1030			GB_A01G1264			GB_A10G2556	GB_D04G0818	WRKY	GB_A06G0022			GB_A10G2113			GB_A06G0617	GB_D13G0665	GRAS
GB_A05G0336			GB_D13G1085			GB_A01G1454			GB_A10G2822	GB_D04G0480	WRKY	GB_A06G0028			GB_A10G2139			GB_A06G0651	GB_D02G0012	GRAS
GB_A05G0347			GB_D13G1490			GB_A01G1488			GB_A11G0014	GB_D12G1465	WRKY	GB_A06G0036			GB_A10G2229			GB_A06G0677	GB_D09G2605	GRAS
GB_A05G0447			GB_D13G1708			GB_A01G1538			GB_A11G0198	GB_A03G1226	ZF-HD	GB_A06G0071			GB_A10G2358			GB_A06G0694	GB_D11G2186	GRAS
GB_A05G0532			GB_D13G1769			GB_A01G1584			GB_A11G0297	GB_A13G0838	ZF-HD	GB_A06G0075			GB_A10G2479			GB_A06G0709	GB_D11G0533	GRAS
GB_A05G0599			GB_D13G2410			GB_A02G1147			GB_A11G0310	GB_D02G1413	ZF-HD	GB_A06G0091			GB_A10G2550			GB_A06G0710	GB_D13G2533	GRAS
GB_A05G0661			GB_D13G2548			GB_A02G1117			GB_A11G0430	GB_D04G0480	WRKY	GB_A06G0092			GB_A10G2592			GB_A06G0721	GB_A09G1666	GRF
GB_A05G0741			GB_D01G0019			GB_A02G1109			GB_A11G0655	GB_D12G1465	WRKY	GB_A06G0127			GB_A10G2627			GB_A06G0760	GB_A11G0864	GRF
GB_A05G0746			GB_D09G0406			GB_A02G1056			GB_A11G0685	GB_A03G1226	ZF-HD	GB_A06G0169			GB_A10G2644			GB_A06G0771	GB_A12G2701	GRF
GB_A05G0937			GB_D01G1163			GB_A03G0822			GB_A11G0737	GB_A13G0838	ZF-HD	GB_A06G0323			GB_A10G2766			GB_A06G0796	GB_A13G1614	GRF
GB_A05G1080			GB_D01G1694			GB_A03G0813			GB_A11G0895	GB_D02G1413	ZF-HD	GB_A06G0343			GB_A10G2783			GB_A06G0879	GB_A02G1785	GRF
GB_A05G1178			GB_D03G0925			GB_A03G0769			GB_A11G0909			GB_A06G0435			GB_A10G2855			GB_A06G0880	GB_A10G0934	GRF
GB_A05G1356			GB_D03G1087			GB_A03G0593			GB_A11G0921			GB_A06G0445			GB_A11G0015			GB_A06G0923	GB_D01G2238	GRF
GB_A05G1404			GB_D03G1980			GB_A03G0611			GB_A11G0927			GB_A06G0452			GB_A11G0031			GB_A06G0955	GB_D09G1541	GRF
GB_A05G1408			GB_D03G0084			GB_A03G0543			GB_A11G0929			GB_A06G0477			GB_A11G0116			GB_A06G0986	GB_D12G2704	GRF
GB_A05G1415			GB_D03G0120			GB_A03G0477			GB_A11G1011			GB_A06G0503			GB_A11G0129			GB_A06G1019	GB_D03G0300	GRF
GB_A05G1486			GB_D03G0187			GB_A03G0449			GB_A11G1020			GB_A06G0518			GB_A11G0151			GB_A06G1036	GB_D02G0941	GRF
GB_A05G1509			GB_D03G0368			GB_A03G0455			GB_A11G1049			GB_A06G0533			GB_A11G0158			GB_A06G1064	GB_D05G2181	GRF
GB_A05G1523			GB_D03G0580			GB_A03G0414			GB_A11G1138			GB_A06G0585			GB_A11G0184			GB_A06G1086	GB_D05G2684	GRF
GB_A05G1567			GB_D03G0801			GB_A03G0394			GB_A11G1293			GB_A06G0633			GB_A11G0210			GB_A06G1104	GB_A08G0132	HB-other
GB_A05G1574			GB_D01G2122			GB_A03G0352			GB_A11G1298			GB_A06G0667			GB_A11G0523			GB_A06G1126	GB_D08G0132	HB-other
GB_A05G1617			GB_D01G2584			GB_A03G0259			GB_A11G1350			GB_A06G0718			GB_A11G0641			GB_A06G1190	GB_D12G0205	HB-PHD
GB_A05G1709			GB_D02G0521			GB_A03G0291			GB_A11G1668			GB_A06G0777			GB_A11G0759			GB_A06G1282	GB_A01G2383	HD-ZIP
GB_A05G1739			GB_D02G0772			GB_A03G0046			GB_A11G1717			GB_A06G0791			GB_A11G0760			GB_A06G1361	GB_A03G1749	HD-ZIP
GB_A05G1918			GB_D02G0807			GB_A03G0043			GB_A11G1742			GB_A06G0793			GB_A11G0764			GB_A06G1419	GB_A10G1046	HD-ZIP
GB_A05G1919			GB_D02G0830			GB_A03G0023			GB_A11G1761			GB_A06G0808			GB_A11G0820			GB_A06G1450	GB_A12G2695	HD-ZIP
GB_A05G1951			GB_D02G1190			GB_A03G0120			GB_A11G1762			GB_A06G0830			GB_A11G0821			GB_A06G1557	GB_A01G1260	HD-ZIP
GB_A05G1983			GB_D02G1060			GB_A02G1855			GB_A11G1900			GB_A06G0867			GB_A11G0829			GB_A06G1577	GB_A05G1321	HD-ZIP
GB_A05G2180			GB_D02G1029			GB_A02G2065			GB_A11G1968			GB_A06G0868			GB_A11G0991			GB_A06G1593	GB_A05G3155	HD-ZIP
GB_A05G2186			GB_D02G1295			GB_A02G1946			GB_A11G1981			GB_A06G0910			GB_A11G1024			GB_A06G1617	GB_A05G3220	HD-ZIP
GB_A05G2416			GB_D02G2431			GB_A02G1818			GB_A11G1993			GB_A06G0913			GB_A11G1108			GB_A06G1654	GB_A07G0256	HD-ZIP
GB_A05G2417			GB_D02G2636			GB_A02G1734			GB_A11G2024			GB_A06G1014			GB_A11G1195			GB_A06G1709	GB_A07G0708	HD-ZIP
GB_A05G2518			GB_D04G1941			GB_A02G1594			GB_A11G2040			GB_A06G1022			GB_A11G1198			GB_A06G1714	GB_A07G1465	HD-ZIP
GB_A05G2739			GB_D04G1904			GB_A02G1680			GB_A11G2050			GB_A06G1061			GB_A11G1264			GB_A06G1843	GB_A07G2520	HD-ZIP
GB_A05G3131			GB_D04G1727			GB_A02G1328			GB_A11G2063			GB_A06G1069			GB_A11G1276			GB_A06G1846	GB_A11G0806	HD-ZIP
GB_A05G3137			GB_D04G0961			GB_A01G1685			GB_A11G2073			GB_A06G1201			GB_A11G1278			GB_A06G1847	GB_D01G2460	HD-ZIP
GB_A04G0470			GB_D05G0189			GB_A01G1822			GB_A11G2223			GB_A06G1280			GB_A11G1459			GB_A06G1849	GB_D02G1906	HD-ZIP
GB_A04G0347			GB_D05G0947			GB_A01G1902			GB_A11G2319			GB_A06G1287			GB_A11G1468			GB_A06G1850	GB_D10G0936	HD-ZIP
GB_A04G0262			GB_D05G1282			GB_A01G1942			GB_A11G2353			GB_A06G1292			GB_A11G1621			GB_A06G1896	GB_D12G1157	HD-ZIP
GB_A04G0104			GB_D05G2492			GB_A01G1948			GB_A11G2663			GB_A06G1345			GB_A11G1650			GB_A06G1902	GB_D01G1510	HD-ZIP
GB_A06G0051			GB_D05G2948			GB_A01G2046			GB_A11G2689			GB_A06G1392			GB_A11G1697			GB_A06G2008	GB_D05G1321	HD-ZIP
GB_A06G0057			GB_D05G2992			GB_A01G2086			GB_A11G2905			GB_A06G1475			GB_A11G1748			GB_A06G2015	GB_D05G3129	HD-ZIP
GB_A06G0152			GB_D05G2998			GB_A01G2239			GB_A11G2930			GB_A06G1477			GB_A11G1763			GB_A06G2037	GB_D07G0265	HD-ZIP
GB_A06G0444			GB_D05G3355			GB_A01G2300			GB_A11G2949			GB_A06G1535			GB_A11G1770			GB_A06G2095	GB_D07G2498	HD-ZIP
GB_A06G0501			GB_D06G0586			GB_A01G2411			GB_A11G2995			GB_A06G1545			GB_A11G1931			GB_A06G2131	GB_A05G0310	HSF
GB_A06G0529			GB_D06G0734			GB_A01G2421			GB_A11G3136			GB_A06G1562			GB_A11G2000			GB_A06G2169	GB_A05G2072	HSF
GB_A06G0543			GB_D06G0698			GB_A02G0003			GB_A11G3177			GB_A06G1607			GB_A11G2002			GB_A06G2282	GB_A06G0694	HSF
GB_A06G0644			GB_D06G1495			GB_A02G0233			GB_A11G3297			GB_A06G1685			GB_A11G2004			GB_A06G2311	GB_A10G0263	HSF
GB_A06G0764			GB_D06G1690			GB_A02G0263			GB_A11G3575			GB_A06G1705			GB_A11G2032			GB_A06G2394	GB_A11G0501	HSF
GB_A06G0882			GB_D06G2222			GB_A02G0322			GB_A11G3582			GB_A06G1736			GB_A11G2076			GB_A06G2412	GB_D05G0312	HSF
GB_A06G1362			GB_D06G2436			GB_A02G0470			GB_A11G3719			GB_A06G1739			GB_A11G2323			GB_A06G2418	GB_D07G0129	HSF
GB_A06G1371			GB_D06G2407			GB_A02G0478			GB_A11G3819			GB_A06G1760			GB_A11G2590			GB_A06G2420	GB_D10G1033	HSF
GB_A06G1300			GB_D07G0096			GB_A02G0458			GB_A12G0004			GB_A06G1773			GB_A11G2618			GB_A07G0012	GB_A01G0919	LBD
GB_A06G1262			GB_D07G0097			GB_A02G0569			GB_A12G0091			GB_A06G1812			GB_A11G2668			GB_A07G0119	GB_A03G1755	LBD
GB_A06G1691			GB_D07G0228			GB_A02G0610			GB_A12G0106			GB_A06G1816			GB_A11G2942			GB_A07G0143	GB_A05G1467	LBD
GB_A06G1774			GB_D07G0325			GB_A02G0684			GB_A12G0152			GB_A06G1822			GB_A11G2959			GB_A07G0207	GB_A05G2850	LBD
GB_A06G1858			GB_D07G0351			GB_A02G0791			GB_A12G0153			GB_A06G1838			GB_A11G3013			GB_A07G0217	GB_A06G1902	LBD
GB_A06G1913			GB_D07G0359			GB_A02G0828			GB_A12G0222			GB_A06G1840			GB_A11G3042			GB_A07G0230	GB_A07G0217	LBD
GB_A06G2175			GB_D07G0426			GB_A02G0918			GB_A12G0303			GB_A06G1861			GB_A11G3120			GB_A07G0249	GB_A08G1691	LBD
GB_A06G2363			GB_D07G0590			GB_A03G0936			GB_A12G0771			GB_A06G1886			GB_A11G3131			GB_A07G0288	GB_A08G2418	LBD
GB_A06G2238			GB_D07G0615			GB_A03G0922			GB_A12G0817			GB_A06G1905			GB_A11G3550			GB_A07G0426	GB_A11G3509	LBD
GB_A06G2201			GB_D07G1112			GB_A03G1430			GB_A12G0942			GB_A06G1949			GB_A11G3657			GB_A07G0497	GB_A11G3552	LBD
GB_A07G0275			GB_D07G0947			GB_A03G1066			GB_A12G1073			GB_A06G1974			GB_A11G3765			GB_A07G0551	GB_A03G0347	LBD
GB_A07G0384			GB_D07G2344			GB_A03G1128			GB_A12G1164			GB_A06G1992			GB_A11G3782			GB_A07G0556	GB_A01G2101	LBD
GB_A07G0453			GB_D07G2412			GB_A03G1207			GB_A12G1331			GB_A06G2005			GB_A11G3801			GB_A07G0603	GB_A05G3690	LBD
GB_A07G0469			GB_D07G2549			GB_A03G1234			GB_A12G1466			GB_A06G2073			GB_A12G0089			GB_A07G0626	GB_A05G4319	LBD
GB_A07G0565			GB_D07G2623			GB_A03G1503			GB_A12G1546			GB_A06G2127			GB_A12G0150			GB_A07G0632	GB_A06G0239	LBD
GB_A07G0574			GB_D07G2638			GB_A03G1615			GB_A12G1645			GB_A06G2205			GB_A12G0200			GB_A07G0633	GB_A10G0477	LBD
GB_A07G0732			GB_D07G2696			GB_A03G1664			GB_A12G1684			GB_A06G2243			GB_A12G0210			GB_A07G0653	GB_A11G0522	LBD
GB_A07G0750			GB_D08G0008			GB_A03G1667			GB_A12G1703			GB_A06G2297			GB_A12G0252			GB_A07G0655	GB_A13G0054	LBD
GB_A07G0764			GB_D08G0057			GB_A03G1729			GB_A12G1704			GB_A06G2316			GB_A12G0350			GB_A07G0657	GB_A12G1241	LBD
GB_A07G1028			GB_D08G0652			GB_A03G1831			GB_A12G1741			GB_A06G2368			GB_A12G0382			GB_A07G0690	GB_D01G0976	LBD
GB_A07G1077			GB_D08G1219			GB_A03G1973			GB_A12G1764			GB_A06G2393			GB_A12G0492			GB_A07G0782	GB_D02G1911	LBD
GB_A07G1206			GB_D08G1712			GB_A03G2104			GB_A12G1768			GB_A07G0003			GB_A12G0526			GB_A07G0806	GB_D05G2844	LBD
GB_A07G1222			GB_D08G2431			GB_A03G2135			GB_A12G1775			GB_A07G0077			GB_A12G0536			GB_A07G0821	GB_D04G0606	LBD
GB_A07G1395			GB_D08G2776			GB_A03G2158			GB_A12G1874			GB_A07G0100			GB_A12G0554			GB_A07G0822	GB_D06G1972	LBD
GB_A07G1460			GB_D08G2833			GB_A03G2201			GB_A12G1903			GB_A07G0106			GB_A12G0670			GB_A07G0828	GB_D07G0223	LBD
GB_A07G1521			GB_D08G2877			GB_A04G1701			GB_A12G1915			GB_A07G0115			GB_A12G0722			GB_A07G0842	GB_D08G1682	LBD
GB_A07G1631			GB_D09G0075			GB_A04G1640			GB_A12G1972			GB_A07G0156			GB_A12G0773			GB_A07G0868	GB_D11G3473	LBD
GB_A07G1683			GB_D09G0302			GB_A04G1588			GB_A12G1981			GB_A07G0164			GB_A12G0778			GB_A07G0871	GB_D11G3528	LBD
GB_A07G1759			GB_D09G0402			GB_A04G1557			GB_A12G2079			GB_A07G0184			GB_A12G0780			GB_A07G0893	GB_D01G2194	LBD
GB_A07G2128			GB_D09G0598			GB_A04G1543			GB_A12G2085			GB_A07G0193			GB_A12G0814			GB_A07G1002	GB_D04G0148	LBD
GB_A07G2223			GB_D09G0849			GB_A04G1476			GB_A12G2097			GB_A07G0269			GB_A12G0861			GB_A07G1020	GB_D06G0233	LBD
GB_A07G2369			GB_D09G1028			GB_A04G1331			GB_A12G2172			GB_A07G0342			GB_A12G0911			GB_A07G1025	GB_D07G2454	LBD
GB_A07G2476			GB_D09G1149			GB_A04G1298			GB_A12G2289			GB_A07G0356			GB_A12G1081			GB_A07G1027	GB_D08G1584	LBD
GB_A07G2480			GB_D09G1323			GB_A04G1236			GB_A12G2290			GB_A07G0369			GB_A12G1280			GB_A07G1055	GB_D11G0534	LBD
GB_A07G2532			GB_D09G1330			GB_A04G1218			GB_A12G2296			GB_A07G0388			GB_A12G1322			GB_A07G1058	GB_D13G0009	LBD
GB_A07G2586			GB_D09G1372			GB_A04G1161			GB_A12G2370			GB_A07G0399			GB_A12G1354			GB_A07G1087	GB_D12G1226	LBD
GB_A08G0009			GB_D09G1391			GB_A04G1125			GB_A12G2503			GB_A07G0414			GB_A12G1370			GB_A07G1181	GB_A02G0764	MIKC
GB_A08G0034			GB_D09G1791			GB_A04G1105			GB_A12G2557			GB_A07G0443			GB_A12G1399			GB_A07G1182	GB_A07G0871	MIKC
GB_A08G0073			GB_D09G1984			GB_A04G1084			GB_A12G2659			GB_A07G0456			GB_A12G1415			GB_A07G1197	GB_A09G0623	MIKC
GB_A08G0229			GB_D09G1986			GB_A04G1013			GB_A12G2734			GB_A07G0491			GB_A12G1562			GB_A07G1223	GB_A12G1010	MIKC
GB_A08G0314			GB_D10G2567			GB_A04G0996			GB_A12G2780			GB_A07G0523			GB_A12G1599			GB_A07G1225	GB_A03G2090	MIKC
GB_A08G0330			GB_D10G2428			GB_A04G0956			GB_A12G2783			GB_A07G0562			GB_A12G1611			GB_A07G1232	GB_A08G1768	MIKC
GB_A08G0641			GB_D10G2408			GB_A04G0917			GB_A12G2788			GB_A07G0618			GB_A12G1656			GB_A07G1251	GB_D01G2247	MIKC
GB_A08G0747			GB_D10G2147			GB_A04G0834			GB_A12G2817			GB_A07G0622			GB_A12G1659			GB_A07G1260	GB_D02G2242	MIKC
GB_A08G0775			GB_D04G0397			GB_A05G3696			GB_A12G2881			GB_A07G0636			GB_A12G1695			GB_A07G1263	GB_D08G1766	MIKC
GB_A08G0787			GB_D10G1496			GB_A05G3640			GB_A12G2955			GB_A07G0647			GB_A12G1697			GB_A07G1330	GB_D13G0663	MIKC
GB_A08G0832			GB_D10G1257			GB_A05G3522			GB_A12G2990			GB_A07G0667			GB_A12G1728			GB_A07G1364	GB_A04G1055	MYB
GB_A08G0998			GB_D10G1018			GB_A05G3808			GB_A12G3039			GB_A07G0710			GB_A12G1792			GB_A07G1382	GB_A07G0426	MYB
GB_A08G0985			GB_D10G1111			GB_A05G3946			GB_A13G0023			GB_A07G0726			GB_A12G1861			GB_A07G1383	GB_A07G2590	MYB
GB_A08G1380			GB_D10G0622			GB_A05G4205			GB_A13G0088			GB_A07G0730			GB_A12G1883			GB_A07G1457	GB_A08G2097	MYB
GB_A08G1462			GB_D02G2039			GB_A05G4258			GB_A13G0213			GB_A07G0746			GB_A12G1922			GB_A07G1458	GB_A10G1955	MYB
GB_A08G1470			GB_D11G3319			GB_A05G4284			GB_A13G0224			GB_A07G0748			GB_A12G1931			GB_A07G1459	GB_A10G2696	MYB
GB_A08G1626			GB_D11G3315			GB_A05G4337			GB_A13G0270			GB_A07G0770			GB_A12G1986			GB_A07G1572	GB_A11G1688	MYB
GB_A08G1820			GB_D11G3111			GB_A05G4349			GB_A13G0380			GB_A07G0789			GB_A12G1993			GB_A07G1577	GB_A11G2646	MYB
GB_A08G2033			GB_D11G3048			GB_A05G4352			GB_A13G0541			GB_A07G0794			GB_A12G2037			GB_A07G1588	GB_A13G1131	MYB
GB_A08G2192			GB_D06G1633			GB_A05G4377			GB_A13G0595			GB_A07G0799			GB_A12G2262			GB_A07G1590	GB_A01G2410	MYB
GB_A08G2212			GB_D11G2254			GB_A05G4380			GB_A13G0621			GB_A07G0803			GB_A12G2340			GB_A07G1609	GB_A03G2374	MYB
GB_A08G2222			GB_D11G1880			GB_A05G4440			GB_A13G0682			GB_A07G0941			GB_A12G2427			GB_A07G1633	GB_A05G2100	MYB
GB_A08G2328			GB_D11G1673			GB_A05G4443			GB_A13G0912			GB_A07G0965			GB_A12G2521			GB_A07G1635	GB_A05G2917	MYB
GB_A08G2337			GB_D11G1503			GB_A05G0038			GB_A13G0926			GB_A07G0978			GB_A12G2538			GB_A07G1636	GB_A07G1115	MYB
GB_A08G2399			GB_D11G1301			GB_A05G0049			GB_A13G0996			GB_A07G1022			GB_A12G2576			GB_A07G1640	GB_A07G1557	MYB
GB_A08G2404			GB_D11G1285			GB_A05G0056			GB_A13G1256			GB_A07G1068			GB_A12G2602			GB_A07G1675	GB_A07G2043	MYB
GB_A08G2530			GB_D11G1222			GB_A05G0108			GB_A13G1258			GB_A07G1089			GB_A12G2637			GB_A07G1716	GB_A08G0253	MYB
GB_A08G2767			GB_D11G0550			GB_A05G0213			GB_A13G1351			GB_A07G1205			GB_A12G2668			GB_A07G1819	GB_A08G0582	MYB
GB_A08G2799			GB_D11G0393			GB_A05G0265			GB_A13G1399			GB_A07G1227			GB_A12G2719			GB_A07G1974	GB_A08G1583	MYB
GB_A09G0050			GB_D11G0296			GB_A05G0335			GB_A13G1444			GB_A07G1261			GB_A12G2808			GB_A07G1975	GB_A11G3511	MYB
GB_A09G0091			GB_D12G2136			GB_A05G0387			GB_A13G1596			GB_A07G1262			GB_A12G2867			GB_A07G2050	GB_A11G3193	MYB
GB_A09G0166			GB_D12G2084			GB_A05G0429			GB_A13G1618			GB_A07G1265			GB_A12G2910			GB_A07G2057	GB_A11G1367	MYB
GB_A09G0323			GB_D12G2001			GB_A05G0471			GB_A13G1758			GB_A07G1290			GB_A12G2922			GB_A07G2081	GB_A11G0018	MYB
GB_A09G0632			GB_D12G1888			GB_A05G0545			GB_A13G1812			GB_A07G1306			GB_A12G2969			GB_A07G2214	GB_A12G2968	MYB
GB_A09G0999			GB_D12G1880			GB_A05G0800			GB_A13G1847			GB_A07G1313			GB_A12G3006			GB_A07G2233	GB_A12G2505	MYB
GB_A09G1052			GB_D12G1806			GB_A05G0966			GB_A13G1890			GB_A07G1400			GB_A12G3053			GB_A07G2234	GB_A13G2010	MYB
GB_A09G1072			GB_D12G1544			GB_A05G1112			GB_A13G1895			GB_A07G1441			GB_A12G3070			GB_A07G2239	GB_A09G0211	MYB
GB_A09G1085			GB_D12G1279			GB_A05G1195			GB_A13G1897			GB_A07G1451			GB_A13G0155			GB_A07G2252	GB_D04G1423	MYB
GB_A09G1101			GB_D12G0874			GB_A05G1258			GB_A13G1930			GB_A07G1466			GB_A13G0206			GB_A07G2325	GB_D07G0206	MYB
GB_A09G1186			GB_D12G0501			GB_A05G1329			GB_A13G2139			GB_A07G1485			GB_A13G0296			GB_A07G2330	GB_D07G0427	MYB
GB_A09G1191			GB_D12G0146			GB_A05G1383			GB_A13G2190			GB_A07G1490			GB_A13G0308			GB_A07G2335	GB_D07G2572	MYB
GB_A09G1239			GB_D12G0119			GB_A05G1411			GB_A13G2236			GB_A07G1540			GB_A13G0325			GB_A07G2344	GB_D08G2084	MYB
GB_A09G1241			GB_D13G0171			GB_A05G1483			GB_A13G2709			GB_A07G1545			GB_A13G0429			GB_A07G2345	GB_D10G1945	MYB
GB_A09G1243			GB_D13G0211			GB_A05G1497			GB_A13G2737			GB_A07G1555			GB_A13G0497			GB_A07G2371	GB_D13G1002	MYB
GB_A09G1340			GB_D13G0483			GB_A05G1576			GB_A13G2757			GB_A07G1624			GB_A13G0553			GB_A07G2378	GB_D05G2537	MYB
GB_A09G1366			GB_D13G0486			GB_A05G1654			GB_A13G2782			GB_A07G1642			GB_A13G0598			GB_A07G2472	GB_D05G2673	MYB
GB_A09G1517			GB_D13G0305			GB_A05G1668			GB_A01G0013			GB_A07G1668			GB_A13G0695			GB_A07G2555	GB_D05G2899	MYB
GB_A09G1777			GB_D13G0782			GB_A05G1770			GB_A01G0035			GB_A07G1678			GB_A13G0809			GB_A07G2556	GB_D06G1483	MYB
GB_A09G1783			GB_D13G0933			GB_A05G1838			GB_A01G0039			GB_A07G1748			GB_A13G0865			GB_A07G2565	GB_D07G0853	MYB
GB_A09G1828			GB_D13G1724			GB_A05G1902			GB_A01G0081			GB_A07G1800			GB_A13G0967			GB_A07G2580	GB_D07G1115	MYB
GB_A09G1880			GB_D13G1850			GB_A05G2087			GB_A01G0132			GB_A07G1816			GB_A13G1286			GB_A07G2590	GB_D07G2116	MYB
GB_A09G1887			GB_D13G1968			GB_A05G2145			GB_A01G0169			GB_A07G1838			GB_A13G1314			GB_A07G2596	GB_D08G2751	MYB
GB_A09G1972			GB_D13G2253			GB_A05G2181			GB_A01G0283			GB_A07G1866			GB_A13G1413			GB_A07G2598	GB_D10G0616	MYB
GB_A09G1934			GB_D13G2434			GB_A05G2286			GB_A01G0307			GB_A07G1885			GB_A13G1487			GB_A07G2600	GB_D10G0209	MYB
GB_A09G1944			GB_D13G2611			GB_A05G2305			GB_A01G0312			GB_A07G1943			GB_A13G1493			GB_A07G2612	GB_D11G3475	MYB
GB_A09G2103			GB_D04G0889			GB_A05G2348			GB_A01G0315			GB_A07G2030			GB_A13G1496			GB_A07G2617	GB_D11G3192	MYB
GB_A09G2135			GB_D01G1335			GB_A05G2369			GB_A01G0438			GB_A07G2094			GB_A13G1508			GB_A07G2661	GB_D11G1407	MYB
GB_A09G2267						GB_A05G2564			GB_A01G0485			GB_A07G2099			GB_A13G1513			GB_A07G2677	GB_D11G1138	MYB
GB_A09G2325						GB_A05G2665			GB_A01G0523			GB_A07G2115			GB_A13G1630			GB_A07G2685	GB_D12G2504	MYB
GB_A09G2654						GB_A05G2711			GB_A01G0524			GB_A07G2118			GB_A13G1642			GB_A07G2686	GB_D13G1184	MYB
GB_A10G2850						GB_A05G2718			GB_A01G0543			GB_A07G2130			GB_A13G1668			GB_A07G2688	GB_D13G1941	MYB
GB_A10G2669						GB_A05G2719			GB_A01G0593			GB_A07G2278			GB_A13G1746			GB_A07G2690	GB_D09G0170	MYB
GB_A10G2616						GB_A05G2731			GB_A09G2263			GB_A07G2304			GB_A13G1754			GB_A07G2709	GB_D09G0808	MYB
GB_A10G2614						GB_A05G2753			GB_A01G0654			GB_A07G2332			GB_A13G1794			GB_A08G0023	GB_A03G0909	MYB_related
GB_A10G2533						GB_A05G2798			GB_A01G0678			GB_A07G2354			GB_A13G1799			GB_A08G0117	GB_A03G1984	MYB_related
GB_A10G2464						GB_A05G2836			GB_A01G0680			GB_A07G2355			GB_A13G1807			GB_A08G0153	GB_A06G1952	MYB_related
GB_A10G2330						GB_A05G2837			GB_A01G0686			GB_A07G2357			GB_A13G1838			GB_A08G0230	GB_D03G1041	MYB_related
GB_A10G2274						GB_A05G2868			GB_A01G0687			GB_A07G2359			GB_A13G1987			GB_A08G0249	GB_D02G2139	MYB_related
GB_A10G2146						GB_A05G2945			GB_A01G0756			GB_A07G2385			GB_A13G2209			GB_A08G0292	GB_D12G2251	MYB_related
GB_A10G2099						GB_A05G2947			GB_A01G0801			GB_A07G2403			GB_A13G2225			GB_A08G0306	GB_A03G1224	NAC
GB_A10G2019						GB_A05G2963			GB_A01G0810			GB_A07G2408			GB_A13G2369			GB_A08G0310	GB_A05G1655	NAC
GB_A10G1115						GB_A04G0110			GB_A01G0885			GB_A07G2539			GB_A13G2370			GB_A08G0513	GB_A08G2743	NAC
GB_A10G1158						GB_A06G0063			GB_A01G1020			GB_A07G2552			GB_A13G2410			GB_A08G0664	GB_A08G2754	NAC
GB_A10G1459						GB_A06G0076			GB_A01G1066			GB_A07G2569			GB_A13G2414			GB_A08G0759	GB_A09G0214	NAC
GB_A10G1483						GB_A06G0104			GB_A01G1358			GB_A07G2576			GB_A13G2417			GB_A08G0788	GB_A10G0704	NAC
GB_A10G1524						GB_A06G0367			GB_A01G1352			GB_A07G2597			GB_A13G2585			GB_A08G0789	GB_A12G2062	NAC
GB_A10G1531						GB_A06G0370			GB_A01G1325			GB_A07G2609			GB_A13G2763			GB_A08G0831	GB_A13G1551	NAC
GB_A10G1626						GB_A06G0409			GB_A01G1193			GB_A07G2621			GB_A01G0031			GB_A08G0859	GB_A01G0335	NAC
GB_A10G1797						GB_A06G0410			GB_A01G1167			GB_A07G2626			GB_A01G0220			GB_A08G0915	GB_A03G0158	NAC
GB_A10G1864						GB_A06G0436			GB_A01G1163			GB_A07G2649			GB_A01G0235			GB_A08G0921	GB_A03G0066	NAC
GB_A10G1060						GB_A06G0448			GB_A01G1407			GB_A07G2667			GB_A01G0241			GB_A08G0965	GB_A04G0566	NAC
GB_A10G0880						GB_A06G0486			GB_A01G1444			GB_A07G2675			GB_A01G0243			GB_A08G0966	GB_A06G0778	NAC
GB_A10G0872						GB_A06G0496			GB_A01G1474			GB_A07G2717			GB_A01G0247			GB_A08G0975	GB_A08G2772	NAC
GB_A10G0726						GB_A06G0552			GB_A01G1477			GB_A07G2721			GB_A01G0490			GB_A08G1019	GB_A08G2773	NAC
GB_A10G0799						GB_A06G0630			GB_A02G1187			GB_A08G0092			GB_A01G0519			GB_A08G1075	GB_A08G2774	NAC
GB_A10G0759						GB_A06G0631			GB_A02G1179			GB_A08G0106			GB_A01G0587			GB_A08G1142	GB_A09G1266	NAC
GB_A10G0744						GB_A06G0660			GB_A02G1099			GB_A08G0126			GB_A01G0602			GB_A08G1180	GB_A11G0285	NAC
GB_A10G0589						GB_A06G0961			GB_A02G1054			GB_A08G0128			GB_A01G0620			GB_A08G1242	GB_A13G0719	NAC
GB_A10G0529						GB_A06G0964			GB_A03G0872			GB_A08G0164			GB_A01G0625			GB_A08G1292	GB_A13G1845	NAC
GB_A10G0469						GB_A06G0976			GB_A03G0852			GB_A08G0174			GB_A01G0626			GB_A08G1302	GB_A13G0830	NAC
GB_A10G0334						GB_A06G0979			GB_A03G0771			GB_A08G0176			GB_A01G0632			GB_A08G1379	GB_D02G1411	NAC
GB_A10G0295						GB_A06G1041			GB_A03G0729			GB_A08G0207			GB_A01G0701			GB_A08G1399	GB_D05G0797	NAC
GB_A10G0209						GB_A06G1053			GB_A03G0710			GB_A08G0222			GB_A01G0748			GB_A08G1404	GB_D07G2478	NAC
GB_A10G0171						GB_A06G1115			GB_A03G0669			GB_A08G0231			GB_A01G0777			GB_A08G1409	GB_D08G1935	NAC
GB_A10G0148						GB_A06G1119			GB_A03G0641			GB_A08G0279			GB_A01G0827			GB_A08G1410	GB_D08G2728	NAC
GB_A10G0094						GB_A06G1133			GB_A03G0582			GB_A08G0291			GB_A01G0886			GB_A08G1454	GB_D08G2741	NAC
GB_A10G0087						GB_A06G1278			GB_A03G0579			GB_A08G0296			GB_A01G0941			GB_A08G1485	GB_D09G0605	NAC
GB_A10G0084						GB_A06G1464			GB_A03G0510			GB_A08G0309			GB_A01G1019			GB_A08G1595	GB_D10G0880	NAC
GB_A10G0005						GB_A06G1519			GB_A03G0420			GB_A08G0311			GB_A01G1053			GB_A08G1613	GB_D11G1089	NAC
GB_A11G3825						GB_A06G1630			GB_A03G0426			GB_A08G0317			GB_A01G1060			GB_A08G1617	GB_D11G3300	NAC
GB_A11G3534						GB_A06G1888			GB_A03G0339			GB_A08G0339			GB_A01G1091			GB_A08G1639	GB_D12G2052	NAC
GB_A11G2979						GB_A06G1938			GB_A03G0346			GB_A08G0422			GB_A01G1134			GB_A08G1672	GB_D12G2480	NAC
GB_A11G2883						GB_A06G2020			GB_A03G0364			GB_A08G0509			GB_A01G1136			GB_A08G1676	GB_D01G0355	NAC
GB_A11G2792						GB_A06G2089			GB_A03G0372			GB_A08G0528			GB_A01G1221			GB_A08G1691	GB_D03G1926	NAC
GB_A11G2756						GB_A06G2113			GB_A03G0288			GB_A08G0545			GB_A01G1208			GB_A08G1725	GB_D02G2555	NAC
GB_A11G2706						GB_A06G2117			GB_A03G0220			GB_A08G0623			GB_A01G1418			GB_A08G1745	GB_D06G0760	NAC
GB_A11G2705						GB_A06G2172			GB_A03G0178			GB_A08G0628			GB_A01G1450			GB_A08G1761	GB_D07G0686	NAC
GB_A11G2105						GB_A06G2383			GB_A03G0167			GB_A08G0645			GB_A01G1453			GB_A08G1762	GB_D07G1466	NAC
GB_A11G2188						GB_A06G2327			GB_A03G0146			GB_A08G0658			GB_A01G1480			GB_A08G1767	GB_D08G0433	NAC
GB_A11G2189						GB_A06G2257			GB_A03G0159			GB_A08G0736			GB_A01G1532			GB_A08G1834	GB_D08G2758	NAC
GB_A11G2375						GB_A06G2207			GB_A03G0079			GB_A08G0777			GB_A02G1168			GB_A08G1839	GB_D08G2759	NAC
GB_A11G1887						GB_A07G0043			GB_A03G0053			GB_A08G0827			GB_A03G0891			GB_A08G1841	GB_D08G2760	NAC
GB_A11G1801						GB_A07G0216			GB_A03G0047			GB_A08G0923			GB_A03G0815			GB_A08G1866	GB_D09G1113	NAC
GB_A11G1766						GB_A07G0222			GB_A03G0130			GB_A08G0955			GB_A03G0723			GB_A08G1920	GB_D11G0289	NAC
GB_A11G1741						GB_A07G0268			GB_A03G0132			GB_A08G0956			GB_A03G0665			GB_A08G1921	GB_D13G0578	NAC
GB_A11G1703						GB_A07G0319			GB_A02G1854			GB_A08G0974			GB_A03G0599			GB_A08G1929	GB_D13G1748	NAC
GB_A11G1700						GB_A07G0349			GB_A02G1853			GB_A08G1033			GB_A03G0601			GB_A08G1933	GB_D13G1784	NAC
GB_A11G1242						GB_A07G0365			GB_A02G2077			GB_A08G1049			GB_A03G0605			GB_A08G1939	GB_D13G0786	NAC
GB_A11G1165						GB_A07G0427			GB_A02G2076			GB_A08G1066			GB_A03G0547			GB_A08G1943	GB_A01G1379	NF-YA
GB_A11G1081						GB_A07G0531			GB_A02G2060			GB_A08G1077			GB_A03G0498			GB_A08G1982	GB_A05G4364	NF-YA
GB_A11G0982						GB_A07G0540			GB_A02G2045			GB_A08G1141			GB_A03G0407			GB_A08G2023	GB_A10G0532	NF-YA
GB_A11G0969						GB_A07G0602			GB_A02G2041			GB_A08G1158			GB_A03G0411			GB_A08G2071	GB_D01G1464	NF-YA
GB_A11G0933						GB_A07G0798			GB_A02G1966			GB_A08G1326			GB_A03G0413			GB_A08G2073	GB_D08G1791	NF-YA
GB_A11G0930						GB_A07G1219			GB_A02G1932			GB_A08G1353			GB_A03G0254			GB_A08G2097	GB_A05G1792	NF-YB
GB_A11G0783						GB_A07G1256			GB_A02G1916			GB_A08G1609			GB_A03G0287			GB_A08G2105	GB_A13G1667	NF-YB
GB_A11G0726						GB_A07G1337			GB_A02G1914			GB_A08G1611			GB_A03G0295			GB_A08G2209	GB_A08G0295	NF-YB
GB_A11G0349						GB_A07G1363			GB_A02G1839			GB_A08G1618			GB_A03G0155			GB_A08G2232	GB_D05G1817	NF-YB
GB_A11G0190						GB_A07G1426			GB_A02G1754			GB_A08G1620			GB_A03G0024			GB_A08G2238	GB_D13G1589	NF-YB
GB_A11G0183						GB_A07G1493			GB_A02G1732			GB_A08G1633			GB_A03G0114			GB_A08G2282	GB_D08G0303	NF-YB
GB_A11G0121						GB_A07G1747			GB_A02G1731			GB_A08G1643			GB_A02G2078			GB_A08G2376	GB_A08G2497	NF-YC
GB_A11G0102						GB_A07G1797			GB_A02G1727			GB_A08G1697			GB_A02G2043			GB_A08G2382	GB_A11G3058	NF-YC
GB_A12G3022						GB_A07G1781			GB_A02G1725			GB_A08G1727			GB_A02G2031			GB_A08G2388	GB_A12G0574	NF-YC
GB_A12G2839						GB_A07G2014			GB_A02G1719			GB_A08G1753			GB_A02G1994			GB_A08G2418	GB_A11G3030	NF-YC
GB_A12G2774						GB_A07G2018			GB_A02G1525			GB_A08G1759			GB_A02G1851			GB_A08G2426	GB_D02G1700	NF-YC
GB_A12G2707						GB_A07G2068			GB_A02G1281			GB_A08G1836			GB_A02G1837			GB_A08G2443	GB_D12G0565	NF-YC
GB_A12G2420						GB_A07G2294			GB_A01G1756			GB_A08G1899			GB_A02G1792			GB_A08G2479	GB_D11G3026	NF-YC
GB_A12G2385						GB_A07G2365			GB_A01G1755			GB_A08G1905			GB_A02G1756			GB_A08G2490	GB_A02G2063	Nin-like
GB_A12G2264						GB_A07G2487			GB_A01G1752			GB_A08G1906			GB_A02G1707			GB_A08G2497	GB_A03G2427	Nin-like
GB_A12G2067						GB_A07G2517			GB_A01G1745			GB_A08G1923			GB_A02G1562			GB_A08G2505	GB_D08G2043	Nin-like
GB_A12G1820						GB_A07G2574			GB_A01G1742			GB_A08G1945			GB_A02G1693			GB_A08G2512	GB_A05G1600	NZZ/SPL
GB_A12G1561						GB_A07G2595			GB_A01G1896			GB_A08G1954			GB_A02G1687			GB_A08G2546	GB_A12G0208	S1Fa-like
GB_A12G1513						GB_A07G2647			GB_A01G1943			GB_A08G1956			GB_A02G1506			GB_A08G2559	GB_D12G0222	S1Fa-like
GB_A12G1304						GB_A08G0059			GB_A01G1973			GB_A08G1961			GB_A01G1748			GB_A08G2624	GB_A07G2261	SAP
GB_A12G0956						GB_A08G0068			GB_A01G2018			GB_A08G2014			GB_A01G1663			GB_A08G2738	GB_D07G2228	SAP
GB_A12G0922						GB_A08G0160			GB_A01G2132			GB_A08G2046			GB_A01G1674			GB_A08G2743	GB_A01G0574	SBP
GB_A12G0768						GB_A08G0221			GB_A01G2242			GB_A08G2111			GB_A01G1687			GB_A08G2754	GB_D02G2451	SRS
GB_A12G0729						GB_A08G0242			GB_A01G2273			GB_A08G2152			GB_A01G1914			GB_A08G2789	GB_A05G1758	TALE
GB_A12G0680						GB_A08G0337			GB_A01G2288			GB_A08G2225			GB_A01G1975			GB_A08G2806	GB_A10G2657	TALE
GB_A12G0605						GB_A08G0342			GB_A01G2289			GB_A08G2253			GB_A01G2009			GB_A08G2847	GB_A02G0863	TALE
GB_A12G0561						GB_A08G0368			GB_A01G2437			GB_A08G2259			GB_A01G2150			GB_A08G2848	GB_A04G1088	TALE
GB_A12G0465						GB_A08G0391			GB_A01G2467			GB_A08G2351			GB_A01G2268			GB_A08G2850	GB_A05G2170	TALE
GB_A12G0466						GB_A08G0401			GB_A01G2493			GB_A08G2400			GB_A01G2307			GB_A08G2894	GB_A06G0069	TALE
GB_A12G0373						GB_A08G0484			GB_A01G2505			GB_A08G2414			GB_A01G2324			GB_A09G0067	GB_A06G1801	TALE
GB_A12G0129						GB_A08G0586			GB_A02G0021			GB_A08G2422			GB_A01G2346			GB_A09G0070	GB_A09G1622	TALE
GB_A12G0044						GB_A08G0699			GB_A02G0042			GB_A08G2446			GB_A01G2407			GB_A09G0084	GB_A12G2539	TALE
GB_A12G0022						GB_A08G0712			GB_A02G0052			GB_A08G2465			GB_A01G2413			GB_A09G0086	GB_D05G1782	TALE
GB_A13G0075						GB_A08G0715			GB_A02G0104			GB_A08G2477			GB_A01G2446			GB_A09G0156	GB_D10G2617	TALE
GB_A13G0043						GB_A08G0857			GB_A02G0116			GB_A08G2509			GB_A01G2464			GB_A09G0214	GB_D03G0167	TALE
GB_A13G0121						GB_A08G1022			GB_A02G0258			GB_A08G2558			GB_A01G2500			GB_A09G0276	GB_D01G2372	TALE
GB_A13G0232						GB_A08G0972			GB_A02G0271			GB_A08G2562			GB_A01G2519			GB_A09G0300	GB_D02G0935	TALE
GB_A13G0255						GB_A08G1196			GB_A02G0272			GB_A08G2575			GB_A02G0028			GB_A09G0347	GB_D04G1467	TALE
GB_A13G0425						GB_A08G1419			GB_A02G0419			GB_A08G2585			GB_A02G0080			GB_A09G0383	GB_D05G3275	TALE
GB_A13G0744						GB_A08G1527			GB_A02G0433			GB_A08G2610			GB_A02G0134			GB_A09G0569	GB_D06G0071	TALE
GB_A13G0596						GB_A08G1551			GB_A02G0442			GB_A08G2631			GB_A02G0218			GB_A09G0623	GB_D06G1861	TALE
GB_A13G0549						GB_A08G1561			GB_A02G0515			GB_A08G2632			GB_A02G0316			GB_A09G0638	GB_D13G1349	TALE
GB_A13G0846						GB_A08G1573			GB_A02G0584			GB_A08G2696			GB_A02G0343			GB_A09G0759	GB_A01G0541	TCP
GB_A13G0871						GB_A08G1688			GB_A02G0652			GB_A08G2746			GB_A02G0385			GB_A09G0764	GB_A12G2111	TCP
GB_A13G1509						GB_A08G1709			GB_A02G0654			GB_A08G2782			GB_A02G0386			GB_A09G0829	GB_A07G0739	TCP
GB_A13G1604						GB_A08G1713			GB_A02G0691			GB_A08G2855			GB_A02G0387			GB_A09G0860	GB_A13G1861	TCP
GB_A13G1659						GB_A08G1731			GB_A02G0736			GB_A08G2927			GB_A02G0410			GB_A09G0877	GB_D01G0557	TCP
GB_A13G1700						GB_A08G1748			GB_A02G0785			GB_A09G0062			GB_A02G0418			GB_A09G0879	GB_D12G1972	TCP
GB_A13G1697						GB_A08G1758			GB_A02G0813			GB_A09G0082			GB_A02G0546			GB_A09G0947	GB_D12G2105	TCP
GB_A13G1804						GB_A08G1779			GB_A02G0864			GB_A09G0098			GB_A02G0609			GB_A09G1080	GB_D07G0744	TCP
GB_A13G1689						GB_A08G1953			GB_A02G0869			GB_A09G0127			GB_A02G0612			GB_A09G1096	GB_D10G0848	TCP
GB_A13G2152						GB_A08G1991			GB_A02G0979			GB_A09G0145			GB_A02G0640			GB_A09G1142	GB_D13G1801	TCP
GB_A13G2170						GB_A08G2007			GB_A02G0980			GB_A09G0213			GB_A02G0686			GB_A09G1146	GB_A04G1583	Trihelix
GB_A13G2193						GB_A08G2051			GB_A03G0950			GB_A09G0518			GB_A02G0693			GB_A09G1156	GB_A05G4296	Trihelix
GB_A13G2254						GB_A08G2061			GB_A03G0949			GB_A09G0572			GB_A02G0804			GB_A09G1184	GB_A01G2251	Trihelix
GB_A13G2257						GB_A08G2079			GB_A03G0942			GB_A09G0659			GB_A02G0872			GB_A09G1208	GB_A01G2563	Trihelix
GB_A13G2354						GB_A02G0552			GB_A03G0973			GB_A09G0663			GB_A02G0922			GB_A09G1230	GB_D04G1964	Trihelix
GB_A13G2391						GB_A08G2134			GB_A03G1016			GB_A09G0686			GB_A02G0958			GB_A09G1244	GB_D01G2337	Trihelix
GB_A13G2574						GB_A08G2185			GB_A03G1111			GB_A09G0750			GB_A03G0926			GB_A09G1245	GB_D12G2932	Trihelix
GB_A13G2645						GB_A08G2194			GB_A03G1115			GB_A09G0768			GB_A03G1422			GB_A09G1321	GB_D13G0117	Trihelix
GB_A13G2647						GB_A08G2353			GB_A03G1121			GB_A09G0770			GB_A13G1095			GB_A09G1333	GB_A05G1013	WOX
GB_A13G2753						GB_A08G2416			GB_A03G1183			GB_A09G0797			GB_A03G1114			GB_A09G1405	GB_A07G1055	WOX
GB_A01G2592						GB_A08G2491			GB_A03G1225			GB_A09G0827			GB_A03G1138			GB_A09G1434	GB_A11G3510	WOX
GB_A01G2549						GB_A08G2609			GB_A03G1400			GB_A09G0828			GB_A03G1267			GB_A09G1447	GB_A12G2993	WOX
GB_A01G2543						GB_A08G2793			GB_A03G1553			GB_A09G0844			GB_A03G1348			GB_A09G1455	GB_A13G2011	WOX
GB_A06G0292						GB_A08G2813			GB_A03G1558			GB_A09G0871			GB_A03G1376			GB_A09G1468	GB_D05G1630	WOX
GB_A12G0331						GB_A08G2829			GB_A03G1596			GB_A09G0888			GB_A03G1466			GB_A09G1535	GB_D11G3474	WOX
GB_A12G0391						GB_A08G2836			GB_A03G1731			GB_A09G0922			GB_A03G1497			GB_A09G1549	GB_D13G1942	WOX
GB_A12G0428						GB_A08G2857			GB_A03G1732			GB_A09G0959			GB_A03G1552			GB_A09G1615	GB_A05G1139	WRKY
GB_A08G1329						GB_A08G2905			GB_A03G1803			GB_A09G1116			GB_A03G1626			GB_A09G1619	GB_A05G1530	WRKY
GB_A06G0399						GB_A09G0305			GB_A03G1847			GB_A09G1196			GB_A03G1676			GB_A09G1631	GB_A05G1561	WRKY
GB_D01G0012						GB_A09G0353			GB_A03G1852			GB_A09G1225			GB_A03G1809			GB_A09G1633	GB_A05G3926	WRKY
GB_D01G0270						GB_A09G0550			GB_A03G1932			GB_A09G1255			GB_A03G1830			GB_A09G1639	GB_A05G4088	WRKY
GB_D01G0675						GB_A09G0673			GB_A03G1934			GB_A09G1271			GB_A03G1883			GB_A09G1663	GB_A07G2685	WRKY
GB_D01G0796						GB_A09G0693			GB_A03G1946			GB_A09G1290			GB_A03G1975			GB_A09G1666	GB_A08G2071	WRKY
GB_D01G0873						GB_A09G0854			GB_A03G2036			GB_A09G1301			GB_A03G2096			GB_A09G1680	GB_A11G2872	WRKY
GB_D01G0909						GB_A09G0831			GB_A03G2100			GB_A09G1315			GB_A03G2167			GB_A09G1726	GB_A13G0798	WRKY
GB_D01G0991						GB_A09G0976			GB_A03G2107			GB_A09G1334			GB_A03G2187			GB_A09G1730	GB_A02G1641	WRKY
GB_D01G1644						GB_A09G1001			GB_A03G2211			GB_A09G1353			GB_A03G2271			GB_A09G1800	GB_A04G1060	WRKY
GB_D01G1788						GB_A09G1027			GB_A03G2269			GB_A09G1360			GB_A03G2292			GB_A09G1818	GB_A06G1789	WRKY
GB_D01G1770						GB_A09G1036			GB_A03G2270			GB_A09G1369			GB_A03G2372			GB_A09G1823	GB_A07G0913	WRKY
GB_D01G1890						GB_A09G1081			GB_A03G2312			GB_A09G1421			GB_A03G2435			GB_A09G1849	GB_A07G2461	WRKY
GB_D01G1889						GB_A09G1125			GB_A03G2316			GB_A09G1428			GB_A03G2515			GB_A09G1882	GB_A08G2261	WRKY
GB_D01G2000						GB_A09G1164			GB_A03G2383			GB_A09G1461			GB_A04G1682			GB_A09G1884	GB_A09G0288	WRKY
GB_D01G2045						GB_A09G1238			GB_A03G2422			GB_A09G1462			GB_A04G1431			GB_A09G1900	GB_A10G0879	WRKY
GB_D01G2130						GB_A09G1253			GB_A03G2437			GB_A09G1480			GB_A04G1553			GB_A09G1921	GB_A06G1560	WRKY
GB_D01G2158						GB_A09G1362			GB_A03G2463			GB_A09G1514			GB_A04G1520			GB_A09G1939	GB_D07G2659	WRKY
GB_D01G2316						GB_A09G1506			GB_A03G2465			GB_A09G1522			GB_A04G1460			GB_A09G1941	GB_D08G0312	WRKY
GB_D01G2544						GB_A09G1657			GB_A03G2466			GB_A09G1534			GB_A04G1383			GB_A09G1958	GB_D11G1002	WRKY
GB_D02G0209						GB_A09G2018			GB_A03G2505			GB_A09G1571			GB_A04G1237			GB_A09G1961	GB_D11G1373	WRKY
GB_D02G0745						GB_A09G2129			GB_A04G1707			GB_A09G1601			GB_A04G1223			GB_A09G1997	GB_D11G2861	WRKY
GB_D02G0794						GB_A09G2610			GB_A04G1415			GB_A09G1617			GB_A04G1158			GB_A09G2007	GB_D13G0866	WRKY
GB_D02G0837						GB_A09G2649			GB_A04G1581			GB_A09G1635			GB_A04G1085			GB_A09G2021	GB_D03G0896	WRKY
GB_D02G1103						GB_A09G2791			GB_A04G1499			GB_A09G1670			GB_A04G1062			GB_A09G2100	GB_D03G0479	WRKY
GB_D03G0724						GB_A10G2800			GB_A04G1262			GB_A09G1801			GB_A04G0985			GB_A09G2119	GB_D04G1429	WRKY
GB_D03G0578						GB_A10G2846			GB_A04G1211			GB_A09G1830			GB_A04G0971			GB_A09G2149	GB_D06G1849	WRKY
GB_D03G0474						GB_A10G2849			GB_A04G1069			GB_A09G1842			GB_A07G1499			GB_A09G2173	GB_D07G2433	WRKY
GB_D03G0363						GB_A10G2703			GB_A04G1059			GB_A09G1862			GB_A04G0900			GB_A09G2184	GB_D08G2257	WRKY
GB_D03G0245						GB_A10G2697			GB_A04G1027			GB_A09G1865			GB_A04G0782			GB_A09G2216	GB_D08G2258	WRKY
GB_D03G0094						GB_A10G2680			GB_A04G1012			GB_A09G1930			GB_A04G0663			GB_A09G2352	GB_D08G2533	WRKY
GB_D03G0035						GB_A10G2610			GB_A04G0958			GB_A09G1933			GB_A04G0667			GB_A09G2375	GB_D09G0127	WRKY
GB_D03G1978						GB_A10G2584			GB_A04G0924			GB_A09G1991			GB_A04G0672			GB_A09G2449	GB_D10G0364	WRKY
GB_D03G1898						GB_A10G2508			GB_A04G0735			GB_A09G2001			GB_A04G0628			GB_A09G2456	GB_D11G0121	WRKY
GB_D03G1753						GB_A10G2263			GB_A04G0729			GB_A09G2008			GB_A05G3610			GB_A09G2474	GB_A01G0489	YABBY
GB_D03G1374						GB_A10G2147			GB_A04G0721			GB_A09G2009			GB_A05G3569			GB_A09G2497	GB_A01G2572	YABBY
GB_D03G1189						GB_A10G2106			GB_A04G0664			GB_A09G2044			GB_A05G3771			GB_A09G2501	GB_A05G0151	YABBY
GB_D02G1379						GB_A10G2010			GB_A05G3672			GB_A09G2170			GB_A05G3812			GB_A09G2570	GB_A07G1232	YABBY
GB_D02G1263						GB_A10G2003			GB_A05G3671			GB_A09G2192			GB_A05G3896			GB_A09G2599	GB_A07G1609	YABBY
GB_D02G1416						GB_A10G1081			GB_A05G3580			GB_A09G2221			GB_A05G3950			GB_A09G2625	GB_A12G2476	YABBY
GB_D02G1420						GB_A10G1199			GB_A05G3561			GB_A09G2289			GB_A05G3969			GB_A09G2661	GB_A04G0459	YABBY
GB_D02G1441						GB_A10G1327			GB_A05G3531			GB_A09G2296			GB_A05G3977			GB_A09G2664	GB_A06G0609	YABBY
GB_D02G1493						GB_A10G1614			GB_A05G3766			GB_A09G2302			GB_A05G4018			GB_A09G2788	GB_A07G0411	YABBY
GB_D02G1725						GB_A10G1746			GB_A05G3845			GB_A09G2311			GB_A05G4061			GB_A09G2798	GB_A09G1305	YABBY
GB_D02G1775						GB_A10G1811			GB_A05G3865			GB_A09G2316			GB_A05G4091			GB_A09G2817	GB_A11G0837	YABBY
GB_D02G1834						GB_A10G0990			GB_A05G3959			GB_A09G2368			GB_A05G4139			GB_A10G0013	GB_D01G0507	YABBY
GB_D02G1926						GB_A10G0902			GB_A05G3960			GB_A09G2385			GB_A05G4219			GB_A10G0020	GB_D01G2633	YABBY
GB_D02G1937						GB_A10G0875			GB_A05G4168			GB_A09G2388			GB_A05G4220			GB_A10G0030	GB_D05G0161	YABBY
GB_D02G1950						GB_A10G0653			GB_A05G0030			GB_A09G2408			GB_A05G4271			GB_A10G0078	GB_D07G1229	YABBY
GB_D02G2046						GB_A10G0603			GB_A05G0073			GB_A09G2430			GB_A05G4419			GB_A10G0166	GB_D07G1626	YABBY
GB_D02G2213						GB_A10G0594			GB_A05G0125			GB_A09G2471			GB_A05G0072			GB_A10G0200	GB_D12G2481	YABBY
GB_D02G2274						GB_A10G0496			GB_A05G0312			GB_A09G2475			GB_A05G0088			GB_A10G0207	GB_D05G3618	YABBY
GB_D02G2384						GB_A10G0482			GB_A05G0316			GB_A09G2483			GB_A05G0094			GB_A10G0219	GB_D06G0595	YABBY
GB_D05G4063						GB_A10G0135			GB_A05G0331			GB_A09G2492			GB_A05G0095			GB_A10G0255	GB_D07G0416	YABBY
GB_D05G3654						GB_A10G0055			GB_A05G0358			GB_A09G2500			GB_A05G0098			GB_A10G0278	GB_D09G1152	YABBY
GB_D05G3331						GB_A10G0009			GB_A05G0454			GB_A09G2511			GB_A05G0133			GB_A10G0299	GB_D11G0866	YABBY
GB_D04G1286						GB_A11G3806			GB_A05G0456			GB_A09G2523			GB_A05G0175			GB_A10G0312	GB_A05G1956	ZF-HD
GB_D04G1576						GB_A11G3786			GB_A05G0515			GB_A09G2529			GB_A05G0226			GB_A10G0324	GB_A09G2007	ZF-HD
GB_D04G1657						GB_A11G3778			GB_A05G0517			GB_A09G2538			GB_A05G0242			GB_A10G0329	GB_A11G1928	ZF-HD
GB_D04G1665						GB_A11G3651			GB_A05G0542			GB_A09G2540			GB_A05G0276			GB_A10G0375	GB_A11G2827	ZF-HD
GB_D04G1855						GB_A11G3625			GB_A05G0573			GB_A09G2588			GB_A05G0301			GB_A10G0382	GB_A12G0434	ZF-HD
GB_D04G2080						GB_A11G3402			GB_A05G0628			GB_A09G2604			GB_A05G0322			GB_A10G0416	GB_A12G0435	ZF-HD
GB_D04G2159						GB_A11G3382			GB_A05G0633			GB_A09G2607			GB_A05G0353			GB_A10G0417	GB_A05G2247	ZF-HD
GB_D05G0034						GB_A11G3339			GB_A05G0700			GB_A09G2616			GB_A05G0372			GB_A10G0481	GB_D09G1855	ZF-HD
GB_D05G0075						GB_A11G3241			GB_A05G0729			GB_A09G2636			GB_A05G0375			GB_A10G0604	GB_D10G0887	ZF-HD
GB_D05G0084						GB_A11G3229			GB_A05G0758			GB_A09G2640			GB_A05G0376			GB_A10G0623	GB_D11G1976	ZF-HD
GB_D05G0174						GB_A11G2560			GB_A05G0919			GB_A09G2676			GB_A05G0484			GB_A10G0633	GB_D11G2814	ZF-HD
GB_D05G0229						GB_A11G2125			GB_A05G1012			GB_A09G2697			GB_A05G0493			GB_A10G0642	GB_D12G0436	ZF-HD
GB_D05G0319						GB_A11G2168			GB_A05G1042			GB_A09G2759			GB_A05G0544			GB_A10G0663	GB_D12G0437	ZF-HD
GB_D05G0562						GB_A11G2234			GB_A05G1054			GB_A10G0021			GB_A05G0571			GB_A10G0665	GB_D05G2258	ZF-HD
GB_D05G0701						GB_A11G2317			GB_A05G1059			GB_A10G0038			GB_A05G0612			GB_A10G0704	GB_D11G0484	ZF-HD
GB_D05G0736						GB_A11G2370			GB_A05G1083			GB_A10G0046			GB_A05G0654			GB_A10G0733	GB_D12G0894	ZF-HD
GB_D05G0742						GB_A11G2376			GB_A05G1154			GB_A10G0056			GB_A05G0763			GB_A10G0764	GB_D13G0790	ZF-HD
GB_D05G0832						GB_A11G1845			GB_A05G1180			GB_A10G0079			GB_A05G0819			GB_A10G0788
GB_D05G1135						GB_A11G1804			GB_A05G1217			GB_A10G0085			GB_A05G0906			GB_A10G0803
GB_D05G1276						GB_A11G1752			GB_A05G1288			GB_A10G0099			GB_A05G0915			GB_A10G0839
GB_D05G1416						GB_A11G1616			GB_A05G1326			GB_A10G0110			GB_A05G0965			GB_A10G0888
GB_D05G1443						GB_A11G1612			GB_A05G1336			GB_A10G0129			GB_A05G1073			GB_A10G0936
GB_D05G1463						GB_A11G1607			GB_A05G1340			GB_A10G0130			GB_A05G1075			GB_A10G1035
GB_D05G1485						GB_A11G1606			GB_A05G1346			GB_A10G0154			GB_A05G1173			GB_A10G1046
GB_D05G1559						GB_A11G1600			GB_A05G1400			GB_A10G0162			GB_A05G1187			GB_A10G1119
GB_D05G1672						GB_A11G1507			GB_A05G1473			GB_A10G0167			GB_A05G1223			GB_A10G1154
GB_D05G1674						GB_A11G1467			GB_A06G1650			GB_A10G0254			GB_A05G1235			GB_A10G1189
GB_D05G1753						GB_A11G1431			GB_A05G1500			GB_A10G0256			GB_A05G1282			GB_A10G1230
GB_D05G1940						GB_A11G1407			GB_A05G1529			GB_A10G0257			GB_A05G1318			GB_A10G1234
GB_D05G1941						GB_A11G1338			GB_A05G1553			GB_A10G0289			GB_A05G1374			GB_A10G1262
GB_D05G1962						GB_A11G1317			GB_A05G1569			GB_A10G0395			GB_A05G1482			GB_A10G1299
GB_D05G2176						GB_A11G1309			GB_A05G1658			GB_A10G0420			GB_A05G1495			GB_A10G1356
GB_D05G2178						GB_A11G1289			GB_A05G1666			GB_A10G0456			GB_A05G1624			GB_A10G1361
GB_D05G2188						GB_A11G1177			GB_A05G1688			GB_A10G0513			GB_A05G1679			GB_A10G1404
GB_D05G2448						GB_A11G1118			GB_A05G1763			GB_A10G0546			GB_A05G1695			GB_A10G1412
GB_D05G2549						GB_A11G1037			GB_A05G1784			GB_A10G0592			GB_A05G1727			GB_A10G1429
GB_D05G2612						GB_A11G0799			GB_A05G1798			GB_A10G0640			GB_A05G1734			GB_A10G1431
GB_D05G2938						GB_A11G0773			GB_A05G1817			GB_A10G0694			GB_A05G1775			GB_A10G1592
GB_D05G2976						GB_A11G0566			GB_A05G1829			GB_A10G0754			GB_A05G1785			GB_A10G1704
GB_D05G3206						GB_A11G0565			GB_A05G1832			GB_A10G0791			GB_A05G1859			GB_A10G1722
GB_D05G3243						GB_A11G0453			GB_A05G1883			GB_A10G0835			GB_A05G1896			GB_A10G1745
GB_D05G3434						GB_A11G0452			GB_A05G1924			GB_A10G0844			GB_A05G1901			GB_A10G1779
GB_D04G0775						GB_A11G0432			GB_A05G2005			GB_A10G0856			GB_A05G1904			GB_A10G1804
GB_D04G0462						GB_A11G0301			GB_A05G2020			GB_A10G0914			GB_A05G1992			GB_A10G1872
GB_D04G0394						GB_A11G0191			GB_A05G2036			GB_A10G0916			GB_A05G2038			GB_A10G1911
GB_D04G0361						GB_A11G0088			GB_A05G2156			GB_A10G0995			GB_A05G2050			GB_A10G1934
GB_D04G0257						GB_A11G0057			GB_A05G2127			GB_A10G1027			GB_A05G2056			GB_A10G1955
GB_D04G0177						GB_A11G0033			GB_A05G2192			GB_A10G1052			GB_A05G2057			GB_A10G2009
GB_D04G0131						GB_A11G0010			GB_A05G2199			GB_A10G1059			GB_A05G2070			GB_A10G2016
GB_D04G0129						GB_A12G2543			GB_A05G2205			GB_A10G1079			GB_A05G2091			GB_A10G2045
GB_D04G0073						GB_A12G2500			GB_A05G2284			GB_A10G1104			GB_A05G2135			GB_A10G2076
GB_D06G0117						GB_A12G2336			GB_A05G2306			GB_A10G1180			GB_A05G2245			GB_A10G2130
GB_D06G0460						GB_A12G2311			GB_A05G2346			GB_A10G1326			GB_A05G2259			GB_A10G2141
GB_D06G0496						GB_A12G2302			GB_A05G2376			GB_A10G1382			GB_A05G2316			GB_A10G2174
GB_D06G0502						GB_A12G2251			GB_A05G2476			GB_A10G1393			GB_A05G2385			GB_A10G2268
GB_D06G0717						GB_A12G2220			GB_A05G2442			GB_A10G1415			GB_A05G2430			GB_A10G2304
GB_D06G0719						GB_A12G2122			GB_A05G2436			GB_A10G1444			GB_A05G2535			GB_A10G2373
GB_D06G0723						GB_A12G2099			GB_A05G2528			GB_A10G1532			GB_A05G2588			GB_A10G2419
GB_D06G0750						GB_A12G1899			GB_A05G2556			GB_A10G1661			GB_A05G2605			GB_A10G2425
GB_D06G0771						GB_A12G1882			GB_A05G2562			GB_A10G1673			GB_A05G2685			GB_A10G2441
GB_D06G0856						GB_A12G1843			GB_A05G2570			GB_A10G1719			GB_A05G2706			GB_A10G2447
GB_D06G1304						GB_A12G1473			GB_A05G2687			GB_A10G1757			GB_A05G2708			GB_A10G2449
GB_D06G1553						GB_A12G1438			GB_A05G2705			GB_A10G1763			GB_A05G2728			GB_A10G2532
GB_D06G1610						GB_A12G1326			GB_A05G2720			GB_A10G1832			GB_A05G2782			GB_A10G2625
GB_D06G1892						GB_A12G1251			GB_A05G2736			GB_A10G1891			GB_A05G2787			GB_A10G2657
GB_D06G2054						GB_A12G1247			GB_A05G2781			GB_A10G1896			GB_A05G2827			GB_A10G2683
GB_D06G2156						GB_A12G1223			GB_A05G2805			GB_A10G1907			GB_A07G0678			GB_A10G2696
GB_D07G0473						GB_A12G1174			GB_A05G2808			GB_A10G1991			GB_A05G2980			GB_A10G2767
GB_D07G0481						GB_A12G1070			GB_A05G2875			GB_A10G2011			GB_A05G3031			GB_A10G2820
GB_D07G0530						GB_A12G0711			GB_A05G2921			GB_A10G2025			GB_A05G3033			GB_A10G2824
GB_D07G0666						GB_A12G0672			GB_A05G2922			GB_A10G2071			GB_A05G3058			GB_A10G2834
GB_D07G0868						GB_A03G0092			GB_A05G3003			GB_A10G2072			GB_A05G3110			GB_A10G2836
GB_D07G1165						GB_A12G0623			GB_A05G3025			GB_A10G2100			GB_A05G3117			GB_A11G0034
GB_D07G1215						GB_A12G0588			GB_A05G3053			GB_A10G2138			GB_A01G1647			GB_A11G0082
GB_D07G1310						GB_A12G0547			GB_A05G3175			GB_A10G2155			GB_A05G3195			GB_A11G0138
GB_D07G1405						GB_A12G0038			GB_A05G3185			GB_A10G2242			GB_A05G3294			GB_A11G0145
GB_D07G1423						GB_A12G0007			GB_A05G3211			GB_A10G2245			GB_A05G3476			GB_A11G0153
GB_D07G1548						GB_A13G0417			GB_A05G3219			GB_A10G2254			GB_A05G3472			GB_A11G0173
GB_D07G1652						GB_A13G0421			GB_A05G3348			GB_A10G2270			GB_A04G0439			GB_A11G0213
GB_D07G2186						GB_A13G0427			GB_A05G3480			GB_A10G2344			GB_A04G0380			GB_A11G0240
GB_D07G2191						GB_A13G0495			GB_A05G3360			GB_A10G2368			GB_A04G0174			GB_A11G0259
GB_D07G2401						GB_A13G0715			GB_A04G0467			GB_A10G2435			GB_A04G0175			GB_A11G0274
GB_D08G0299						GB_A13G0332			GB_A04G0450			GB_A10G2504			GB_A04G0117			GB_A11G0311
GB_D08G0305						GB_A13G0305			GB_A04G0389			GB_A10G2582			GB_A04G0139			GB_A11G0316
GB_D08G0542						GB_A13G0681			GB_A04G0304			GB_A10G2620			GB_A04G0141			GB_A11G0408
GB_D08G0776						GB_A13G0677			GB_A04G0268			GB_A10G2699			GB_A04G0037			GB_A11G0415
GB_D08G1028						GB_A13G0561			GB_A04G0279			GB_A10G2711			GB_A06G0026			GB_A11G0434
GB_D08G1079						GB_A13G0886			GB_A04G0229			GB_A10G2742			GB_A06G0027			GB_A11G0442
GB_D08G1265						GB_A13G0925			GB_A04G0133			GB_A11G0053			GB_A06G0049			GB_A11G0470
GB_D08G1581						GB_A13G1195			GB_A04G0199			GB_A11G0123			GB_A06G0064			GB_A11G0477
GB_D08G1731						GB_A13G1274			GB_A06G0033			GB_A11G0139			GB_A06G0105			GB_A11G0533
GB_D08G1908						GB_A13G1307			GB_A06G0058			GB_A11G0149			GB_A06G0193			GB_A11G0550
GB_D08G2021						GB_A13G1310			GB_A06G0078			GB_A11G0171			GB_A06G0319			GB_A11G0563
GB_D08G2027						GB_A13G1326			GB_A06G0101			GB_A11G0330			GB_A06G0356			GB_A11G0630
GB_D08G2030						GB_A13G1377			GB_A06G0117			GB_A11G0364			GB_A06G0523			GB_A11G0631
GB_D08G2148						GB_A13G1383			GB_A06G0129			GB_A11G0576			GB_A06G0573			GB_A11G0677
GB_D08G2483						GB_A13G1428			GB_A06G0149			GB_A11G0618			GB_A06G0797			GB_A11G0701
GB_D08G2631						GB_A13G1434			GB_A06G0172			GB_A11G0623			GB_A06G0912			GB_A11G0724
GB_D08G2682						GB_A13G1481			GB_A06G0202			GB_A11G0633			GB_A06G0715			GB_A11G0819
GB_D08G2718						GB_A13G1569			GB_A06G0245			GB_A11G0649			GB_A06G0944			GB_A11G0832
GB_D09G0029						GB_A13G1636			GB_A06G0302			GB_A11G0749			GB_A06G0985			GB_A11G0840
GB_D09G0131						GB_A13G1671			GB_A06G0365			GB_A11G0808			GB_A06G1034			GB_A11G0864
GB_D09G0309						GB_A13G1817			GB_A06G0402			GB_A11G0825			GB_A06G1121			GB_A11G0924
GB_D09G0475						GB_A13G1829			GB_A06G0484			GB_A11G0830			GB_A06G1354			GB_A11G0939
GB_D09G0647						GB_A13G1692			GB_A06G0494			GB_A11G0889			GB_A06G1351			GB_A11G0987
GB_D09G0765						GB_A13G2008			GB_A06G0575			GB_A11G0908			GB_A06G1196			GB_A11G1061
GB_D09G1171						GB_A13G2051			GB_A06G0583			GB_A11G0911			GB_A06G1465			GB_A11G1086
GB_D09G1177						GB_A13G2149			GB_A06G0640			GB_A11G0963			GB_A06G1466			GB_A11G1122
GB_D09G1225						GB_A13G2201			GB_A06G0736			GB_A11G0973			GB_A06G1479			GB_A11G1172
GB_D09G1249						GB_A13G2227			GB_A06G0816			GB_A11G0990			GB_A06G1482			GB_A11G1212
GB_D09G1365						GB_A13G2295			GB_A06G0906			GB_A11G1047			GB_A06G1503			GB_A11G1238
GB_D09G1548						GB_A13G2314			GB_A06G0717			GB_A11G1102			GB_A06G1504			GB_A11G1286
GB_D09G1546						GB_A13G2323			GB_A06G0928			GB_A11G1114			GB_A06G1558			GB_A11G1320
GB_D09G1598						GB_A13G2375			GB_A06G0946			GB_A11G1117			GB_A06G1728			GB_A11G1360
GB_D09G1605						GB_A13G2541			GB_A06G0937			GB_A11G1160			GB_A06G1865			GB_A11G1410
GB_D09G1669						GB_A13G2549			GB_A06G0972			GB_A11G1231			GB_A06G1899			GB_A11G1441
GB_D09G1799						GB_A13G2555			GB_A06G0991			GB_A11G1274			GB_A06G1934			GB_A11G1442
GB_D09G1943						GB_A13G2577			GB_A06G1010			GB_A11G1400			GB_A06G2066			GB_A11G1537
GB_D09G2341						GB_A13G2597			GB_A06G1049			GB_A11G1428			GB_A06G2072			GB_A11G1542
GB_D09G2377						GB_A13G2614			GB_A06G1100			GB_A11G1436			GB_A06G2102			GB_A11G1595
GB_D09G2495						GB_A13G2642			GB_A06G1117			GB_A11G1463			GB_A06G2114			GB_A11G1671
GB_D09G2567						GB_A13G2668			GB_A06G1140			GB_A11G1473			GB_A06G2421			GB_A11G1688
GB_D10G0031						GB_A13G2758			GB_A06G1352			GB_A11G1495			GB_A06G2384			GB_A11G1788
GB_D10G0155						GB_A13G2768			GB_A06G1542			GB_A11G1511			GB_A06G2379			GB_A11G1789
GB_D10G0172						GB_A13G2786			GB_A06G1527			GB_A11G1531			GB_A06G2219			GB_A11G1794
GB_D10G0467						GB_A01G2560			GB_A06G1635			GB_A11G1566			GB_A07G2739			GB_A11G1858
GB_D10G0597						GB_A12G0194			GB_A06G1644			GB_A11G1623			GB_A07G0054			GB_A11G1877
GB_D10G0935						GB_A12G0229			GB_A06G1751			GB_A11G1635			GB_A07G0047			GB_A11G1901
GB_D10G1811						GB_A12G0250			GB_A06G1809			GB_A11G1694			GB_A07G0107			GB_A11G1917
GB_D10G1562						GB_A12G0265			GB_A06G1819			GB_A11G1745			GB_A07G0129			GB_A11G1928
GB_D10G1295						GB_A06G0344			GB_A06G1829			GB_A11G1760			GB_A07G0158			GB_A11G1969
GB_D10G1210						GB_A06G0728			GB_A06G1830			GB_A11G1773			GB_A07G0253			GB_A11G1970
GB_D11G0020						GB_A01G1228			GB_A06G1884			GB_A11G1830			GB_A07G0270			GB_A11G2029
GB_D11G0361						GB_A04G1783			GB_A06G1904			GB_A11G1850			GB_A07G0364			GB_A11G2121
GB_D11G0446						GB_A12G0379			GB_A06G1924			GB_A11G1888			GB_A07G0371			GB_A11G2132
GB_D11G0492						GB_A01G1446			GB_A06G1942			GB_A11G1914			GB_A07G0397			GB_A11G2151
GB_D11G0495						GB_A06G0412			GB_A06G2046			GB_A11G1944			GB_A07G0436			GB_A11G2156
GB_D11G0510						GB_A06G0191			GB_A06G2082			GB_A11G1958			GB_A07G0509			GB_A11G2176
GB_D11G0656						GB_D01G0060			GB_A06G2148			GB_A11G2021			GB_A07G0560			GB_A11G2177
GB_D11G0660						GB_D01G0064			GB_A06G2149			GB_A11G2031			GB_A07G0762			GB_A11G2275
GB_D11G0752						GB_D01G0275			GB_A06G2328			GB_A11G2045			GB_A07G1000			GB_A11G2307
GB_D11G0824						GB_D01G0438			GB_A06G2298			GB_A11G2093			GB_A07G1130			GB_A11G2328
GB_D11G0885						GB_D01G0441			GB_A06G2267			GB_A11G2104			GB_A07G1190			GB_A11G2346
GB_D11G0938						GB_D01G0561			GB_A06G2237			GB_A11G2155			GB_A07G1211			GB_A11G2373
GB_D11G1001						GB_D01G0591			GB_A06G2206			GB_A11G2224			GB_A07G0947			GB_A11G2456
GB_D11G1006						GB_D01G0605			GB_A07G0019			GB_A11G2233			GB_A07G1300			GB_A11G2473
GB_D11G1184						GB_D01G0875			GB_A07G0062			GB_A11G2311			GB_A07G1307			GB_A11G2524
GB_D11G1289						GB_D01G0930			GB_A07G0058			GB_A11G2335			GB_A07G1389			GB_A11G2530
GB_D11G1318						GB_D01G1034			GB_A07G0049			GB_A11G2378			GB_A07G1526			GB_A11G2593
GB_D11G1393						GB_D01G1136			GB_A07G0091			GB_A11G2471			GB_A07G1699			GB_A11G2646
GB_D11G1436						GB_D01G1264			GB_A07G0104			GB_A11G2472			GB_A07G1729			GB_A11G2652
GB_D11G1460						GB_D01G1309			GB_A07G0109			GB_A11G2562			GB_A07G1901			GB_A11G2811
GB_D11G1681						GB_D01G1446			GB_A07G0127			GB_A11G2565			GB_A07G2086			GB_A11G2827
GB_D11G1683						GB_D01G1640			GB_A07G0128			GB_A11G2587			GB_A07G2162			GB_A11G2838
GB_D11G1723						GB_D01G1737			GB_A07G0168			GB_A11G2637			GB_A07G2254			GB_A11G2856
GB_D11G1882						GB_D01G1722			GB_A07G0171			GB_A11G2686			GB_A07G2382			GB_A11G2866
GB_D11G2128						GB_D01G1899			GB_A07G0173			GB_A11G2687			GB_A07G2409			GB_A11G2872
GB_D11G2879						GB_D01G1957			GB_A07G0174			GB_A11G2694			GB_A07G2430			GB_A11G2937
GB_D11G2983						GB_D01G1990			GB_A07G0189			GB_A11G2765			GB_A07G2456			GB_A11G3017
GB_D11G3120						GB_D01G1991			GB_A07G0211			GB_A11G2884			GB_A07G2462			GB_A11G3052
GB_D11G3215						GB_D01G2264			GB_A07G0228			GB_A11G2931			GB_A07G2648			GB_A11G3053
GB_D11G3564						GB_D01G2298			GB_A07G0231			GB_A11G2935			GB_A08G0087			GB_A11G3054
GB_D11G3742						GB_D01G2501			GB_A07G0237			GB_A11G2948			GB_A08G0118			GB_A11G3058
GB_D11G3782						GB_D01G2591			GB_A07G0281			GB_A11G2962			GB_A08G0150			GB_A11G3073
GB_D11G3786						GB_D01G2663			GB_A07G0318			GB_A11G2974			GB_A08G0196			GB_A11G3088
GB_D12G0081						GB_D02G0016			GB_A07G0374			GB_A11G3008			GB_A08G0380			GB_A11G3149
GB_D12G0101						GB_D02G0138			GB_A07G0403			GB_A11G3019			GB_A08G0382			GB_A11G3174
GB_D12G0124						GB_D02G0197			GB_A07G0483			GB_A11G3034			GB_A08G0420			GB_A11G3186
GB_D12G0322						GB_D02G0263			GB_A07G0515			GB_A11G3062			GB_A08G0516			GB_A11G3213
GB_D12G0487						GB_D02G0365			GB_A07G0516			GB_A11G3070			GB_A08G0530			GB_A11G3405
GB_D12G0631						GB_D02G0419			GB_A07G0524			GB_A11G3071			GB_A08G0558			GB_A11G3459
GB_D12G0721						GB_D02G0429			GB_A07G0536			GB_A11G3490			GB_A08G0594			GB_A11G3460
GB_D12G1087						GB_D02G0601			GB_A07G0579			GB_A11G3491			GB_A01G1903			GB_A11G3509
GB_D12G1153						GB_D02G0615			GB_A07G0589			GB_A11G3503			GB_A08G0618			GB_A11G3510
GB_D12G1363						GB_D02G0857			GB_A07G0737			GB_A11G3525			GB_A08G0652			GB_A11G3552
GB_D12G1600						GB_D02G0956			GB_A07G0745			GB_A11G3568			GB_A08G0671			GB_A11G3554
GB_D12G2199						GB_D03G0726			GB_A07G0783			GB_A11G3574			GB_A08G0735			GB_A11G3580
GB_D12G2314						GB_D03G0773			GB_A07G0800			GB_A11G3594			GB_A08G0742			GB_A11G3584
GB_D12G2512						GB_D03G0869			GB_A07G0830			GB_A11G3750			GB_A08G1023			GB_A11G3628
GB_D12G2586						GB_D03G0612			GB_A07G0898			GB_A11G3754			GB_A08G1199			GB_A11G3637
GB_D12G2653						GB_D03G0663			GB_A07G1003			GB_A11G3760			GB_A08G1567			GB_A11G3654
GB_D12G2724						GB_D03G0257			GB_A07G1029			GB_A12G0055			GB_A08G1631			GB_A11G3770
GB_D12G2764						GB_D03G0140			GB_A07G1030			GB_A12G0057			GB_A08G1720			GB_A11G3796
GB_D12G2928						GB_D03G0116			GB_A07G1035			GB_A12G0107			GB_A08G1722			GB_A11G3829
GB_D12G3001						GB_D03G0085			GB_A07G1059			GB_A12G0120			GB_A08G1733			GB_A12G0015
GB_D12G3058						GB_D03G0026			GB_A07G1113			GB_A12G0122			GB_A08G1770			GB_A12G0021
GB_D13G0071						GB_D03G1688			GB_A07G1129			GB_A12G0164			GB_A08G1788			GB_A12G0033
GB_D13G0221						GB_D03G1621			GB_A07G1199			GB_A12G0239			GB_A08G1845			GB_A12G0099
GB_D13G0263						GB_D03G1463			GB_A07G1230			GB_A12G0258			GB_A08G1879			GB_A12G0112
GB_D13G0306						GB_D03G1364			GB_A07G0937			GB_A12G0293			GB_A08G1903			GB_A12G0115
GB_D13G0415						GB_D03G1261			GB_A07G1411			GB_A12G0296			GB_A08G2018			GB_A12G0117
GB_D13G0764						GB_D03G1253			GB_A07G1511			GB_A12G0301			GB_A02G0556			GB_A12G0125
GB_D13G0774						GB_D03G1223			GB_A07G1536			GB_A12G0340			GB_A08G2121			GB_A12G0175
GB_D13G0781						GB_D03G1069			GB_A07G1602			GB_A12G0344			GB_A08G2184			GB_A12G0192
GB_D13G0891						GB_D03G1114			GB_A07G1649			GB_A12G0363			GB_A08G2191			GB_A12G0193
GB_D13G0860						GB_D03G1137			GB_A07G1778			GB_A12G0407			GB_A08G2336			GB_A12G0204
GB_D13G1384						GB_D02G1126			GB_A07G1815			GB_A12G0472			GB_A08G2357			GB_A12G0240
GB_D13G1432						GB_D02G0996			GB_A07G1964			GB_A12G0513			GB_A08G2366			GB_A12G0259
GB_D13G1676						GB_D02G1340			GB_A07G2006			GB_A12G0529			GB_A08G2386			GB_A12G0419
GB_D13G1629						GB_D02G1669			GB_A07G2034			GB_A12G0550			GB_A08G2395			GB_A12G0434
GB_D13G1802						GB_D02G1650			GB_A07G2083			GB_A12G0585			GB_A08G2407			GB_A12G0435
GB_D13G1803						GB_D02G1900			GB_A07G2112			GB_A12G0677			GB_A08G2412			GB_A12G0477
GB_D13G1818						GB_D02G2067			GB_A07G2148			GB_A12G0684			GB_A08G2458			GB_A12G0551
GB_D13G1922						GB_D02G2167			GB_A07G2240			GB_A12G0739			GB_A08G2474			GB_A12G0560
GB_D13G2070						GB_D02G2330			GB_A07G2286			GB_A12G0940			GB_A08G2480			GB_A12G0574
GB_D13G2433						GB_D02G2409			GB_A07G2333			GB_A12G0941			GB_A08G2561			GB_A12G0577
GB_D13G2451						GB_D02G2440			GB_A07G2346			GB_A12G0952			GB_A08G2606			GB_A12G0600
GB_D13G2462						GB_D02G2441			GB_A07G2375			GB_A12G1009			GB_A08G2634			GB_A12G0608
GB_D13G2572						GB_D02G2511			GB_A07G2432			GB_A12G1032			GB_A08G2648			GB_A12G0609
GB_D13G2634						GB_D02G2600			GB_A07G2473			GB_A12G1039			GB_A08G2675			GB_A12G0616
GB_D13G2713						GB_D05G3685			GB_A07G2479			GB_A12G1095			GB_A08G2820			GB_A12G0635
GB_D13G2718						GB_D04G0969			GB_A07G2603			GB_A12G1098			GB_A08G2826			GB_A12G0636
GB_D01G0027						GB_D04G1087			GB_A07G2637			GB_A12G1152			GB_A08G2856			GB_A12G0649
GB_D01G0032						GB_D04G1186			GB_A07G2638			GB_A12G1181			GB_A08G2898			GB_A12G0666
GB_D01G0164						GB_D04G1293			GB_A07G2658			GB_A12G1187			GB_A08G2909			GB_A12G0759
GB_D01G0167						GB_D04G1364			GB_A07G2692			GB_A12G1191			GB_A08G2931			GB_A12G0793
GB_D01G0170						GB_D04G1389			GB_A07G2698			GB_A12G1197			GB_A09G0148			GB_A12G0904
GB_D01G0176						GB_D04G1435			GB_A08G0024			GB_A12G1284			GB_A09G0139			GB_A12G0915
GB_D01G0201						GB_D04G1524			GB_A08G0043			GB_A12G1296			GB_A09G0141			GB_A12G1005
GB_D01G0213						GB_D04G1534			GB_A08G0067			GB_A12G1344			GB_A09G0270			GB_A12G1010
GB_D01G0236						GB_D04G1549			GB_A08G0111			GB_A12G1397			GB_A09G0493			GB_A12G1025
GB_D01G0593						GB_D04G1606			GB_A08G0131			GB_A12G1420			GB_A09G0527			GB_A12G1033
GB_D01G0598						GB_D04G1739			GB_A08G0236			GB_A12G1522			GB_A09G0537			GB_A12G1093
GB_D01G0692						GB_D04G1744			GB_A08G0270			GB_A12G1534			GB_A09G0621			GB_A12G1130
GB_D01G0721						GB_D04G1746			GB_A08G0327			GB_A12G1535			GB_A09G0582			GB_A12G1179
GB_D01G0786						GB_D04G2145			GB_A08G0335			GB_A12G1537			GB_A09G0935			GB_A12G1194
GB_D01G0966						GB_D05G0130			GB_A08G0350			GB_A12G1549			GB_A09G1038			GB_A12G1220
GB_D01G1193						GB_D05G0172			GB_A08G0423			GB_A12G1552			GB_A09G1068			GB_A12G1228
GB_D01G1415						GB_D05G0265			GB_A08G0458			GB_A12G1618			GB_A09G1069			GB_A12G1230
GB_D01G1434						GB_D05G0361			GB_A08G0561			GB_A12G1646			GB_A09G1133			GB_A12G1341
GB_D01G1266						GB_D05G0468			GB_A08G0587			GB_A12G1670			GB_A09G1176			GB_A12G1360
GB_D01G1672						GB_D05G0476			GB_A08G0697			GB_A12G1789			GB_A09G1251			GB_A12G1403
GB_D03G1148						GB_D05G0897			GB_A08G0829			GB_A12G1809			GB_A09G1347			GB_A12G1417
GB_D03G1216						GB_D05G0913			GB_A08G0889			GB_A12G1873			GB_A09G1439			GB_A12G1450
GB_D03G1543						GB_D05G0978			GB_A08G0912			GB_A12G1886			GB_A09G1483			GB_A12G1468
GB_D03G1718						GB_D05G1060			GB_A08G0986			GB_A12G1900			GB_A09G1513			GB_A12G1515
GB_D03G1837						GB_D05G1170			GB_A08G1063			GB_A12G1916			GB_A09G1628			GB_A12G1593
GB_D03G1956						GB_D05G1179			GB_A08G1184			GB_A12G1932			GB_A09G1638			GB_A12G1601
GB_D03G0127						GB_D05G1438			GB_A08G1145			GB_A12G1969			GB_A09G1692			GB_A12G1636
GB_D03G0413						GB_D05G1475			GB_A08G1129			GB_A12G2001			GB_A09G1809			GB_A12G1648
GB_D03G0521						GB_D05G1567			GB_A08G1266			GB_A12G2009			GB_A09G1836			GB_A12G1678
GB_D01G1913						GB_D05G1645			GB_A08G1378			GB_A12G2019			GB_A09G1846			GB_A12G1725
GB_D01G2105						GB_D05G1689			GB_A08G1348			GB_A12G2074			GB_A09G1852			GB_A12G1804
GB_D01G2280						GB_D05G1707			GB_A08G1337			GB_A12G2078			GB_A09G1892			GB_A12G1810
GB_D01G2295						GB_D05G1714			GB_A08G1444			GB_A12G2103			GB_A09G1976			GB_A12G1968
GB_D01G2369						GB_D05G1725			GB_A08G1530			GB_A12G2146			GB_A09G2005			GB_A12G1982
GB_D01G2567						GB_D05G1739			GB_A08G1570			GB_A12G2170			GB_A09G1909			GB_A12G1987
GB_D01G2588						GB_D05G1783			GB_A08G1625			GB_A12G2221			GB_A09G1912			GB_A12G1991
GB_D08G0283						GB_D05G1784			GB_A08G1741			GB_A12G2225			GB_A09G2091			GB_A12G2024
GB_D02G0119						GB_D05G1870			GB_A08G1755			GB_A12G2237			GB_A09G2102			GB_A12G2033
GB_D02G0546						GB_D05G1888			GB_A08G1764			GB_A12G2248			GB_A09G2224			GB_A12G2062
GB_D02G0705						GB_D05G1911			GB_A08G1831			GB_A12G2291			GB_A09G2269			GB_A12G2069
GB_D02G0721						GB_D05G2029			GB_A08G1912			GB_A12G2345			GB_A09G2326			GB_A12G2111
GB_D02G0840						GB_D05G2037			GB_A08G1942			GB_A12G2361			GB_A09G2327			GB_A12G2121
GB_D02G0933						GB_D05G2150			GB_A08G1955			GB_A12G2386			GB_A09G2344			GB_A12G2132
GB_D02G1366						GB_D05G2154			GB_A08G1970			GB_A12G2434			GB_A09G2387			GB_A12G2154
GB_D02G1455						GB_D05G2194			GB_A08G1974			GB_A12G2438			GB_A09G2667			GB_A12G2169
GB_D02G1492						GB_D05G2204			GB_A08G2003			GB_A12G2445			GB_A09G2689			GB_A12G2173
GB_D02G1659						GB_D05G2308			GB_A08G2063			GB_A12G2446			GB_A09G2723			GB_A12G2188
GB_D02G2015						GB_D05G2412			GB_A08G2070			GB_A12G2463			GB_A09G2745			GB_A12G2189
GB_D02G2019						GB_D05G2553			GB_A08G2107			GB_A12G2468			GB_A09G2758			GB_A12G2222
GB_D02G2132						GB_D05G2560			GB_A08G2119			GB_A12G2498			GB_A09G2773			GB_A12G2227
GB_D02G2134						GB_D05G2561			GB_A08G2142			GB_A12G2525			GB_A09G2787			GB_A12G2277
GB_D02G2191						GB_D05G2771			GB_A08G2202			GB_A12G2563			GB_A10G2701			GB_A12G2312
GB_D02G2210						GB_D05G2786			GB_A08G2284			GB_A12G2598			GB_A10G2618			GB_A12G2403
GB_D02G2275						GB_D05G2919			GB_A08G2268			GB_A12G2607			GB_A10G2542			GB_A12G2436
GB_D02G2341						GB_D05G3336			GB_A08G2267			GB_A12G2609			GB_A10G2539			GB_A12G2456
GB_D02G2435						GB_D05G3422			GB_A08G2352			GB_A12G2677			GB_A10G2431			GB_A12G2465
GB_D02G2515						GB_D05G3428			GB_A08G2435			GB_A12G2687			GB_A10G2413			GB_A12G2473
GB_D02G2568						GB_D04G0792			GB_A08G2440			GB_A12G2700			GB_A10G2381			GB_A12G2476
GB_D02G2599						GB_D04G0841			GB_A08G2467			GB_A12G2727			GB_A10G2303			GB_A12G2516
GB_D02G2663						GB_D04G0846			GB_A08G2516			GB_A12G2730			GB_A10G2278			GB_A12G2530
GB_D04G1835						GB_D04G0611			GB_A08G2524			GB_A12G2751			GB_A10G2107			GB_A12G2559
GB_D04G1710						GB_D04G0583			GB_A08G2541			GB_A12G2789			GB_A10G2057			GB_A12G2627
GB_D04G1696						GB_D04G0478			GB_A08G2672			GB_A12G2790			GB_A10G2034			GB_A12G2631
GB_D04G1506						GB_D04G0467			GB_A08G2703			GB_A12G2813			GB_A10G1109			GB_A12G2669
GB_D04G1480						GB_D04G0444			GB_A08G2704			GB_A12G2899			GB_A10G1371			GB_A12G2695
GB_D04G1443						GB_D04G0433			GB_A08G2766			GB_A12G2907			GB_A10G1397			GB_A12G2698
GB_D04G1259						GB_D04G0385			GB_A08G2891			GB_A12G2927			GB_A10G1463			GB_A12G2701
GB_D04G1106						GB_D04G0352			GB_A08G2899			GB_A12G2949			GB_A10G1476			GB_A12G2702
GB_D04G0835						GB_D04G0234			GB_A08G2907			GB_A12G2996			GB_A10G1487			GB_A12G2743
GB_D04G0630						GB_D04G0141			GB_A08G2922			GB_A12G2998			GB_A10G1526			GB_A12G2744
GB_D04G0574						GB_D04G0049			GB_A08G2942			GB_A12G3001			GB_A10G1565			GB_A12G2757
GB_D04G0564						GB_D04G0012			GB_A09G0054			GB_A12G3030			GB_A10G1596			GB_A12G2766
GB_D04G0482						GB_D06G0087			GB_A09G0142			GB_A12G3067			GB_A10G1617			GB_A12G2768
GB_D04G0349						GB_D06G0263			GB_A09G0146			GB_A13G0014			GB_A10G1759			GB_A12G2785
GB_D04G0002						GB_D06G0371			GB_A09G0172			GB_A13G0068			GB_A10G1776			GB_A12G2810
GB_D05G0114						GB_D06G0526			GB_A09G0301			GB_A13G0081			GB_A10G1826			GB_A12G2874
GB_D05G0170						GB_D06G0527			GB_A09G0310			GB_A13G0113			GB_A10G1062			GB_A12G2877
GB_D05G0177						GB_D06G0711			GB_A09G0337			GB_A13G0176			GB_A10G1056			GB_A12G2898
GB_D05G0274						GB_D06G0744			GB_A09G0333			GB_A13G0188			GB_A10G0969			GB_A12G2905
GB_D05G0315						GB_D06G0794			GB_A09G0500			GB_A13G0234			GB_A10G0908			GB_A12G2917
GB_D05G0338						GB_D06G0851			GB_A09G0525			GB_A13G0246			GB_A10G0860			GB_A12G2930
GB_D05G0347						GB_D06G0901			GB_A09G0531			GB_A13G0306			GB_A10G0695			GB_A12G2952
GB_D05G0416						GB_D06G0990			GB_A09G0646			GB_A13G0337			GB_A10G0735			GB_A12G2953
GB_D05G0432						GB_D06G0996			GB_A09G0607			GB_A13G0428			GB_A10G0708			GB_A12G2979
GB_D05G0446						GB_D06G1047			GB_A09G0580			GB_A13G0435			GB_A10G0847			GB_A12G2980
GB_D05G0447						GB_D06G1140			GB_A09G0710			GB_A13G0465			GB_A10G0499			GB_A12G2993
GB_D05G0503						GB_D06G1421			GB_A09G0761			GB_A13G0501			GB_A10G0421			GB_A12G3040
GB_D05G0516						GB_D06G1437			GB_A09G0767			GB_A13G0526			GB_A10G0410			GB_A12G3047
GB_D05G0518						GB_D06G1338			GB_A09G0899			GB_A13G0557			GB_A10G0371			GB_A12G3056
GB_D05G0525						GB_D06G1348			GB_A09G0905			GB_A13G0591			GB_A10G0365			GB_A13G0085
GB_D05G0652						GB_D06G1245			GB_A09G0912			GB_A13G0713			GB_A10G0349			GB_A13G0140
GB_D05G0705						GB_D06G1402			GB_A09G1103			GB_A13G0732			GB_A10G0328			GB_A13G0164
GB_D05G0874						GB_D06G1520			GB_A09G1157			GB_A13G0784			GB_A10G0326			GB_A13G0210
GB_D05G0891						GB_D06G1571			GB_A09G1229			GB_A13G0792			GB_A10G0290			GB_A13G0248
GB_D05G0918						GB_D06G1820			GB_A09G1278			GB_A13G0816			GB_A10G0288			GB_A13G0293
GB_D05G1046						GB_D06G2016			GB_A09G1285			GB_A13G0844			GB_A10G0279			GB_A13G0298
GB_D05G1162						GB_D06G2082			GB_A09G1296			GB_A13G0951			GB_A10G0215			GB_A13G0351
GB_D05G1196						GB_D06G2174			GB_A09G1358			GB_A13G1019			GB_A10G0150			GB_A13G0355
GB_D05G1407						GB_D06G2267			GB_A09G1365			GB_A13G1122			GB_A10G0143			GB_A13G0371
GB_D05G1413						GB_D06G2282			GB_A09G1400			GB_A13G1134			GB_A10G0105			GB_A13G0477
GB_D05G1427						GB_D06G2301			GB_A09G1459			GB_A13G1178			GB_A10G0093			GB_A13G0571
GB_D05G1435						GB_D06G2499			GB_A09G1474			GB_A13G1288			GB_A10G0059			GB_A13G0605
GB_D05G1498						GB_D07G0557			GB_A09G1603			GB_A13G1297			GB_A10G0058			GB_A13G0623
GB_D05G1538						GB_D07G0635			GB_A09G1610			GB_A13G1323			GB_A11G3823			GB_A13G0783
GB_D05G1638						GB_D07G0636			GB_A09G1667			GB_A13G1328			GB_A11G3818			GB_A13G0795
GB_D05G1683						GB_D07G0699			GB_A09G1731			GB_A13G1384			GB_A11G3708			GB_A13G0798
GB_D05G1764						GB_D07G0794			GB_A09G1750			GB_A13G1385			GB_A11G3692			GB_A13G0800
GB_D05G1770						GB_D07G0801			GB_A09G1790			GB_A13G1424			GB_A11G3663			GB_A13G0841
GB_D05G1936						GB_D07G0837			GB_A09G1857			GB_A13G1601			GB_A11G3662			GB_A13G0955
GB_D05G1939						GB_D07G0892			GB_A09G1867			GB_A13G1612			GB_A11G3660			GB_A13G0991
GB_D05G1945						GB_D07G1124			GB_A09G1878			GB_A13G1759			GB_A11G3649			GB_A13G0993
GB_D05G2066						GB_D07G1202			GB_A09G2023			GB_A13G1868			GB_A11G3569			GB_A13G1105
GB_D05G2088						GB_D07G1213			GB_A09G2040			GB_A13G1935			GB_A11G3557			GB_A13G1131
GB_D05G2153						GB_D07G1372			GB_A09G1917			GB_A13G1951			GB_A11G3496			GB_A13G1154
GB_D05G2210						GB_D07G1387			GB_A09G1922			GB_A13G1984			GB_A11G3457			GB_A13G1214
GB_D05G2288						GB_D07G1544			GB_A09G2062			GB_A13G2043			GB_A11G3292			GB_A13G1332
GB_D05G2569						GB_D07G1643			GB_A09G2140			GB_A13G2054			GB_A11G3272			GB_A13G1350
GB_D05G2599						GB_D07G1670			GB_A09G2158			GB_A13G2072			GB_A11G3128			GB_A13G1380
GB_D05G2889						GB_D07G1771			GB_A09G2167			GB_A13G2101			GB_A11G3106			GB_A13G1398
GB_D05G2935						GB_D07G2187			GB_A09G2172			GB_A13G2121			GB_A11G2973			GB_A13G1427
GB_D05G3103						GB_D07G2234			GB_A09G2190			GB_A13G2160			GB_A11G2879			GB_A13G1466
GB_D05G3215						GB_D07G2361			GB_A09G2196			GB_A13G2179			GB_A11G2790			GB_A13G1474
GB_D05G3221						GB_D07G2393			GB_A09G2201			GB_A13G2184			GB_A11G2700			GB_A13G1520
GB_D05G3312						GB_D07G2432			GB_A09G2228			GB_A13G2197			GB_A11G2607			GB_A13G1524
GB_D05G3458						GB_D07G2559			GB_A09G2229			GB_A13G2281			GB_A11G2645			GB_A13G1551
GB_D06G0049						GB_D07G2565			GB_A09G2260			GB_A13G2342			GB_A11G2144			GB_A13G1558
GB_D06G0102						GB_D07G2674			GB_A09G2306			GB_A13G2352			GB_A11G2162			GB_A13G1571
GB_D06G0152						GB_D08G0115			GB_A09G2329			GB_A13G2438			GB_A11G2268			GB_A13G1573
GB_D06G0292						GB_D08G0213			GB_A09G2389			GB_A13G2448			GB_A11G2337			GB_A13G1614
GB_D06G0365						GB_D08G0230			GB_A09G2424			GB_A13G2496			GB_A11G2355			GB_A13G1629
GB_D06G0440						GB_D08G0316			GB_A09G2427			GB_A13G2618			GB_A11G2042			GB_A13G1652
GB_D06G0877						GB_D08G0327			GB_A09G2428			GB_A13G2640			GB_A11G1980			GB_A13G1667
GB_D06G0894						GB_D08G0394			GB_A09G2459			GB_A13G2682			GB_A11G1879			GB_A13G1672
GB_D06G0697						GB_D08G0395			GB_A09G2546			GB_A13G2726			GB_A11G1836			GB_A13G1734
GB_D06G1035						GB_D08G0520			GB_A09G2623			GB_A13G2760			GB_A11G1805			GB_A13G1735
GB_D06G1104						GB_D08G0656			GB_A09G2650			GB_A13G2777			GB_A11G1800			GB_A13G1774
GB_D06G1145						GB_D08G0696			GB_A09G2657			GB_A01G0019			GB_A11G1778			GB_A13G1883
GB_D06G1138						GB_D08G0889			GB_A09G2691			GB_A01G0022			GB_A11G1738			GB_A13G2001
GB_D06G1207						GB_D08G0944			GB_A09G2771			GB_A01G0027			GB_A11G1708			GB_A13G2036
GB_D06G1567						GB_D08G0960			GB_A09G2801			GB_A01G0036			GB_A11G1678			GB_A13G2052
GB_D06G1704						GB_D08G0975			GB_A09G2805			GB_A01G0040			GB_A11G1664			GB_A13G2085
GB_D06G1832						GB_D08G1006			GB_A10G2750			GB_A01G0059			GB_A11G1628			GB_A13G2102
GB_D06G1891						GB_D08G1045			GB_A10G2768			GB_A01G0078			GB_A11G1503			GB_A13G2123
GB_D06G1983						GB_D08G1318			GB_A10G2709			GB_A01G0114			GB_A11G1460			GB_A13G2128
GB_D06G1997						GB_D08G1271			GB_A10G2480			GB_A01G0152			GB_A11G1267			GB_A13G2187
GB_D06G2035						GB_D08G1719			GB_A10G2481			GB_A01G0154			GB_A11G1253			GB_A13G2213
GB_D06G2170						GB_D08G1777			GB_A10G2456			GB_A01G0183			GB_A11G1221			GB_A13G2290
GB_D06G2247						GB_D08G1912			GB_A10G2140			GB_A01G0202			GB_A11G1150			GB_A13G2322
GB_D06G2462						GB_D08G2000			GB_A10G2118			GB_A01G0230			GB_A11G1133			GB_A13G2328
GB_D06G2414						GB_D08G2042			GB_A10G1990			GB_A01G0232			GB_A11G1014			GB_A13G2337
GB_D06G2303						GB_D08G2382			GB_A10G1987			GB_A01G0239			GB_A11G0841			GB_A13G2425
GB_D07G0052						GB_D08G2556			GB_A10G1966			GB_A01G0274			GB_A11G0761			GB_A13G2536
GB_D07G0154						GB_D08G2601			GB_A10G1938			GB_A01G0285			GB_A11G0758			GB_A13G2548
GB_D07G0224						GB_D09G0042			GB_A10G1101			GB_A01G0286			GB_A11G0727			GB_A13G2564
GB_D07G0271						GB_D09G0060			GB_A10G1137			GB_A01G0333			GB_A11G0709			GB_A13G2566
GB_D07G0476						GB_D09G0100			GB_A10G1337			GB_A01G0353			GB_A11G0693			GB_A13G2604
GB_D07G0527						GB_D09G0324			GB_A10G1375			GB_A01G0372			GB_A11G0659			GB_A13G2631
GB_D07G0572						GB_D09G0375			GB_A10G1390			GB_A01G0375			GB_A11G0650			GB_A13G2779
GB_D07G0733						GB_D09G0460			GB_A10G1456			GB_A01G0456			GB_A11G0600			GB_A13G2789
GB_D07G0754						GB_D09G0902			GB_A10G1500			GB_A01G0463			GB_A11G0583			GB_A01G0061
GB_D07G0843						GB_D09G0933			GB_A10G1603			GB_A01G0510			GB_A11G0579			GB_A01G0083
GB_D07G0865						GB_D09G1055			GB_A10G1613			GB_A01G0578			GB_A11G0569			GB_A01G0122
GB_D07G1087						GB_D09G1066			GB_A10G1666			GB_A01G0591			GB_A11G0557			GB_A01G0161
GB_D07G1203						GB_D09G1109			GB_A10G1724			GB_A01G0592			GB_A11G0542			GB_A01G0203
GB_D07G1254						GB_D09G1166			GB_A10G1049			GB_A01G0617			GB_A11G0327			GB_A01G0224
GB_D07G1397						GB_D09G1254			GB_A10G0996			GB_A01G0627			GB_A11G0256			GB_A01G0236
GB_D07G1502						GB_D09G1270			GB_A10G0983			GB_A01G0631			GB_A11G0093			GB_A01G0248
GB_D07G1534						GB_D09G1296			GB_A10G0921			GB_A01G0753			GB_A11G0245			GB_A01G0257
GB_D07G1645						GB_D09G1446			GB_A10G0919			GB_A01G0806			GB_A11G0242			GB_A01G0282
GB_D07G1770						GB_D09G1479			GB_A10G0897			GB_A01G0807			GB_A11G0233			GB_A01G0292
GB_D07G2156						GB_D09G1537			GB_A10G0753			GB_A01G0825			GB_A11G0200			GB_A01G0294
GB_D07G2184						GB_D09G1576			GB_A10G0745			GB_A01G0836			GB_A11G0187			GB_A01G0305
GB_D07G2568						GB_D09G1589			GB_A10G0682			GB_A01G0837			GB_A11G0170			GB_A01G0335
GB_D07G2607						GB_D09G1675			GB_A10G0668			GB_A01G0864			GB_A11G0167			GB_A01G0428
GB_D08G0016						GB_D09G1938			GB_A10G0634			GB_A01G0896			GB_A11G0155			GB_A01G0473
GB_D08G0073						GB_D09G2088			GB_A10G0598			GB_A01G0900			GB_A11G0128			GB_A01G0480
GB_D08G0164						GB_D09G2320			GB_A10G0571			GB_A01G0973			GB_A11G0127			GB_A01G0549
GB_D08G0322						GB_D09G2330			GB_A10G0344			GB_A01G0992			GB_A11G0103			GB_A01G0551
GB_D08G0405						GB_D09G2437			GB_A10G0335			GB_A01G0993			GB_A12G2992			GB_A01G0573
GB_D08G0431						GB_D09G2478			GB_A10G0267			GB_A01G0995			GB_A12G2987			GB_A01G0574
GB_D01G2001						GB_D09G2565			GB_A10G0248			GB_A01G1008			GB_A12G2977			GB_A01G0575
GB_D08G0690						GB_D09G2629			GB_A10G0164			GB_A01G1021			GB_A12G2964			GB_A01G0614
GB_D08G0699						GB_D10G0317			GB_A10G0122			GB_A01G1059			GB_A12G2932			GB_A09G2264
GB_D08G0758						GB_D10G0624			GB_A10G0113			GB_A01G1071			GB_A12G2921			GB_A01G0700
GB_D08G0952						GB_D10G0668			GB_A10G0112			GB_A01G1085			GB_A12G2901			GB_A01G0705
GB_D08G0971						GB_D10G0699			GB_A10G0092			GB_A01G1106			GB_A12G2868			GB_A01G0717
GB_D08G1214						GB_D10G1777			GB_A10G0074			GB_A01G1369			GB_A12G2840			GB_A01G0719
GB_D08G1461						GB_D10G1653			GB_A11G3814			GB_A01G1355			GB_A12G2739			GB_A01G0723
GB_D08G1465						GB_D10G1574			GB_A11G3807			GB_A01G1274			GB_A12G2720			GB_A01G0802
GB_D08G1468						GB_D10G1377			GB_A11G3795			GB_A01G1273			GB_A12G2703			GB_A01G0809
GB_D08G1472						GB_D10G1304			GB_A11G3788			GB_A01G1188			GB_A12G2657			GB_A01G0816
GB_D08G2070						GB_D10G1233			GB_A11G3736			GB_A01G1159			GB_A12G2652			GB_A01G0839
GB_D08G2180						GB_D10G1217			GB_A11G3648			GB_A01G1408			GB_A12G2564			GB_A01G0881
GB_D08G2200						GB_D10G1214			GB_A11G3565			GB_A01G1403			GB_A12G2549			GB_A01G0923
GB_D08G2254						GB_D10G1179			GB_A11G3545			GB_A01G1470			GB_A12G2527			GB_A01G0928
GB_D08G2315						GB_D10G2085			GB_A11G3493			GB_A01G1539			GB_A12G2488			GB_A01G0945
GB_D08G2322						GB_D10G2107			GB_A11G3448			GB_A01G1593			GB_A12G2481			GB_A01G1058
GB_D08G2417						GB_D10G2195			GB_A11G3414			GB_A01G1688			GB_A03G2280			GB_A01G1079
GB_D08G2510						GB_D10G2317			GB_A11G3401			GB_A02G1198			GB_A12G2381			GB_A01G1098
GB_D08G2548						GB_D10G2318			GB_A11G3342			GB_A02G1161			GB_A12G2377			GB_A01G1124
GB_D08G2575						GB_D10G2569			GB_A11G3293			GB_A02G1149			GB_A12G2369			GB_A01G1365
GB_D08G2608						GB_D10G2638			GB_A11G3185			GB_A02G1145			GB_A12G2349			GB_A01G1364
GB_D08G2740						GB_D10G2666			GB_A11G3179			GB_A02G1076			GB_A12G2309			GB_A01G1363
GB_D08G2781						GB_D10G2812			GB_A11G3079			GB_A02G1074			GB_A12G2297			GB_A01G1350
GB_D08G2786						GB_D11G0235			GB_A11G3033			GB_A02G1061			GB_A12G2285			GB_A01G1260
GB_D08G2800						GB_D11G0327			GB_A11G2998			GB_A02G1055			GB_A12G2282			GB_A01G1201
GB_D08G2892						GB_D11G0415			GB_A11G2988			GB_A03G0867			GB_A12G2204			GB_A01G1197
GB_D09G0034						GB_D11G0419			GB_A11G2971			GB_A03G0851			GB_A12G2191			GB_A01G1191
GB_D09G0069						GB_D11G0420			GB_A11G2958			GB_A03G0839			GB_A12G2080			GB_A01G1183
GB_D09G0351						GB_D11G0654			GB_A11G2952			GB_A03G0837			GB_A12G2055			GB_A01G1166
GB_D09G0712						GB_D11G0943			GB_A11G2934			GB_A03G0817			GB_A12G1923			GB_A01G1164
GB_D09G0768						GB_D11G1141			GB_A11G2929			GB_A03G0810			GB_A12G1895			GB_A01G1401
GB_D09G0852						GB_D11G1403			GB_A11G2845			GB_A03G0787			GB_A12G1821			GB_A01G1424
GB_D09G0876						GB_D11G1424			GB_A11G2823			GB_A03G0754			GB_A12G1723			GB_A01G1414
GB_D09G0909						GB_D11G1475			GB_A11G2819			GB_A03G0720			GB_A12G1700			GB_A01G1591
GB_D09G0919						GB_D11G1571			GB_A11G2743			GB_A03G0672			GB_A12G1664			GB_A02G1176
GB_D09G0925						GB_D11G1650			GB_A11G2608			GB_A03G0639			GB_A12G1681			GB_A02G1162
GB_D09G1035						GB_D11G1672			GB_A11G2643			GB_A03G0643			GB_A12G1586			GB_A03G1200
GB_D09G1083						GB_D11G1698			GB_A11G2142			GB_A03G0516			GB_A12G1491			GB_A02G1155
GB_D09G1085						GB_D11G1766			GB_A11G2291			GB_A03G0535			GB_A12G1480			GB_A02G1136
GB_D09G1255						GB_D11G1823			GB_A11G2360			GB_A03G0469			GB_A12G1469			GB_A02G1103
GB_D09G1351						GB_D11G1897			GB_A11G2035			GB_A03G0457			GB_A12G1447			GB_A02G1071
GB_D09G1352						GB_D11G1912			GB_A11G2018			GB_A03G0428			GB_A12G1424			GB_A02G1070
GB_D09G1453						GB_D11G2015			GB_A11G1960			GB_A03G0432			GB_A12G1414			GB_A03G0904
GB_D09G1553						GB_D11G2098			GB_A11G1821			GB_A03G0434			GB_A12G1400			GB_A03G0910
GB_D09G1569						GB_D11G2459			GB_A11G1657			GB_A03G0450			GB_A12G1396			GB_A03G0909
GB_D09G1621						GB_D11G2221			GB_A11G1639			GB_A03G0324			GB_A12G1378			GB_A03G0869
GB_D09G1667						GB_D11G2856			GB_A11G1637			GB_A03G0342			GB_A12G1283			GB_A03G0858
GB_D09G1716						GB_D11G2857			GB_A11G1599			GB_A03G0251			GB_A12G1192			GB_A03G0856
GB_D09G1727						GB_D11G2922			GB_A11G1569			GB_A03G0260			GB_A12G1138			GB_A03G0811
GB_D09G2100						GB_D11G2942			GB_A11G1547			GB_A03G0276			GB_A12G1044			GB_A03G0800
GB_D09G2399						GB_D11G3266			GB_A11G1543			GB_A03G0212			GB_A12G0845			GB_A03G0752
GB_D09G2402						GB_D11G3431			GB_A11G1493			GB_A03G0188			GB_A09G0695			GB_A03G0697
GB_D09G2403						GB_D11G3526			GB_A11G1414			GB_A03G0186			GB_A12G0863			GB_A03G0681
GB_D09G2511						GB_D12G0058			GB_A11G1376			GB_A03G0182			GB_A12G0774			GB_A03G0623
GB_D09G2579						GB_D12G0109			GB_A11G1359			GB_A03G0170			GB_A12G0737			GB_A03G0624
GB_D10G2764						GB_D12G0142			GB_A11G1297			GB_A03G0147			GB_A12G0721			GB_A03G0636
GB_D10G2797						GB_D12G0254			GB_A11G1292			GB_A03G0151			GB_A12G0709			GB_A03G0559
GB_D10G2798						GB_D12G0416			GB_A11G1255			GB_A03G0040			GB_A12G0706			GB_A03G0573
GB_D10G2500						GB_D12G0320			GB_A11G1218			GB_A02G2019			GB_A12G0703			GB_A03G0506
GB_D10G2476						GB_D12G0680			GB_A11G1196			GB_A02G2005			GB_A03G0097			GB_A03G0513
GB_D10G2256						GB_D12G0815			GB_A11G1184			GB_A02G1977			GB_A12G0631			GB_A03G0518
GB_D10G2079						GB_D12G1074			GB_A11G1109			GB_A02G1952			GB_A12G0587			GB_A03G0537
GB_D10G1935						GB_D12G1142			GB_A11G1101			GB_A02G1940			GB_A12G0491			GB_A03G0466
GB_D10G1818						GB_D12G1165			GB_A11G1096			GB_A02G1913			GB_A12G0355			GB_A03G0493
GB_D10G1762						GB_D12G1353			GB_A11G0915			GB_A02G1905			GB_A12G0364			GB_A03G0503
GB_D10G1597						GB_D12G1447			GB_A11G0882			GB_A02G1801			GB_A12G0176			GB_A03G0446
GB_D10G1463						GB_D12G1542			GB_A11G0873			GB_A02G1720			GB_A12G0103			GB_A03G0451
GB_D10G1414						GB_D12G1592			GB_A11G0843			GB_A02G1568			GB_A12G0090			GB_A03G0386
GB_D10G1412						GB_D12G1883			GB_A11G0831			GB_A02G1570			GB_A13G0030			GB_A03G0382
GB_D10G1331						GB_D12G1916			GB_A11G0746			GB_A02G1602			GB_A13G0151			GB_A03G0347
GB_D10G1200						GB_D12G2014			GB_A11G0686			GB_A02G1592			GB_A13G0162			GB_A03G0236
GB_D10G1173						GB_D12G2031			GB_A11G0678			GB_A02G1522			GB_A13G0170			GB_A03G0262
GB_D10G0759						GB_D12G2323			GB_A11G0660			GB_A02G1466			GB_A13G0214			GB_A03G0286
GB_D10G0771						GB_D12G2324			GB_A11G0581			GB_A02G1462			GB_A13G0262			GB_A03G0214
GB_D10G0784						GB_D12G2326			GB_A11G0531			GB_A02G1457			GB_A13G0436			GB_A03G0158
GB_D10G0823						GB_D12G2392			GB_A11G0519			GB_A02G1449			GB_A13G0461			GB_A03G0164
GB_D10G0544						GB_D12G2393			GB_A11G0514			GB_A02G1404			GB_A13G0760			GB_A03G0072
GB_D10G0482						GB_D12G2485			GB_A11G0467			GB_A02G1389			GB_A13G0711			GB_A03G0068
GB_D10G0475						GB_D12G2521			GB_A11G0402			GB_A02G1379			GB_A13G0610			GB_A03G0066
GB_D10G0446						GB_D12G2538			GB_A11G0378			GB_A02G1319			GB_A06G0296			GB_A03G0059
GB_D10G0396						GB_D12G2628			GB_A11G0345			GB_A02G1269			GB_A13G0930			GB_A03G0011
GB_D10G0372						GB_D12G2890			GB_A11G0342			GB_A02G1232			GB_A13G1080			GB_A03G0110
GB_D10G0303						GB_D12G2958			GB_A11G0293			GB_A01G1722			GB_A13G1051			GB_A02G2071
GB_D10G0219						GB_D12G2963			GB_A11G0282			GB_A01G1676			GB_A13G1164			GB_A02G2063
GB_D10G0175						GB_D12G3064			GB_A11G0275			GB_A01G1863			GB_A13G1373			GB_A02G2026
GB_D10G0149						GB_D13G0053			GB_A11G0250			GB_A01G1866			GB_A13G1518			GB_A02G2024
GB_D10G0148						GB_D13G0011			GB_A11G0202			GB_A01G1935			GB_A13G1552			GB_A02G2015
GB_D10G0114						GB_D13G0084			GB_A11G0156			GB_A01G1936			GB_A13G1617			GB_A02G2008
GB_D10G0088						GB_D13G0193			GB_A11G0110			GB_A01G2033			GB_A13G1631			GB_A02G1999
GB_D10G0085						GB_D13G0268			GB_A11G0105			GB_A01G2038			GB_A13G1651			GB_A02G1985
GB_D10G0062						GB_D13G0369			GB_A11G0067			GB_A01G2065			GB_A13G1757			GB_A02G1930
GB_D10G0007						GB_D13G0380			GB_A11G0064			GB_A01G2069			GB_A13G1789			GB_A02G1852
GB_D11G3805						GB_D13G0506			GB_A12G3061			GB_A01G2128			GB_A13G1827			GB_A02G1832
GB_D11G3777						GB_D13G0653			GB_A12G3014			GB_A01G2243			GB_A13G2046			GB_A02G1794
GB_D11G3366						GB_D13G0646			GB_A12G3003			GB_A01G2254			GB_A13G2084			GB_A02G1785
GB_D11G3375						GB_D13G0804			GB_A12G2973			GB_A01G2257			GB_A13G2146			GB_A02G1779
GB_D11G3204						GB_D13G1038			GB_A12G2941			GB_A01G2339			GB_A13G2293			GB_A02G1768
GB_D11G3127						GB_D13G1019			GB_A12G2912			GB_A01G2357			GB_A13G2308			GB_A02G1744
GB_D11G3087						GB_D13G1083			GB_A12G2793			GB_A01G2380			GB_A13G2338			GB_A02G1743
GB_D11G3056						GB_D13G0946			GB_A12G2705			GB_A01G2384			GB_A13G2344			GB_A02G1740
GB_D11G3027						GB_D13G1311			GB_A12G2636			GB_A01G2401			GB_A13G2390			GB_A02G1739
GB_D11G2988						GB_D13G1555			GB_A12G2628			GB_A01G2402			GB_A13G2433			GB_A02G1641
GB_D11G2943						GB_D13G1646			GB_A12G2625			GB_A01G2423			GB_A13G2461			GB_A02G1631
GB_D11G2870						GB_D13G1641			GB_A12G2599			GB_A01G2424			GB_A13G2493			GB_A02G1521
GB_D11G2458						GB_D13G1752			GB_A12G2597			GB_A01G2433			GB_A13G2517			GB_A02G1492
GB_D11G2367						GB_D13G1762			GB_A12G2551			GB_A01G2436			GB_A13G2561			GB_A02G1425
GB_D11G2155						GB_D13G2072			GB_A12G2546			GB_A01G2509			GB_A13G2592			GB_A02G1372
GB_D11G1983						GB_D13G2098			GB_A12G2528			GB_A01G2510			GB_A13G2594			GB_A02G1226
GB_D11G1977						GB_D13G2207			GB_A12G2480			GB_A01G2523			GB_A13G2639			GB_A01G1785
GB_D11G1895						GB_D13G2561			GB_A12G2433			GB_A08G0307			GB_A13G2643			GB_A01G1739
GB_D11G1867						GB_D13G2571			GB_A12G2432			GB_A08G0289			GB_A13G2665			GB_A01G1735
GB_D11G1853						GB_D13G2668			GB_A12G2430			GB_A08G0288			GB_A13G2732			GB_A01G1708
GB_D11G1831						GB_D13G2683			GB_A12G2398			GB_A08G0282			GB_A13G2748			GB_A01G1714
GB_D11G1753						GB_D13G2711			GB_A12G2375			GB_A02G0013			GB_A13G2754			GB_A01G1830
GB_D11G1719						GB_D13G2728			GB_A12G2333			GB_A02G0101			GB_A13G2762			GB_A01G1867
GB_D11G1629						GB_D01G0077			GB_A12G2257			GB_A02G0109			GB_A13G2767			GB_A01G1877
GB_D11G1433						GB_D01G0081			GB_A12G2240			GB_A02G0141			GB_A01G2576			GB_A01G1889
GB_D11G1405						GB_D01G0109			GB_A12G2232			GB_A02G0203			GB_A01G2550			GB_A01G1894
GB_D11G1389						GB_D01G0497			GB_A12G2141			GB_A02G0214			GB_A06G1242			GB_A01G1907
GB_D11G1276						GB_D01G0516			GB_A12G2136			GB_A02G0184			GB_A06G1585			GB_A01G1953
GB_D11G1275						GB_D01G2680			GB_A12G2126			GB_A02G0235			GB_A08G1435			GB_A01G1980
GB_D11G1260						GB_D01G1111			GB_A12G1957			GB_A02G0240			GB_A05G3702			GB_A01G2034
GB_D11G1198						GB_D01G1118			GB_A12G1924			GB_A02G0254			GB_A08G1533			GB_A01G2060
GB_D11G0964						GB_D01G1431			GB_A12G1914			GB_A02G0293			GB_A12G0289			GB_A01G2094
GB_D11G0672						GB_D01G1304			GB_A12G1848			GB_A02G0303			GB_A04G1804			GB_A01G2095
GB_D11G0669						GB_D01G1505			GB_A12G1829			GB_A02G0304			GB_A04G1772			GB_A01G2098
GB_D11G0559						GB_D01G1567			GB_A12G1806			GB_A02G0320			GB_A04G1753			GB_A01G2099
GB_D11G0514						GB_D01G1679			GB_A12G1777			GB_A02G0353			GB_A12G0417			GB_A01G2101
GB_D11G0407						GB_D03G0907			GB_A12G1769			GB_A02G0377			GB_A07G1275			GB_A01G2108
GB_D11G0331						GB_D03G0942			GB_A12G1715			GB_A02G0415			GB_A02G1304			GB_A01G2131
GB_D11G0009						GB_D03G0946			GB_A12G1526			GB_A02G0423			GB_A05G3668			GB_A01G2142
GB_D12G2814						GB_D03G0971			GB_A12G1519			GB_A02G0468			GB_A02G1127			GB_A01G2157
GB_D12G2718						GB_D03G0981			GB_A12G1497			GB_A02G0508			GB_A06G1761			GB_A01G2165
GB_D12G2558						GB_D03G1016			GB_A12G1472			GB_A02G0510			GB_A06G0181			GB_A01G2171
GB_D12G2525						GB_D03G1031			GB_A12G1453			GB_A02G0566			GB_A06G0182			GB_A01G2205
GB_D12G2510						GB_D03G1050			GB_A12G1441			GB_A02G0787			GB_A03G1001			GB_A01G2211
GB_D12G2498						GB_D03G1103			GB_A12G1433			GB_A02G0790			GB_A09G0887			GB_A01G2219
GB_D12G2312						GB_D03G1324			GB_A12G1412			GB_A02G0820			GB_A02G1246			GB_A01G2241
GB_D12G2257						GB_D03G1396			GB_A12G1406			GB_A02G0846			GB_D01G0144			GB_A01G2251
GB_D12G2193						GB_D03G1395			GB_A12G1353			GB_A02G0940			GB_D01G0289			GB_A01G2285
GB_D12G1994						GB_D03G1465			GB_A12G1348			GB_A02G0928			GB_D01G0299			GB_A01G2296
GB_D12G1987						GB_D03G1566			GB_A12G1347			GB_A01G1791			GB_D01G0411			GB_A01G2301
GB_D12G1924						GB_D03G1579			GB_A12G1323			GB_A02G1001			GB_D01G0480			GB_A01G2311
GB_D12G1896						GB_D03G1576			GB_A12G1303			GB_A02G1008			GB_D01G0558			GB_A01G2332
GB_D12G1812						GB_D03G1678			GB_A12G1224			GB_A02G1009			GB_D01G0638			GB_A01G2344
GB_D12G1798						GB_D03G1637			GB_A12G1165			GB_A03G0919			GB_D01G0657			GB_A01G2350
GB_D12G1602						GB_D03G1744			GB_A12G1128			GB_A03G0940			GB_D01G0819			GB_A01G2358
GB_D12G1505						GB_D03G1720			GB_A12G1119			GB_A03G0928			GB_D01G0956			GB_A01G2376
GB_D12G1459						GB_D03G1809			GB_A12G0945			GB_A03G0920			GB_D01G1067			GB_A01G2386
GB_D12G1409						GB_D03G1947			GB_A12G0895			GB_A03G1063			GB_D01G1079			GB_A01G2410
GB_D12G1285						GB_D03G1971			GB_A12G0807			GB_A03G1078			GB_D01G1188			GB_A01G2441
GB_D12G1242						GB_D03G0045			GB_A03G0081			GB_A03G1082			GB_D01G1242			GB_A01G2453
GB_D12G0962						GB_D03G0302			GB_A12G0661			GB_A13G1031			GB_D01G1272			GB_A01G2459
GB_D12G0845						GB_D03G0372			GB_A12G0659			GB_A03G1099			GB_D01G1429			GB_A01G2463
GB_D12G0744						GB_D03G0524			GB_A12G0525			GB_A03G1106			GB_D01G1552			GB_A01G2466
GB_D12G0709						GB_D03G0819			GB_A12G0501			GB_A03G1113			GB_D01G1628			GB_A01G2504
GB_D12G0634						GB_D01G1853			GB_A12G0450			GB_A03G1116			GB_D01G1625			GB_A08G0295
GB_D12G0627						GB_D01G1809			GB_A12G0354			GB_A03G1149			GB_D01G1795			GB_A08G0286
GB_D12G0579						GB_D01G1901			GB_A12G0102			GB_A03G1238			GB_D01G1948			GB_A08G0285
GB_D12G0461						GB_D01G1971			GB_A12G0062			GB_A03G1247			GB_D01G1892			GB_A08G0274
GB_D12G0442						GB_D01G1997			GB_A12G0061			GB_A03G1263			GB_D01G1864			GB_A02G0009
GB_D12G0343						GB_D01G2035			GB_A12G0040			GB_A03G1300			GB_D01G2016			GB_A02G0031
GB_D12G0083						GB_D01G2043			GB_A12G0014			GB_A03G1361			GB_D01G2166			GB_A02G0033
GB_D13G0225						GB_D01G2064			GB_A13G0011			GB_A03G1441			GB_D01G2174			GB_A02G0040
GB_D13G0562						GB_D01G2139			GB_A13G0133			GB_A03G1492			GB_D01G2179			GB_A02G0048
GB_D13G0579						GB_D01G2375			GB_A13G0187			GB_A03G1515			GB_D01G2216			GB_A02G0069
GB_D13G0620						GB_D01G2387			GB_A13G0189			GB_A03G1525			GB_D01G2332			GB_A02G0099
GB_D13G0819						GB_D01G2452			GB_A13G0220			GB_A03G1538			GB_D01G2357			GB_A02G0100
GB_D13G0821						GB_D01G2453			GB_A13G0258			GB_A03G1574			GB_D01G2414			GB_A02G0119
GB_D13G0935						GB_D01G2466			GB_A13G0274			GB_A03G1603			GB_D01G2417			GB_A02G0128
GB_D13G1227						GB_D01G2484			GB_A13G0354			GB_A03G1646			GB_D01G2451			GB_A02G0207
GB_D13G1249						GB_D01G2495			GB_A13G0373			GB_A03G1740			GB_D01G2481			GB_A02G0209
GB_D13G1320						GB_D13G1081			GB_A13G0374			GB_A03G1837			GB_D01G2504			GB_A02G0228
GB_D13G1361						GB_D01G2555			GB_A13G0376			GB_A03G1872			GB_D01G2605			GB_A02G0248
GB_D13G1558						GB_D06G1416			GB_A13G0442			GB_A03G1936			GB_D01G2655			GB_A02G0265
GB_D13G1583						GB_D02G0037			GB_A13G0753			GB_A03G1957			GB_D02G0014			GB_A02G0267
GB_D13G1612						GB_D02G0072			GB_A13G0721			GB_A03G1996			GB_D02G0115			GB_A02G0275
GB_D13G1698						GB_D02G0082			GB_A13G0340			GB_A03G2002			GB_D02G0134			GB_A02G0292
GB_D13G1742						GB_D02G0258			GB_A13G0336			GB_A03G2010			GB_D02G0210			GB_A02G0294
GB_D13G1747						GB_D02G0305			GB_A13G0698			GB_A03G2019			GB_D02G0222			GB_A02G0308
GB_D13G1773						GB_D02G0363			GB_A13G0640			GB_A03G2021			GB_D02G0232			GB_A02G0310
GB_D13G1707						GB_D02G0787			GB_A13G0538			GB_A03G2032			GB_D02G0257			GB_A02G0314
GB_D13G1713						GB_D02G0853			GB_A13G0810			GB_A03G2040			GB_D02G0383			GB_A02G0403
GB_D13G2050						GB_D02G1173			GB_A13G0813			GB_A03G2041			GB_D02G0507			GB_A02G0413
GB_D13G2104						GB_D02G1172			GB_A13G0838			GB_A03G2075			GB_D02G0654			GB_A02G0480
GB_D13G2304						GB_D02G1058			GB_A13G0874			GB_A03G2072			GB_D02G0841			GB_A02G0481
GB_D13G2305						GB_D02G1359			GB_A13G0994			GB_A03G2113			GB_D02G0898			GB_A02G0495
GB_D13G2521						GB_D02G1484			GB_A13G1162			GB_A03G2195			GB_D02G0901			GB_A02G0519
GB_D13G2576						GB_D02G1553			GB_A13G1179			GB_A03G2205			GB_D03G0867			GB_A02G0459
GB_D13G2636						GB_D02G1709			GB_A13G1275			GB_A03G2210			GB_D03G0421			GB_A02G0550
GB_D01G2651						GB_D02G1759			GB_A13G1395			GB_A03G2248			GB_D03G0482			GB_A02G0567
GB_D12G0204						GB_D02G1804			GB_A13G1416			GB_A03G2253			GB_D03G0211			GB_A02G0600
GB_D08G1276						GB_D02G1826			GB_A13G1517			GB_A03G2268			GB_D03G0105			GB_A02G0661
GB_D09G0804						GB_D02G1888			GB_A13G1623			GB_A03G2302			GB_D03G0066			GB_A02G0666
GB_D04G0716						GB_D02G1973			GB_A13G1657			GB_A03G2377			GB_D03G1757			GB_A02G0690
GB_D06G0290						GB_D02G2044			GB_A13G1772			GB_A03G2384			GB_D03G1633			GB_A02G0699
GB_D08G1548						GB_D02G2181			GB_A13G1708			GB_A03G2392			GB_D03G1619			GB_A02G0740
GB_D04G2211						GB_D02G2348			GB_A13G1800			GB_A03G2400			GB_D03G1607			GB_A02G0824
GB_D12G0333						GB_D02G2429			GB_A13G1835			GB_A03G2401			GB_D03G1542			GB_A02G0829
GB_D12G0291						GB_D04G1939			GB_A13G1839			GB_A03G2420			GB_D03G1419			GB_A02G0863
GB_D06G1286						GB_D04G1920			GB_A13G1848			GB_A03G2448			GB_D03G1414			GB_A02G0881
GB_D03G0215						GB_D04G1886			GB_A13G1876			GB_A03G2456			GB_D03G1256			GB_A02G0887
GB_D13G0457						GB_D04G1866			GB_A13G1898			GB_A03G2512			GB_D03G1249			GB_A02G1025
						GB_D04G1854			GB_A13G1899			GB_A04G1724			GB_D03G1200			GB_A03G0924
						GB_D04G1838			GB_A13G1969			GB_A04G1698			GB_D03G1199			GB_A03G0977
						GB_D04G1720			GB_A13G2002			GB_A04G1669			GB_D03G1085			GB_A03G0983
						GB_D04G1719			GB_A13G2076			GB_A04G1389			GB_D03G1105			GB_A03G1020
						GB_D04G1596			GB_A13G2037			GB_A04G1591			GB_D03G1156			GB_A03G1097
						GB_D04G1565			GB_A13G2122			GB_A04G1567			GB_D02G1258			GB_A03G1232
						GB_D04G1536			GB_A13G2114			GB_A04G1555			GB_D02G1307			GB_A03G1239
						GB_D04G1310			GB_A13G2081			GB_A04G1541			GB_D02G1453			GB_A03G1249
						GB_D04G1316			GB_A13G2144			GB_A04G1537			GB_D02G1630			GB_A03G1353
						GB_D04G1134			GB_A13G2163			GB_A04G1527			GB_D02G1647			GB_A03G1369
						GB_D04G1071			GB_A13G2192			GB_A04G1526			GB_D02G1701			GB_A03G1374
						GB_D04G1054			GB_A13G2217			GB_A04G1525			GB_D02G1741			GB_A03G1377
						GB_D04G0912			GB_A13G2258			GB_A04G1509			GB_D02G1815			GB_A03G1480
						GB_D04G0772			GB_A13G2298			GB_A04G1451			GB_D02G1836			GB_A03G1498
						GB_D04G0513			GB_A13G2334			GB_A04G1447			GB_D02G1883			GB_A03G1423
						GB_D04G0281			GB_A13G2367			GB_A04G1437			GB_D02G1932			GB_A03G1612
						GB_D04G0197			GB_A13G2387			GB_A04G1264			GB_D02G1941			GB_A03G1633
						GB_D04G0132			GB_A13G2418			GB_A04G1170			GB_D02G2049			GB_A03G1645
						GB_D04G0123			GB_A13G2431			GB_A04G1155			GB_D02G2057			GB_A03G1651
						GB_D04G0055			GB_A13G2504			GB_A04G1150			GB_D02G2155			GB_A03G1669
						GB_D04G0023			GB_A13G2543			GB_A04G1145			GB_D02G2295			GB_A03G1738
						GB_D05G0057			GB_A13G2606			GB_A04G1118			GB_D02G2311			GB_A03G1759
						GB_D05G0077			GB_A13G2620			GB_A04G1112			GB_D02G2398			GB_A03G1788
						GB_D05G0221			GB_A13G2734			GB_A04G1097			GB_D02G2400			GB_A03G1870
						GB_D05G0328			GB_A13G2740			GB_A04G1029			GB_D02G2513			GB_A03G1945
						GB_D05G0363			GB_A13G2774			GB_A04G1023			GB_D02G2577			GB_A03G1955
						GB_D05G0387			GB_A01G2586			GB_A04G0993			GB_D05G4070			GB_A03G1970
						GB_D05G0422			GB_A01G2548			GB_A04G0981			GB_D05G3656			GB_A03G1984
						GB_D05G0430			GB_A12G0213			GB_A04G0950			GB_D05G3628			GB_A03G2012
						GB_D05G0604			GB_A12G0825			GB_A04G0935			GB_D05G3302			GB_A03G2033
						GB_D05G0987			GB_A01G1148			GB_A04G0934			GB_D04G0954			GB_A03G2037
						GB_D05G0997			GB_A06G0350			GB_A04G0896			GB_D04G1172			GB_A03G2048
						GB_D05G1021			GB_A06G0334			GB_A04G0840			GB_D04G1098			GB_A03G2051
						GB_D05G1059			GB_A09G0964			GB_A04G0612			GB_D04G1294			GB_A03G2090
						GB_D05G1216			GB_A04G0031			GB_A05G3684			GB_D04G1398			GB_A03G2172
						GB_D05G1361			GB_A13G2791			GB_A05G3694			GB_D04G1402			GB_A03G2204
						GB_D05G1364			GB_A06G0287			GB_A05G3651			GB_D04G1531			GB_A03G2206
						GB_D05G1422			GB_A08G1537			GB_A05G3646			GB_D04G1567			GB_A03G2226
						GB_D05G1478			GB_A12G0310			GB_A05G3583			GB_D04G1580			GB_A03G2257
						GB_D05G1494			GB_A08G1264			GB_A05G3565			GB_D04G2065			GB_A03G2278
						GB_D05G1495			GB_A02G0901			GB_A05G3534			GB_D04G2117			GB_A03G2281
						GB_D06G1694			GB_A10G0958			GB_A05G3525			GB_D04G2201			GB_A03G2285
						GB_D05G1560			GB_A04G0707			GB_A05G3756			GB_D05G0015			GB_A03G2287
						GB_D05G1599			GB_A06G0179			GB_A05G3794			GB_D05G0019			GB_A03G2330
						GB_D05G1666			GB_A12G1110			GB_A05G3804			GB_D05G0087			GB_A03G2374
						GB_D05G1693			GB_A13G0472			GB_A05G3835			GB_D05G0092			GB_A03G2379
						GB_D05G1703			GB_A13G0473			GB_A05G3837			GB_D05G0115			GB_A03G2394
						GB_D05G1794			GB_D01G0100			GB_A05G3860			GB_D05G0156			GB_A03G2399
						GB_D05G1910			GB_D01G0114			GB_A05G3877			GB_D05G0250			GB_A03G2421
						GB_D05G1919			GB_D01G0146			GB_A05G3900			GB_D05G0357			GB_A03G2427
						GB_D05G1928			GB_D01G0222			GB_A05G3965			GB_D05G0394			GB_A03G2428
						GB_D05G1946			GB_D01G0318			GB_A05G3976			GB_D05G0501			GB_A03G2522
						GB_D05G1963			GB_D01G0562			GB_A05G4012			GB_D05G0553			GB_A04G1732
						GB_D05G1976			GB_D01G0575			GB_A05G4095			GB_D05G0649			GB_A04G1715
						GB_D05G1978			GB_D01G0682			GB_A05G4155			GB_D05G0720			GB_A04G1696
						GB_D05G1999			GB_D01G0757			GB_A05G4104			GB_D05G0800			GB_A04G1671
						GB_D05G2040			GB_D01G0818			GB_A05G4115			GB_D05G0928			GB_A04G1641
						GB_D05G2047			GB_D01G0872			GB_A05G4178			GB_D05G0948			GB_A04G1616
						GB_D05G2051			GB_D01G0934			GB_A05G4182			GB_D05G0993			GB_A04G1614
						GB_D05G2104			GB_D01G0953			GB_A05G4242			GB_D05G1044			GB_A04G1606
						GB_D05G2111			GB_D01G1054			GB_A12G0236			GB_D05G1076			GB_A04G1397
						GB_D05G2225			GB_D01G1130			GB_A05G4269			GB_D05G1102			GB_A04G1398
						GB_D05G2298			GB_D01G1144			GB_A05G4283			GB_D05G1176			GB_A04G1419
						GB_D05G2307			GB_D01G1252			GB_A05G4323			GB_D05G1214			GB_A04G1590
						GB_D05G2314			GB_D01G1307			GB_A05G4334			GB_D05G1236			GB_A04G1571
						GB_D05G2317			GB_D01G1670			GB_A05G4343			GB_D05G1249			GB_A04G1570
						GB_D05G2351			GB_D01G1810			GB_A05G4354			GB_D05G1274			GB_A04G1558
						GB_D05G2434			GB_D01G1755			GB_A05G4368			GB_D05G1287			GB_A04G1540
						GB_D05G2613			GB_D01G1837			GB_A05G4409			GB_D05G1333			GB_A04G1493
						GB_D05G2645			GB_D01G1994			GB_A05G0022			GB_D05G1348			GB_A04G1482
						GB_D05G2669			GB_D01G2039			GB_A05G0121			GB_D05G1389			GB_A04G1477
						GB_D05G2683			GB_D01G2206			GB_A05G0127			GB_D05G1440			GB_A04G1461
						GB_D05G2712			GB_D01G2310			GB_A05G0144			GB_D05G1635			GB_A04G1441
						GB_D05G2713			GB_D01G2405			GB_A05G0146			GB_D05G1636			GB_A04G1382
						GB_D05G2750			GB_D01G2467			GB_A05G0191			GB_D05G1637			GB_A04G1372
						GB_D05G2814			GB_D01G2526			GB_A05G0223			GB_D05G1655			GB_A04G1362
						GB_D05G2934			GB_D01G2577			GB_A05G0245			GB_D05G1694			GB_A04G1319
						GB_D05G2953			GB_D01G2630			GB_A05G0254			GB_D05G1718			GB_A04G1305
						GB_D05G2977			GB_D02G0074			GB_A05G0257			GB_D05G1735			GB_A04G1303
						GB_D05G3022			GB_D02G0206			GB_A05G0267			GB_D05G1833			GB_A04G1292
						GB_D05G3034			GB_D02G0411			GB_A05G0271			GB_D05G1864			GB_A04G1270
						GB_D05G3036			GB_D02G0435			GB_A05G0273			GB_D05G1907			GB_A04G1248
						GB_D05G3276			GB_D02G0510			GB_A05G0291			GB_D05G1971			GB_A04G1210
						GB_D05G4014			GB_D02G0530			GB_A05G0307			GB_D05G2003			GB_A04G1178
						GB_D06G0022			GB_D02G0630			GB_A05G0320			GB_D05G2050			GB_A04G1171
						GB_D06G0067			GB_D02G0671			GB_A05G0366			GB_D05G2124			GB_A04G1168
						GB_D06G0085			GB_D02G1208			GB_A05G0374			GB_D05G2130			GB_A04G1142
						GB_D06G0134			GB_D02G1097			GB_A05G0424			GB_D05G2161			GB_A04G1102
						GB_D06G0149			GB_D03G1011			GB_A05G0446			GB_D05G2272			GB_A04G1088
						GB_D06G0300			GB_D03G0948			GB_A05G0451			GB_D05G2276			GB_A04G1070
						GB_D06G0417			GB_D03G0903			GB_A05G0472			GB_D05G2345			GB_A04G1060
						GB_D06G0475			GB_D03G0804			GB_A05G0514			GB_D05G2383			GB_A04G1011
						GB_D06G0490			GB_D03G0835			GB_A05G0534			GB_D05G2504			GB_A04G0991
						GB_D06G0621			GB_D03G0637			GB_A05G0535			GB_D05G2522			GB_A04G0972
						GB_D06G0647			GB_D03G0642			GB_A05G0590			GB_D05G2579			GB_A04G0967
						GB_D06G0726			GB_D03G0396			GB_A05G0596			GB_D05G2603			GB_A04G0890
						GB_D06G0773			GB_D03G0448			GB_A05G0623			GB_D05G2719			GB_A04G0889
						GB_D06G0902			GB_D03G0353			GB_A05G0646			GB_D05G2724			GB_A04G0873
						GB_D06G0903			GB_D03G0176			GB_A05G0647			GB_D05G2752			GB_A04G1851
						GB_D06G0958			GB_D03G0147			GB_A05G0678			GB_D05G2782			GB_A04G0790
						GB_D06G1026			GB_D03G0097			GB_A05G0686			GB_D05G2857			GB_A04G0795
						GB_D06G1056			GB_D03G0093			GB_A05G0694			GB_D05G2890			GB_A05G3690
						GB_D06G1541			GB_D03G0072			GB_A05G0717			GB_D05G2921			GB_A05G3663
						GB_D06G1492			GB_D03G0037			GB_A05G0740			GB_D05G3375			GB_A05G3658
						GB_D06G1678			GB_D03G0014			GB_A05G0785			GB_D05G3454			GB_A05G3657
						GB_D06G1695			GB_D03G1861			GB_A05G0787			GB_D04G0747			GB_A05G3632
						GB_D06G1811			GB_D03G1854			GB_A05G0801			GB_D04G0479			GB_A05G3556
						GB_D06G1993			GB_D03G1836			GB_A05G0813			GB_D04G0333			GB_A05G3536
						GB_D06G2005			GB_D03G1565			GB_A05G0821			GB_D04G0252			GB_A05G3521
						GB_D06G2013			GB_D03G1505			GB_A05G0841			GB_D04G0188			GB_A05G3780
						GB_D06G2039			GB_D03G1433			GB_A05G0843			GB_D04G0095			GB_A05G3810
						GB_D06G2097			GB_D03G1348			GB_A05G0872			GB_D04G0038			GB_A05G3817
						GB_D06G2199			GB_D03G1294			GB_A05G0914			GB_D06G0021			GB_A05G3836
						GB_D06G2485			GB_D03G1095			GB_A05G0924			GB_D06G0027			GB_A05G3850
						GB_D06G2358			GB_D03G1097			GB_A05G0931			GB_D06G0092			GB_A05G3856
						GB_D07G0060			GB_D02G1367			GB_A05G0968			GB_D06G0120			GB_A05G3907
						GB_D07G0145			GB_D02G1293			GB_A05G0981			GB_D06G0126			GB_A05G3980
						GB_D07G0181			GB_D02G1413			GB_A05G1001			GB_D06G0436			GB_A05G3989
						GB_D07G0210			GB_D02G1424			GB_A05G1011			GB_D06G0573			GB_A05G3992
						GB_D07G0276			GB_D02G1498			GB_A05G1021			GB_D06G0576			GB_A05G4007
						GB_D07G0316			GB_D02G1504			GB_A05G1023			GB_D06G0619			GB_A05G4008
						GB_D07G0318			GB_D02G1542			GB_A05G1044			GB_D06G0651			GB_A05G4013
						GB_D07G0393			GB_D02G1559			GB_A05G1053			GB_D06G0706			GB_A05G4057
						GB_D07G0404			GB_D02G1692			GB_A05G1066			GB_D06G0769			GB_A05G4099
						GB_D07G0428			GB_D02G1799			GB_A05G1076			GB_D06G0897			GB_A05G4164
						GB_D07G0540			GB_D02G1869			GB_A05G1084			GB_D06G1001			GB_A05G4304
						GB_D07G0553			GB_D02G1876			GB_A05G1114			GB_D06G0999			GB_A05G4319
						GB_D07G0613			GB_D02G1931			GB_A05G1116			GB_D06G1051			GB_A05G4348
						GB_D07G0995			GB_D02G1938			GB_A05G1209			GB_D06G1275			GB_A05G4360
						GB_D07G1036			GB_D02G2020			GB_A05G1230			GB_D06G1400			GB_A05G4369
						GB_D07G1198			GB_D02G2034			GB_A05G1232			GB_D06G1773			GB_A05G4408
						GB_D07G1228			GB_D02G2042			GB_A05G1256			GB_D06G1777			GB_A05G4447
						GB_D07G1299			GB_D02G2071			GB_A05G1264			GB_D06G1843			GB_A05G4453
						GB_D07G1418			GB_D02G2098			GB_A05G1295			GB_D06G1853			GB_A05G0017
						GB_D07G1585			GB_D02G2238			GB_A05G1303			GB_D06G1862			GB_A05G0040
						GB_D07G1689			GB_D02G2273			GB_A05G1350			GB_D06G1881			GB_A05G0061
						GB_D07G1731			GB_D02G2305			GB_A05G1382			GB_D06G1959			GB_A04G0499
						GB_D07G1745			GB_D02G2503			GB_A05G1391			GB_D06G2047			GB_A05G0114
						GB_D07G1836			GB_D02G2533			GB_A05G1432			GB_D06G2118			GB_A05G0115
						GB_D07G1903			GB_D02G2549			GB_A05G1445			GB_D06G2119			GB_A05G0137
						GB_D07G1932			GB_D05G3807			GB_A05G1464			GB_D06G2234			GB_A05G0205
						GB_D07G2066			GB_D05G3794			GB_A05G1484			GB_D06G2363			GB_A05G0216
						GB_D07G2127			GB_D05G3779			GB_A05G1510			GB_D06G2411			GB_A05G0225
						GB_D07G2129			GB_D05G3652			GB_A05G1513			GB_D06G2500			GB_A05G0248
						GB_D07G2166			GB_D04G0993			GB_A05G1524			GB_D06G2501			GB_A05G0251
						GB_D07G2192			GB_D04G0971			GB_A05G1547			GB_D06G2513			GB_A05G0252
						GB_D07G2288			GB_D04G1250			GB_A05G1560			GB_D07G0087			GB_A05G0253
						GB_D07G2383			GB_D04G1284			GB_A05G1613			GB_D07G0183			GB_A05G0279
						GB_D07G2404			GB_D04G1436			GB_A05G1620			GB_D07G0321			GB_A05G0281
						GB_D07G2405			GB_D04G1521			GB_A05G1625			GB_D07G0342			GB_A05G0302
						GB_D07G2409			GB_D04G1642			GB_A05G1630			GB_D07G0499			GB_A05G0346
						GB_D07G2476			GB_D04G1731			GB_A05G1643			GB_D07G0541			GB_A05G0380
						GB_D07G2598			GB_D04G1748			GB_A05G1651			GB_D07G0545			GB_A05G0385
						GB_D07G2661			GB_D04G1852			GB_A05G1735			GB_D07G0650			GB_A05G0421
						GB_D07G2668			GB_D04G1896			GB_A05G1787			GB_D07G0700			GB_A05G0436
						GB_D08G0026			GB_D04G2111			GB_A05G1841			GB_D07G0722			GB_A05G0442
						GB_D08G0047			GB_D04G2208			GB_A05G1860			GB_D07G0803			GB_A05G0462
						GB_D08G0151			GB_D05G0074			GB_A05G1899			GB_D07G0810			GB_A05G0463
						GB_D08G0161			GB_D05G0121			GB_A05G1910			GB_D07G0849			GB_A05G0481
						GB_D08G0228			GB_D05G0167			GB_A05G1923			GB_D07G0945			GB_A05G0495
						GB_D08G0343			GB_D05G0168			GB_A05G1926			GB_D07G0988			GB_A05G0497
						GB_D08G0350			GB_D05G0173			GB_A05G1933			GB_D07G1150			GB_A05G0502
						GB_D08G0353			GB_D05G0230			GB_A05G1949			GB_D07G1155			GB_A05G0524
						GB_D08G0373			GB_D05G0244			GB_A05G1991			GB_D07G1191			GB_A05G0539
						GB_D08G0396			GB_D05G0249			GB_A05G2039			GB_D07G1233			GB_A05G0554
						GB_D08G0629			GB_D05G0301			GB_A05G2080			GB_D07G1266			GB_A05G0583
						GB_D08G0631			GB_D05G0335			GB_A05G2171			GB_D07G1291			GB_A05G0604
						GB_D08G0665			GB_D05G0340			GB_A05G2147			GB_D07G1314			GB_A05G0632
						GB_D08G0818			GB_D05G0471			GB_A05G2143			GB_D07G1349			GB_A05G0639
						GB_D08G0989			GB_D05G0610			GB_A05G2133			GB_D07G1952			GB_A05G0704
						GB_D08G1287			GB_D05G0635			GB_A05G2208			GB_D07G2053			GB_A05G0713
						GB_D08G1323			GB_D05G0661			GB_A05G2211			GB_D07G2121			GB_A05G0768
						GB_D08G1340			GB_D05G0703			GB_A05G2227			GB_D07G2094			GB_A05G0770
						GB_D08G1494			GB_D05G0926			GB_A05G2277			GB_D07G2081			GB_A05G0797
						GB_D08G1535			GB_D05G0944			GB_A05G2291			GB_D07G2075			GB_A05G0835
						GB_D08G1563			GB_D05G0964			GB_A05G2341			GB_D07G2170			GB_A05G0867
						GB_D08G1628			GB_D05G1038			GB_A05G2355			GB_D07G2243			GB_A05G0887
						GB_D08G1689			GB_D05G1080			GB_A05G2390			GB_D07G2285			GB_A05G0889
						GB_D08G1750			GB_D05G1083			GB_A05G2393			GB_D07G2330			GB_A05G0897
						GB_D08G1754			GB_D05G1197			GB_A05G2395			GB_D07G2389			GB_A05G0899
						GB_D08G1882			GB_D05G1201			GB_A05G2403			GB_D07G2407			GB_A05G0902
						GB_D08G2041			GB_D05G1202			GB_A05G2429			GB_D07G2660			GB_A05G0911
						GB_D08G2045			GB_D05G1283			GB_A05G2550			GB_D07G2693			GB_A05G0916
						GB_D08G2069			GB_D05G1329			GB_A05G2583			GB_D08G0056			GB_A05G0918
						GB_D08G2097			GB_D05G1515			GB_A05G2584			GB_D08G0175			GB_A05G0978
						GB_D08G2117			GB_D05G1544			GB_A05G2591			GB_D08G0253			GB_A05G1060
						GB_D08G2267			GB_D05G1551			GB_A05G2645			GB_D08G0385			GB_A05G1062
						GB_D08G2336			GB_D05G1608			GB_A05G2674			GB_D08G0437			GB_A05G1064
						GB_D08G2395			GB_D05G1678			GB_A05G2689			GB_D08G0449			GB_A05G1070
						GB_D08G2396			GB_D05G1681			GB_A05G2697			GB_D08G0457			GB_A05G1086
						GB_D08G2418			GB_D05G1692			GB_A05G2744			GB_D08G0461			GB_A05G1109
						GB_D08G2512			GB_D05G1715			GB_A05G2757			GB_D08G0559			GB_A05G1113
						GB_D08G2540			GB_D05G1786			GB_A05G2758			GB_D08G0605			GB_A05G1126
						GB_D08G2602			GB_D05G1790			GB_A05G2766			GB_D08G0606			GB_A05G1158
						GB_D08G2778			GB_D05G1831			GB_A05G2797			GB_D08G0638			GB_A05G1177
						GB_D08G2785			GB_D05G1965			GB_A05G2804			GB_D08G0657			GB_A05G1233
						GB_D08G2818			GB_D05G1994			GB_A05G2831			GB_D08G0689			GB_A05G1240
						GB_D08G2820			GB_D05G2082			GB_A05G2835			GB_D08G0721			GB_A05G1242
						GB_D08G2824			GB_D05G2108			GB_A05G2861			GB_D08G0761			GB_A05G1293
						GB_D08G2896			GB_D05G2148			GB_A05G2869			GB_D08G0787			GB_A05G1296
						GB_D08G2932			GB_D05G2172			GB_A05G2969			GB_D08G0832			GB_A05G1314
						GB_D09G0013			GB_D05G2202			GB_A05G2977			GB_D08G0956			GB_A05G1321
						GB_D09G0231			GB_D05G2246			GB_A05G2983			GB_D08G1017			GB_A05G1357
						GB_D09G0275			GB_D05G2273			GB_A05G2992			GB_D08G1076			GB_A05G1418
						GB_D09G0293			GB_D05G2274			GB_A05G3052			GB_D08G1062			GB_A05G1422
						GB_D09G0469			GB_D05G2306			GB_A05G3056			GB_D08G1181			GB_A05G1450
						GB_D09G0507			GB_D05G2456			GB_A05G3057			GB_D08G1247			GB_A05G1452
						GB_D09G0573			GB_D05G2463			GB_A05G3086			GB_D08G1327			GB_A05G1463
						GB_D09G0708			GB_D05G2468			GB_A05G3109			GB_D08G1438			GB_A05G1470
						GB_D09G0710			GB_D05G2800			GB_A05G3278			GB_D08G1507			GB_A05G1471
						GB_D09G0828			GB_D05G2854			GB_A05G3287			GB_D08G1558			GB_A05G1505
						GB_D09G0858			GB_D05G3122			GB_A04G0559			GB_D08G1612			GB_A05G1516
						GB_D09G0920			GB_D05G3442			GB_A04G0564			GB_D08G1623			GB_A05G1527
						GB_D09G0921			GB_D04G0813			GB_A04G0565			GB_D08G1687			GB_A05G1545
						GB_D09G0934			GB_D04G0944			GB_A05G3460			GB_D08G1749			GB_A05G1556
						GB_D09G0935			GB_D04G0714			GB_A05G3425			GB_D08G1843			GB_A05G1562
						GB_D09G0941			GB_D04G0598			GB_A05G3357			GB_D08G1850			GB_A05G1572
						GB_D09G1081			GB_D04G0572			GB_A04G0540			GB_D08G1856			GB_A05G1600
						GB_D09G1097			GB_D04G0565			GB_A04G0478			GB_D08G1931			GB_A05G1710
						GB_D09G1343			GB_D04G0562			GB_A04G0413			GB_D08G1937			GB_A05G1780
						GB_D09G1355			GB_D04G0398			GB_A04G0320			GB_D08G1968			GB_A05G1837
						GB_D09G1428			GB_D04G0388			GB_A04G0225			GB_D08G1977			GB_A05G1856
						GB_D09G1508			GB_D04G0383			GB_A04G0086			GB_D08G1980			GB_A05G1900
						GB_D09G1625			GB_D04G0348			GB_A04G0093			GB_D08G2126			GB_A05G1954
						GB_D09G1635			GB_D04G0330			GB_A04G0132			GB_D08G2216			GB_A05G1965
						GB_D09G1831			GB_D04G0186			GB_A04G0202			GB_D08G2292			GB_A05G1971
						GB_D09G1846			GB_D04G0172			GB_A04G0198			GB_D08G2414			GB_A05G2024
						GB_D09G1752			GB_D04G0152			GB_A06G0034			GB_D08G2501			GB_A05G2049
						GB_D09G1951			GB_D04G0018			GB_A06G0098			GB_D08G2624			GB_A05G2058
						GB_D09G2012			GB_D04G0011			GB_A06G0150			GB_D08G2697			GB_A05G2063
						GB_D09G2034			GB_D06G0037			GB_A06G0153			GB_D08G1047			GB_A05G2100
						GB_D09G2134			GB_D06G0077			GB_A06G0166			GB_D09G0018			GB_A05G2170
						GB_D09G2395			GB_D06G0114			GB_A06G0206			GB_D09G0028			GB_A05G2168
						GB_D10G2780			GB_D06G0121			GB_A06G0209			GB_D02G1055			GB_A05G2148
						GB_D10G2563			GB_D06G0270			GB_A06G0216			GB_D09G0291			GB_A05G2138
						GB_D10G2403			GB_D06G0458			GB_A06G0237			GB_D09G0300			GB_A05G2176
						GB_D10G2364			GB_D06G0483			GB_A06G0241			GB_D09G0543			GB_A05G2198
						GB_D10G2145			GB_D06G0567			GB_A06G0243			GB_D09G0611			GB_A05G2236
						GB_D10G1854			GB_D06G0590			GB_A06G0272			GB_D09G0676			GB_A05G2247
						GB_D10G1834			GB_D06G0765			GB_A06G0273			GB_D09G0727			GB_A05G2309
						GB_D10G1796			GB_D06G0786			GB_A06G0362			GB_D09G0729			GB_A05G2320
						GB_D10G1665			GB_D06G0792			GB_A06G0396			GB_D09G0839			GB_A05G2336
						GB_D10G1579			GB_D06G0798			GB_A06G0442			GB_D09G1075			GB_A05G2374
						GB_D10G1487			GB_D06G1034			GB_A06G0475			GB_D09G1077			GB_A05G2383
						GB_D10G1432			GB_D06G1157			GB_A06G0499			GB_D09G1104			GB_A05G2464
						GB_D10G1416			GB_D06G1278			GB_A06G0532			GB_D09G1241			GB_A05G2435
						GB_D10G1244			GB_D06G1255			GB_A06G0547			GB_D09G1289			GB_A05G2431
						GB_D10G1099			GB_D06G1250			GB_A06G0582			GB_D09G1324			GB_A05G2510
						GB_D10G1141			GB_D06G1549			GB_A06G0606			GB_D09G1440			GB_A05G2513
						GB_D10G0758			GB_D06G1517			GB_A06G0611			GB_D09G1477			GB_A05G2524
						GB_D10G0770			GB_D06G1621			GB_A06G0626			GB_D09G1533			GB_A05G2575
						GB_D10G0680			GB_D06G1941			GB_A06G0664			GB_D09G1565			GB_A05G2577
						GB_D10G0642			GB_D06G2072			GB_A06G0761			GB_D09G1570			GB_A05G2618
						GB_D10G0619			GB_D06G2084			GB_A06G0829			GB_D09G1647			GB_A05G2650
						GB_D10G0465			GB_D06G2164			GB_A06G0844			GB_D09G1706			GB_A05G2658
						GB_D10G0424			GB_D06G2178			GB_A06G0869			GB_D09G1723			GB_A05G2692
						GB_D10G0371			GB_D06G2237			GB_A06G0902			GB_D09G1800			GB_A05G2693
						GB_D10G0320			GB_D06G2276			GB_A06G0952			GB_D09G1874			GB_A05G2742
						GB_D10G0315			GB_D06G2417			GB_A06G0969			GB_D09G1908			GB_A05G2770
						GB_D10G0124			GB_D06G2515			GB_A06G0971			GB_D09G2013			GB_A05G2845
						GB_D10G0123			GB_D07G0056			GB_A06G1062			GB_D09G2048			GB_A05G2917
						GB_D10G0055			GB_D07G0122			GB_A06G1099			GB_D09G2073			GB_A05G2970
						GB_D11G3320			GB_D07G0161			GB_A06G1109			GB_D09G2084			GB_A05G2984
						GB_D11G3140			GB_D07G0205			GB_A06G1135			GB_D09G2123			GB_A05G2995
						GB_D11G3123			GB_D07G0249			GB_A06G1139			GB_D09G2233			GB_A05G2999
						GB_D11G3122			GB_D07G0297			GB_A06G1149			GB_D09G2470			GB_A05G3064
						GB_D11G3105			GB_D07G0335			GB_A06G1162			GB_D09G2487			GB_A05G3066
						GB_D11G2967			GB_D07G0564			GB_A06G1359			GB_D09G2558			GB_A05G3078
						GB_D11G2836			GB_D07G0565			GB_A06G1339			GB_D09G2571			GB_A05G3097
						GB_D11G2829			GB_D07G0595			GB_A06G1335			GB_D10G0040			GB_A05G3098
						GB_D11G2577			GB_D07G0839			GB_A06G1329			GB_D10G0052			GB_A05G3100
						GB_D11G2396			GB_D07G0842			GB_A06G1315			GB_D10G0080			GB_A05G3155
						GB_D11G2389			GB_D07G1133			GB_A06G1211			GB_D10G0132			GB_A05G3161
						GB_D11G2059			GB_D07G1144			GB_A06G1398			GB_D10G0257			GB_A05G3164
						GB_D11G2040			GB_D07G1181			GB_A06G1442			GB_D10G0264			GB_A05G3190
						GB_D11G2014			GB_D07G1183			GB_A06G1467			GB_D10G0360			GB_A05G3203
						GB_D11G1962			GB_D07G1348			GB_A06G1469			GB_D10G0368			GB_A05G3205
						GB_D11G1938			GB_D07G1495			GB_A06G1499			GB_D10G0469			GB_A05G3218
						GB_D11G1798			GB_D07G1651			GB_A06G1500			GB_D10G0520			GB_A05G3220
						GB_D11G1663			GB_D07G1764			GB_A06G1553			GB_D10G0664			GB_A05G3271
						GB_D11G1545			GB_D07G1840			GB_A06G1540			GB_D10G0671			GB_A04G0566
						GB_D11G1518			GB_D07G1855			GB_A06G1729			GB_D10G0845			GB_A05G3494
						GB_D11G1344			GB_D07G1857			GB_A06G1754			GB_D10G0832			GB_A05G3461
						GB_D11G1282			GB_D07G1988			GB_A06G1756			GB_D10G0951			GB_A05G3446
						GB_D11G1128			GB_D07G1899			GB_A06G1783			GB_D10G1857			GB_A05G3442
						GB_D11G0930			GB_D07G1938			GB_A06G1818			GB_D10G1710			GB_A05G3433
						GB_D11G0923			GB_D07G2047			GB_A06G1857			GB_D10G1689			GB_A05G3378
						GB_D11G0879			GB_D07G2119			GB_A06G1862			GB_D10G1650			GB_A05G3376
						GB_D11G0581			GB_D07G2100			GB_A06G1869			GB_D10G1610			GB_A05G3349
						GB_D11G0580			GB_D07G2082			GB_A06G1911			GB_D10G1539			GB_A04G0533
						GB_D11G0521			GB_D07G2397			GB_A06G1941			GB_D10G1474			GB_A04G0474
						GB_D11G0482			GB_D07G2427			GB_A06G1962			GB_D10G1369			GB_A04G0459
						GB_D11G0474			GB_D07G2544			GB_A06G1967			GB_D10G1323			GB_A04G0451
						GB_D11G0470			GB_D07G2579			GB_A06G1968			GB_D10G1298			GB_A04G0398
						GB_D11G0459			GB_D08G0181			GB_A06G2042			GB_D10G1978			GB_A04G0356
						GB_D11G0301			GB_D08G0324			GB_A06G2071			GB_D10G2099			GB_A04G0351
						GB_D11G0218			GB_D08G0331			GB_A06G2085			GB_D10G2122			GB_A04G0257
						GB_D11G0187			GB_D08G0406			GB_A06G2086			GB_D10G2124			GB_A04G0263
						GB_D11G0082			GB_D08G0407			GB_A06G2099			GB_D10G2432			GB_A04G1832
						GB_D12G3051			GB_D08G0511			GB_A06G2122			GB_D10G2507			GB_A04G0097
						GB_D12G3030			GB_D08G0617			GB_A06G2419			GB_D10G2582			GB_A04G0111
						GB_D12G2877			GB_D08G0653			GB_A06G2406			GB_D10G2671			GB_A04G0122
						GB_D12G2848			GB_D08G0733			GB_A06G2317			GB_D10G2707			GB_A04G0136
						GB_D12G2782			GB_D08G0739			GB_A06G2313			GB_D11G0013			GB_A06G0052
						GB_D12G2716			GB_D08G0757			GB_A06G2304			GB_D11G0080			GB_A06G0062
						GB_D12G2647			GB_D08G0863			GB_A06G2303			GB_D11G0095			GB_A06G0065
						GB_D12G2642			GB_D08G0867			GB_A06G2296			GB_D11G0173			GB_A06G0066
						GB_D12G2582			GB_D08G1046			GB_A06G2256			GB_D11G0450			GB_A06G0069
						GB_D12G2548			GB_D08G1033			GB_A06G2245			GB_D11G0513			GB_A06G0072
						GB_D12G2499			GB_D08G1145			GB_A06G2236			GB_D11G0637			GB_A06G0073
						GB_D12G2343			GB_D08G1348			GB_A06G2221			GB_D11G0653			GB_A06G0079
						GB_D12G2336			GB_D08G1303			GB_A06G2220			GB_D11G0845			GB_A06G0084
						GB_D12G2327			GB_D08G1282			GB_A06G2215			GB_D11G0853			GB_A06G0110
						GB_D12G2306			GB_D08G1275			GB_A06G2211			GB_D11G0854			GB_A06G0130
						GB_D12G2092			GB_D08G1433			GB_A06G2195			GB_D11G0871			GB_A06G0145
						GB_D12G2046			GB_D08G1595			GB_A07G0007			GB_D11G0935			GB_A06G0161
						GB_D12G1955			GB_D08G1613			GB_A07G0014			GB_D11G1021			GB_A06G0171
						GB_D12G1892			GB_D08G2057			GB_A07G0026			GB_D11G1137			GB_A06G0207
						GB_D12G1882			GB_D08G2080			GB_A07G0048			GB_D11G1200			GB_A06G0217
						GB_D12G1842			GB_D08G2100			GB_A07G0042			GB_D11G1300			GB_A06G0239
						GB_D12G1832			GB_D08G2390			GB_A07G0079			GB_D11G1431			GB_A06G0249
						GB_D12G1786			GB_D08G2419			GB_A07G0140			GB_D11G1462			GB_A06G0252
						GB_D12G1739			GB_D08G2437			GB_A07G0155			GB_D11G1481			GB_A06G0256
						GB_D12G1728			GB_D08G2443			GB_A07G0166			GB_D11G1565			GB_A06G0259
						GB_D12G1685			GB_D08G2616			GB_A07G0176			GB_D11G1638			GB_A06G0261
						GB_D12G1650			GB_D08G2935			GB_A07G0183			GB_D11G1748			GB_A06G0300
						GB_D12G1647			GB_D08G2939			GB_A07G0187			GB_D11G1792			GB_A06G0359
						GB_D12G1595			GB_D09G0082			GB_A07G0204			GB_D11G1794			GB_A06G0398
						GB_D12G1581			GB_D09G0089			GB_A07G0213			GB_D11G2085			GB_A06G0467
						GB_D12G1398			GB_D09G0091			GB_A07G0252			GB_D11G2122			GB_A06G0480
						GB_D12G1360			GB_D09G0346			GB_A07G0267			GB_D11G2127			GB_A06G0548
						GB_D12G1236			GB_D09G0376			GB_A07G0273			GB_D11G2544			GB_A06G0557
						GB_D12G1231			GB_D09G0398			GB_A07G0286			GB_D11G2683			GB_A06G0571
						GB_D12G1218			GB_D09G0424			GB_A07G0325			GB_D11G2816			GB_A06G0609
						GB_D12G1205			GB_D09G0609			GB_A07G0345			GB_D11G3148			GB_A06G0634
						GB_D12G1174			GB_D09G0619			GB_A07G0368			GB_D11G3158			GB_A06G0652
						GB_D12G1151			GB_D09G0636			GB_A07G0370			GB_D11G3555			GB_A06G0662
						GB_D12G1131			GB_D09G0799			GB_A07G0381			GB_D11G3801			GB_A06G0683
						GB_D12G0978			GB_D09G0807			GB_A07G0398			GB_D12G0059			GB_A06G0778
						GB_D12G0923			GB_D09G0881			GB_A07G0493			GB_D12G0137			GB_A06G0784
						GB_D12G1020			GB_D09G1019			GB_A07G0517			GB_D12G0154			GB_A06G0790
						GB_D03G1899			GB_D09G1052			GB_A07G0520			GB_D12G0194			GB_A06G0827
						GB_D12G0613			GB_D09G1108			GB_A07G0521			GB_D12G0224			GB_A06G0834
						GB_D12G0459			GB_D09G1198			GB_A07G0561			GB_D12G0237			GB_A06G0895
						GB_D12G0448			GB_D09G1224			GB_A07G0635			GB_D12G0265			GB_A06G0908
						GB_D12G0449			GB_D09G1264			GB_A07G0637			GB_D12G0370			GB_A06G0726
						GB_D12G0374			GB_D09G1284			GB_A07G0658			GB_D12G0299			GB_A06G0933
						GB_D12G0031			GB_D09G1339			GB_A07G0680			GB_D12G0539			GB_A06G0980
						GB_D04G1454			GB_D09G1397			GB_A07G0687			GB_D12G0540			GB_A04G0602
						GB_D12G0017			GB_D09G1403			GB_A07G0702			GB_D12G0546			GB_A06G1004
						GB_D13G0091			GB_D09G1592			GB_A07G0747			GB_D12G0670			GB_A06G1005
						GB_D13G0174			GB_D09G1631			GB_A07G0759			GB_D12G0685			GB_A06G1013
						GB_D13G0218			GB_D09G1730			GB_A07G0790			GB_D12G0704			GB_A06G1048
						GB_D13G0284			GB_D09G1731			GB_A07G0817			GB_D12G0761			GB_A06G1076
						GB_D13G0410			GB_D09G1770			GB_A07G0858			GB_D12G0822			GB_A06G1089
						GB_D13G0469			GB_D09G1830			GB_A07G0908			GB_D12G0838			GB_A06G1098
						GB_D13G0537			GB_D09G2079			GB_A07G1014			GB_D12G1128			GB_A06G1103
						GB_D13G0300			GB_D09G2133			GB_A07G1038			GB_D12G1245			GB_A06G1146
						GB_D13G0740			GB_D09G2238			GB_A07G1047			GB_D12G1312			GB_A06G1159
						GB_D13G0721			GB_D09G2367			GB_A07G1049			GB_D12G1345			GB_A06G1179
						GB_D13G0770			GB_D09G2505			GB_A07G1112			GB_D12G1364			GB_A06G1291
						GB_D13G0898			GB_D09G2508			GB_A07G1114			GB_D12G1412			GB_A06G1210
						GB_D13G0961			GB_D09G2600			GB_A07G1171			GB_D12G1514			GB_A06G1413
						GB_D13G1244			GB_D10G0103			GB_A07G1173			GB_D12G1640			GB_A06G1416
						GB_D13G1287			GB_D10G0319			GB_A07G1177			GB_D12G1646			GB_A06G1439
						GB_D13G1460			GB_D10G0353			GB_A07G1178			GB_D12G1648			GB_A06G1461
						GB_D13G1531			GB_D10G0533			GB_A07G1179			GB_D12G1695			GB_A06G1595
						GB_D13G1677			GB_D10G0589			GB_A07G1185			GB_D12G1773			GB_A06G1525
						GB_D13G1757			GB_D10G0678			GB_A07G1188			GB_D12G1827			GB_A06G1622
						GB_D13G1986			GB_D10G0687			GB_A07G1201			GB_D12G1840			GB_A06G1675
						GB_D13G2013			GB_D10G0702			GB_A07G1235			GB_D12G1881			GB_A06G1676
						GB_D13G2081			GB_D10G0857			GB_A07G1224			GB_D12G1908			GB_A06G1702
						GB_D13G2128			GB_D10G1530			GB_A07G1253			GB_D12G1932			GB_A06G1750
						GB_D13G2271			GB_D10G1521			GB_A07G0924			GB_D12G1984			GB_A06G1752
						GB_D13G2440			GB_D10G1447			GB_A07G1297			GB_D12G1990			GB_A06G1775
						GB_D13G2524			GB_D10G1383			GB_A07G1298			GB_D12G2002			GB_A06G1789
						GB_D13G2541			GB_D10G1379			GB_A07G1338			GB_D12G2038			GB_A06G1798
						GB_D13G2577			GB_D10G1368			GB_A07G1376			GB_D12G2064			GB_A06G1801
						GB_D13G2602			GB_D10G1271			GB_A07G1384			GB_D12G2151			GB_A06G1804
						GB_D13G2633			GB_D10G1250			GB_A07G1454			GB_D12G2283			GB_A06G1866
						GB_D13G2708			GB_D10G0908			GB_A07G1529			GB_D12G2285			GB_A06G1885
						GB_D13G2721			GB_D10G1907			GB_A07G1531			GB_D12G2298			GB_A06G1897
						GB_D01G2645			GB_D10G2014			GB_A07G1558			GB_D12G2304			GB_A06G1906
						GB_D12G0278			GB_D10G2031			GB_A07G1576			GB_D12G2443			GB_A06G1908
						GB_D10G1872			GB_D10G2327			GB_A07G1583			GB_D12G2461			GB_A06G1926
						GB_D09G0817			GB_D10G2329			GB_A07G1622			GB_D12G2612			GB_A06G1952
						GB_D04G2190			GB_D10G2378			GB_A07G1652			GB_D12G2677			GB_A06G1963
						GB_D04G2173			GB_D10G2390			GB_A07G1662			GB_D12G2682			GB_A06G2055
						GB_D11G3251			GB_D10G2406			GB_A07G1677			GB_D12G2722			GB_A06G1985
						GB_D04G0878			GB_D10G2541			GB_A07G1732			GB_D12G2736			GB_A06G2155
						GB_D01G1531			GB_D10G2668			GB_A07G1746			GB_D12G2771			GB_A06G2174
						GB_D07G2120			GB_D10G2781			GB_A07G1756			GB_D12G2794			GB_A06G2389
						GB_D04G0918			GB_D11G0012			GB_A07G1770			GB_D12G2796			GB_A06G2385
									GB_D11G0064			GB_A07G1817			GB_D12G2875			GB_A06G2375
									GB_D11G0136			GB_A07G1809			GB_D12G2892			GB_A06G2348
									GB_D11G0193			GB_A07G1792			GB_D12G2926			GB_A06G2347
									GB_D11G0212			GB_A07G1879			GB_D12G2965			GB_A06G2345
									GB_D11G0277			GB_A07G1903			GB_D12G2975			GB_A06G2324
									GB_D11G0302			GB_A07G1913			GB_D12G2978			GB_A06G2319
									GB_D11G0303			GB_A07G2039			GB_D12G2998			GB_A06G2293
									GB_D11G0440			GB_A07G2032			GB_D12G3079			GB_A06G2277
									GB_D11G0501			GB_A07G2262			GB_D12G3080			GB_A06G2208
									GB_D11G0524			GB_A07G2293			GB_D13G0032			GB_A06G2185
									GB_D11G0588			GB_A07G2306			GB_D13G0094			GB_A07G2734
									GB_D11G0605			GB_A07G2326			GB_D13G0096			GB_A07G2740
									GB_D11G0621			GB_A07G2368			GB_D13G0151			GB_A07G0032
									GB_D11G0731			GB_A07G2389			GB_D13G0304			GB_A07G0044
									GB_D11G0760			GB_A07G2416			GB_D13G0366			GB_A07G0041
									GB_D11G0785			GB_A07G2422			GB_D13G0481			GB_A07G0117
									GB_D11G0919			GB_A07G2431			GB_D13G0719			GB_A07G0122
									GB_D11G0958			GB_A07G2442			GB_D13G0741			GB_A07G0167
									GB_D11G1050			GB_A07G2446			GB_D13G0690			GB_A07G0225
									GB_D11G1079			GB_A07G2452			GB_D13G0566			GB_A07G0254
									GB_D11G1094			GB_A07G2457			GB_D13G0563			GB_A07G0256
									GB_D11G1154			GB_A07G2498			GB_D13G0794			GB_A07G0258
									GB_D11G1168			GB_A07G2508			GB_D13G0915			GB_A07G0293
									GB_D11G1233			GB_A07G2529			GB_D13G1154			GB_A07G0306
									GB_D11G1334			GB_A07G2546			GB_D13G1218			GB_A07G0307
									GB_D11G1387			GB_A07G2554			GB_D13G1301			GB_A07G0313
									GB_D11G1788			GB_A07G2566			GB_D13G1312			GB_A07G0328
									GB_D11G1806			GB_A07G2625			GB_D13G1324			GB_A07G0366
									GB_D11G1862			GB_A07G2640			GB_D13G1331			GB_A07G0375
									GB_D11G1945			GB_A07G2641			GB_D13G1456			GB_A07G0378
									GB_D11G2031			GB_A07G2657			GB_D13G1567			GB_A07G0409
									GB_D11G2095			GB_A07G2668			GB_D13G1738			GB_A07G0411
									GB_D11G2216			GB_A07G2694			GB_D13G1920			GB_A07G0513
									GB_D11G2184			GB_A07G2701			GB_D13G1961			GB_A07G0519
									GB_D11G2594			GB_A08G0042			GB_D13G2157			GB_A07G0538
									GB_D11G2679			GB_A08G0052			GB_D13G2173			GB_A07G0539
									GB_D11G2701			GB_A08G0061			GB_D13G2295			GB_A07G0571
									GB_D11G2989			GB_A08G0081			GB_D13G2335			GB_A07G0587
									GB_D11G3039			GB_A08G0114			GB_D13G2358			GB_A07G0594
									GB_D11G3131			GB_A08G0159			GB_D13G2426			GB_A07G0613
									GB_D11G3231			GB_A08G0178			GB_D01G0013			GB_A07G0689
									GB_D11G3558			GB_A08G0217			GB_D01G0152			GB_A07G0693
									GB_D11G3736			GB_A08G0256			GB_D01G0153			GB_A07G0708
									GB_D12G0159			GB_A08G0340			GB_D01G0223			GB_A07G0711
									GB_D12G0167			GB_A08G0361			GB_D01G0307			GB_A07G0739
									GB_D12G0238			GB_A08G0372			GB_D01G0539			GB_A07G0779
									GB_D12G0355			GB_A08G0378			GB_D01G0658			GB_A07G0835
									GB_D12G0538			GB_A08G0397			GB_D01G0661			GB_A07G0850
									GB_D12G0677			GB_A08G0419			GB_D01G0738			GB_A07G0874
									GB_D12G0726			GB_A08G0432			GB_D01G0772			GB_A07G0892
									GB_D12G0752			GB_A08G0446			GB_D01G0784			GB_A07G0913
									GB_D12G0784			GB_A08G0470			GB_D01G0861			GB_A07G0999
									GB_D12G0825			GB_A08G0480			GB_D01G0878			GB_A07G1016
									GB_D12G0858			GB_A08G0491			GB_D01G1007			GB_A07G1057
									GB_D12G0880			GB_A08G0499			GB_D01G1089			GB_A07G1091
									GB_D12G1061			GB_A08G0510			GB_D01G1133			GB_A07G1115
									GB_D12G1155			GB_A08G0517			GB_D01G1139			GB_A07G1120
									GB_D12G1342			GB_A08G0578			GB_D01G1171			GB_A07G1147
									GB_D12G1401			GB_A08G0675			GB_D01G1403			GB_A07G1152
									GB_D12G1502			GB_A08G0682			GB_D01G1313			GB_A07G1166
									GB_D12G1680			GB_A08G0726			GB_D01G1293			GB_A07G1170
									GB_D12G1697			GB_A08G0755			GB_D01G1534			GB_A07G1186
									GB_D12G1729			GB_A08G0767			GB_D01G1630			GB_A07G0938
									GB_D12G1752			GB_A08G0782			GB_D01G1698			GB_A07G1301
									GB_D12G1756			GB_A08G0815			GB_D03G0922			GB_A07G1344
									GB_D12G1959			GB_A08G0818			GB_D03G0979			GB_A07G1345
									GB_D12G1960			GB_A08G0856			GB_D03G1104			GB_A07G1353
									GB_D12G2075			GB_A08G0897			GB_D03G1248			GB_A07G1358
									GB_D12G2090			GB_A08G0925			GB_D03G1372			GB_A07G1407
									GB_D12G2126			GB_A08G1041			GB_D03G1439			GB_A07G1465
									GB_D12G2178			GB_A08G0984			GB_D03G1485			GB_A07G1467
									GB_D12G2519			GB_A13G0876			GB_D03G1563			GB_A07G1495
									GB_D12G2664			GB_A08G1095			GB_D03G1582			GB_A07G1541
									GB_D12G2739			GB_A08G1126			GB_D03G1589			GB_A07G1549
									GB_D12G2762			GB_A08G1195			GB_D03G1606			GB_A07G1557
									GB_D12G2787			GB_A08G1254			GB_D03G1742			GB_A07G1568
									GB_D12G2821			GB_A08G1403			GB_D03G1710			GB_A07G1639
									GB_D12G2863			GB_A08G1369			GB_D03G1702			GB_A07G1727
									GB_D12G2894			GB_A08G1313			GB_D03G1817			GB_A07G1731
									GB_D12G2920			GB_A08G1441			GB_D03G1848			GB_A07G1738
									GB_D12G2993			GB_A08G1458			GB_D03G1834			GB_A07G1823
									GB_D12G3012			GB_A08G1491			GB_D03G1977			GB_A07G2010
									GB_D12G3048			GB_A08G1493			GB_D03G0005			GB_A07G2035
									GB_D12G3062			GB_A08G1652			GB_D03G0011			GB_A07G2043
									GB_D13G0040			GB_A08G1698			GB_D03G0070			GB_A04G0716
									GB_D13G0087			GB_A08G1732			GB_D03G0124			GB_A07G2153
									GB_D13G0173			GB_A08G1766			GB_D03G0158			GB_A07G2237
									GB_D13G0194			GB_A08G1802			GB_D03G0236			GB_A07G2251
									GB_D13G0257			GB_A08G2109			GB_D03G0294			GB_A07G2259
									GB_D13G0463			GB_A08G2138			GB_D03G0364			GB_A07G2261
									GB_D13G0908			GB_A08G2149			GB_D03G0381			GB_A07G2299
									GB_D13G1176			GB_A08G2182			GB_D03G0532			GB_A07G2329
									GB_D13G1174			GB_A08G2242			GB_D03G0638			GB_A07G2399
									GB_D13G1272			GB_A08G2246			GB_D03G0591			GB_A07G2401
									GB_D13G1289			GB_A08G2258			GB_D03G0585			GB_A07G2420
									GB_D13G1415			GB_A08G2292			GB_D03G0583			GB_A07G2424
									GB_D13G1491			GB_A08G2295			GB_D01G1791			GB_A07G2453
									GB_D13G1527			GB_A08G2298			GB_D01G1754			GB_A07G2458
									GB_D13G1545			GB_A08G2299			GB_D01G2010			GB_A07G2461
									GB_D13G1656			GB_A08G2309			GB_D01G2070			GB_A07G2463
									GB_D13G1647			GB_A08G2361			GB_D01G2100			GB_A07G2465
									GB_D13G1786			GB_A08G2398			GB_D01G2277			GB_A07G2499
									GB_D13G1830			GB_A08G2431			GB_D01G2410			GB_A07G2520
									GB_D13G1836			GB_A08G2436			GB_D01G2518			GB_A07G2592
									GB_D13G1838			GB_A08G2442			GB_D01G2529			GB_A07G2642
									GB_D13G2077			GB_A08G2444			GB_D01G2592			GB_A07G2646
									GB_D13G2136			GB_A08G2457			GB_D08G0308			GB_A07G2660
									GB_D13G2172			GB_A08G2520			GB_D02G0133			GB_A07G2663
									GB_D13G2322			GB_A08G2553			GB_D02G0204			GB_A07G2683
									GB_D13G2323			GB_A08G2569			GB_D02G0221			GB_A07G2702
									GB_D13G2404			GB_A08G2573			GB_D02G0269			GB_A07G2712
									GB_D13G2441			GB_A08G2599			GB_D02G0310			GB_A08G0026
									GB_D13G2643			GB_A08G2641			GB_D02G0381			GB_A08G0060
									GB_D13G2695			GB_A08G2719			GB_D02G0455			GB_A08G0079
									GB_D13G2717			GB_A08G2759			GB_D02G0583			GB_A08G0107
									GB_D01G0040			GB_A08G2781			GB_D02G0653			GB_A08G0113
									GB_D01G0119			GB_A08G2791			GB_D02G0741			GB_A08G0122
									GB_D01G0127			GB_A08G2828			GB_D02G0784			GB_A08G0123
									GB_D01G0162			GB_A08G2837			GB_D02G0873			GB_A08G0132
									GB_D01G0172			GB_A08G2851			GB_D02G1168			GB_A08G0192
									GB_D01G0248			GB_A08G2885			GB_D02G1231			GB_A08G0253
									GB_D01G0281			GB_A08G2921			GB_D02G1008			GB_A08G0323
									GB_D01G0502			GB_A08G2930			GB_D13G1023			GB_A08G0356
									GB_D01G0559			GB_A08G2935			GB_D02G1236			GB_A08G0375
									GB_D01G0611			GB_A08G2952			GB_D02G1384			GB_A08G0405
									GB_D01G0691			GB_A08G2959			GB_D02G1531			GB_A08G0453
									GB_D01G0695			GB_A08G2977			GB_D02G1552			GB_A08G0465
									GB_D01G0715			GB_A08G2979			GB_D02G1607			GB_A08G0579
									GB_D01G0727			GB_A09G0029			GB_D02G1679			GB_A08G0582
									GB_D01G0728			GB_A09G0034			GB_D02G1678			GB_A08G0599
									GB_D01G0842			GB_A09G0036			GB_D02G1708			GB_A08G0602
									GB_D01G0885			GB_A09G0097			GB_D02G1763			GB_A01G1905
									GB_D01G1125			GB_A09G0155			GB_D02G1789			GB_A08G0632
									GB_D01G1223			GB_A09G0159			GB_D02G1870			GB_A08G0639
									GB_D01G1432			GB_A09G0124			GB_D02G1895			GB_A08G0666
									GB_D01G1438			GB_A09G0128			GB_D02G1899			GB_A08G0676
									GB_D01G1437			GB_A09G0135			GB_D02G1955			GB_A08G0687
									GB_D01G1506			GB_A09G0255			GB_D02G1977			GB_A08G0704
									GB_D01G1537			GB_A09G0266			GB_D02G1985			GB_A08G0724
									GB_D03G0917			GB_A09G0316			GB_D02G1992			GB_A08G0728
									GB_D03G0937			GB_A09G0346			GB_D02G2129			GB_A08G0737
									GB_D03G0967			GB_A09G0351			GB_D02G2178			GB_A08G0761
									GB_D03G0989			GB_A09G0365			GB_D02G2217			GB_A08G0791
									GB_D03G1174			GB_A09G0479			GB_D02G2259			GB_A08G0873
									GB_D03G1182			GB_A09G0502			GB_D02G2304			GB_A08G0890
									GB_D03G1167			GB_A09G0622			GB_D02G2316			GB_A08G1008
									GB_D03G1243			GB_A09G0579			GB_D02G2325			GB_A08G1061
									GB_D03G1273			GB_A09G0728			GB_D02G2386			GB_A08G1106
									GB_D03G1287			GB_A09G0758			GB_D02G2416			GB_A08G1117
									GB_D03G1337			GB_A09G0762			GB_D02G2437			GB_A08G1221
									GB_D03G1357			GB_A09G0781			GB_D02G2501			GB_A12G2653
									GB_D03G1466			GB_A09G0846			GB_D02G2578			GB_A08G1306
									GB_D03G1512			GB_A09G0852			GB_D04G2102			GB_A08G1284
									GB_D03G1570			GB_A09G0855			GB_D04G1820			GB_A08G1272
									GB_D03G1539			GB_A09G0929			GB_D04G1974			GB_A08G1451
									GB_D03G1573			GB_A09G0939			GB_D04G1932			GB_A08G1583
									GB_D03G1572			GB_A09G1051			GB_D04G1870			GB_A08G1587
									GB_D03G1595			GB_A09G1053			GB_D04G1853			GB_A08G1598
									GB_D03G1624			GB_A09G1071			GB_D04G1849			GB_A08G1635
									GB_D03G1743			GB_A09G1077			GB_D04G1760			GB_A08G1636
									GB_D03G1819			GB_A09G1082			GB_D04G1745			GB_A08G1651
									GB_D03G1849			GB_A09G1090			GB_D04G1600			GB_A08G1654
									GB_D03G1862			GB_A09G1122			GB_D04G1578			GB_A08G1671
									GB_D03G1860			GB_A09G1126			GB_D04G1433			GB_A08G1687
									GB_D03G1870			GB_A09G1134			GB_D04G1377			GB_A08G1711
									GB_D03G0036			GB_A09G1149			GB_D04G1338			GB_A08G1719
									GB_D03G0039			GB_A09G1159			GB_D04G1185			GB_A08G1765
									GB_D03G0119			GB_A09G1163			GB_D04G1072			GB_A08G1768
									GB_D03G0151			GB_A09G1165			GB_D04G0801			GB_A08G1803
									GB_D03G0163			GB_A09G1168			GB_D04G0746			GB_A08G1957
									GB_D03G0180			GB_A09G1189			GB_D04G0677			GB_A08G1966
									GB_D03G0186			GB_A09G1282			GB_D04G0622			GB_A08G1969
									GB_D03G0192			GB_A09G1397			GB_D04G0509			GB_A08G2020
									GB_D03G0247			GB_A09G1413			GB_D04G0493			GB_A08G2072
									GB_D03G0268			GB_A09G1437			GB_D04G0411			GB_A08G2078
									GB_D03G0289			GB_A09G1452			GB_D04G0381			GB_A08G2080
									GB_D03G0310			GB_A09G1488			GB_D04G0366			GB_A08G2085
									GB_D03G0332			GB_A09G1493			GB_D04G0244			GB_A08G2101
									GB_D03G0345			GB_A09G1497			GB_D04G0241			GB_A08G2154
									GB_D03G0357			GB_A09G1523			GB_D04G0237			GB_A08G2193
									GB_D03G0358			GB_A09G1575			GB_D04G0222			GB_A08G2198
									GB_D03G0362			GB_A09G1580			GB_D04G0219			GB_A08G2214
									GB_D03G0369			GB_A09G1602			GB_D04G0124			GB_A08G2218
									GB_D03G0470			GB_A09G1618			GB_D05G0010			GB_A08G2245
									GB_D03G0538			GB_A09G1636			GB_D05G0072			GB_A08G2261
									GB_D03G0657			GB_A09G1669			GB_D05G0095			GB_A08G2283
									GB_D03G0624			GB_A09G1673			GB_D05G0096			GB_A08G2275
									GB_D03G0704			GB_A09G1725			GB_D05G0199			GB_A08G2290
									GB_D01G1851			GB_A09G1728			GB_D05G0232			GB_A08G2316
									GB_D01G1839			GB_A09G1759			GB_D05G0235			GB_A08G2323
									GB_D01G1741			GB_A09G1785			GB_D05G0251			GB_A08G2335
									GB_D01G1740			GB_A09G1859			GB_D05G0263			GB_A08G2360
									GB_D01G1887			GB_A09G1863			GB_D05G0281			GB_A08G2377
									GB_D01G1958			GB_A09G1864			GB_D05G0303			GB_A08G2387
									GB_D01G1993			GB_A09G1869			GB_D05G0353			GB_A08G2430
									GB_D01G2038			GB_A09G2026			GB_D05G0490			GB_A08G2459
									GB_D01G2067			GB_A09G2029			GB_D05G0512			GB_A08G2464
									GB_D01G2068			GB_A09G2030			GB_D05G0537			GB_A08G2470
									GB_D01G2110			GB_A09G2048			GB_D05G0549			GB_A08G2488
									GB_D01G2276			GB_A09G2050			GB_D05G0582			GB_A08G2496
									GB_D01G2212			GB_A09G2051			GB_D05G0634			GB_A08G2503
									GB_D01G2335			GB_A09G1899			GB_D05G0643			GB_A08G2536
									GB_D01G2473			GB_A09G1911			GB_D05G0648			GB_A08G2571
									GB_D01G2498			GB_A09G1920			GB_D05G0751			GB_A08G2582
									GB_D01G2500			GB_A09G1949			GB_D05G0781			GB_A08G2614
									GB_D01G2565			GB_A09G1956			GB_D05G0802			GB_A08G2622
									GB_D01G2569			GB_A09G2115			GB_D05G0834			GB_A08G2629
									GB_D01G2582			GB_A09G2120			GB_D05G0848			GB_A08G2685
									GB_D08G0314			GB_A09G2121			GB_D05G0895			GB_A08G2693
									GB_D08G0294			GB_A09G2123			GB_D05G0942			GB_A08G2709
									GB_D02G0026			GB_A09G2124			GB_D05G0943			GB_A08G2745
									GB_D02G0055			GB_A09G2125			GB_D05G1035			GB_A08G2756
									GB_D02G0064			GB_A09G2153			GB_D05G1049			GB_A08G2771
									GB_D02G0073			GB_A09G2169			GB_D05G1053			GB_A08G2772
									GB_D02G0124			GB_A09G2200			GB_D05G1109			GB_A08G2773
									GB_D02G0125			GB_A09G2227			GB_D05G1121			GB_A08G2774
									GB_D02G0181			GB_A09G2231			GB_D05G1123			GB_A08G2780
									GB_D02G0306			GB_A09G2238			GB_D05G1144			GB_A08G2792
									GB_D02G0312			GB_A09G2247			GB_D05G1157			GB_A08G2794
									GB_D02G0314			GB_A09G2287			GB_D05G1224			GB_A08G2805
									GB_D02G0317			GB_A09G2294			GB_D05G1279			GB_A08G2841
									GB_D02G0347			GB_A09G2297			GB_D05G1318			GB_A08G2846
									GB_D02G0448			GB_A09G2301			GB_D05G1362			GB_A08G2860
									GB_D02G0469			GB_A09G2304			GB_D05G1429			GB_A08G2875
									GB_D02G0497			GB_A09G2319			GB_D05G1451			GB_A08G2877
									GB_D02G0501			GB_A09G2320			GB_D05G1481			GB_A08G2879
									GB_D02G0612			GB_A09G2330			GB_D05G1509			GB_A08G2888
									GB_D02G0625			GB_A09G2363			GB_D05G1545			GB_A08G2906
									GB_D02G0694			GB_A09G2491			GB_D05G1574			GB_A08G2914
									GB_D02G0697			GB_A09G2502			GB_D05G1588			GB_A08G2924
									GB_D02G0856			GB_A09G2365			GB_D05G1717			GB_A08G2932
									GB_D02G0878			GB_A09G2463			GB_D05G1759			GB_A08G2934
									GB_D02G0954			GB_A09G2530			GB_D05G1811			GB_A08G2945
									GB_D02G1217			GB_A09G2537			GB_D05G1886			GB_A08G2948
									GB_D02G1065			GB_A09G2541			GB_D05G1914			GB_A08G2950
									GB_D02G1045			GB_A09G2590			GB_D05G1918			GB_A08G2970
									GB_D02G1041			GB_A09G2600			GB_D05G1922			GB_A08G2982
									GB_D02G1039			GB_A09G2606			GB_D05G1970			GB_A09G0040
									GB_D02G0976			GB_A09G2615			GB_D05G1990			GB_A09G0041
									GB_D02G1186			GB_A09G2622			GB_D05G2020			GB_A09G0048
									GB_D02G1342			GB_A09G2643			GB_D05G2049			GB_A09G0150
									GB_D02G1265			GB_A09G2646			GB_D05G2071			GB_A09G0170
									GB_D02G1280			GB_A09G2693			GB_D05G2072			GB_A09G0212
									GB_D02G1412			GB_A09G2729			GB_D05G2078			GB_A09G0239
									GB_D02G1537			GB_A09G2754			GB_D05G2079			GB_A09G0241
									GB_D02G1680			GB_A09G2756			GB_D05G2089			GB_A09G0243
									GB_D02G1728			GB_A09G2767			GB_D05G2115			GB_A09G0246
									GB_D02G1757			GB_A09G2793			GB_D05G2193			GB_A09G0252
									GB_D02G1784			GB_A09G2800			GB_D05G2174			GB_A09G0265
									GB_D02G1889			GB_A10G2776			GB_D05G2156			GB_A09G0268
									GB_D02G2006			GB_A10G2782			GB_D05G2209			GB_A09G0288
									GB_D02G2085			GB_A10G2812			GB_D05G2223			GB_A09G0302
									GB_D02G2188			GB_A10G2821			GB_D05G2270			GB_A09G0329
									GB_D02G2190			GB_A10G2851			GB_D05G2322			GB_A09G0362
									GB_D02G2246			GB_A10G2641			GB_D05G2332			GB_A09G0373
									GB_D02G2252			GB_A10G2637			GB_D05G2362			GB_A09G0390
									GB_D02G2374			GB_A10G2632			GB_D05G2439			GB_A09G0392
									GB_D02G2358			GB_A10G2619			GB_D05G2519			GB_A09G0395
									GB_D02G2456			GB_A10G2589			GB_D05G2578			GB_A09G0494
									GB_D02G2530			GB_A10G2585			GB_D05G2642			GB_A09G0562
									GB_D02G2583			GB_A02G0527			GB_D05G2650			GB_A09G0687
									GB_D04G2127			GB_A02G0526			GB_D05G2685			GB_A09G0697
									GB_D04G2099			GB_A10G2470			GB_D05G2700			GB_A09G0725
									GB_D04G2067			GB_A10G2482			GB_D05G2703			GB_A09G0775
									GB_D04G1986			GB_A10G2407			GB_D05G2705			GB_A09G0796
									GB_D04G1978			GB_A10G2385			GB_D05G2863			GB_A09G0993
									GB_D04G1977			GB_A10G2273			GB_D05G2864			GB_A09G0934
									GB_D04G1962			GB_A10G2252			GB_D05G3030			GB_A09G1018
									GB_D04G1884			GB_A10G2211			GB_D05G3079			GB_A09G1025
									GB_D04G1749			GB_A10G2128			GB_D05G3106			GB_A09G1026
									GB_D04G1694			GB_A10G2060			GB_D05G3142			GB_A09G1030
									GB_D04G1588			GB_A10G2075			GB_D05G3188			GB_A09G1034
									GB_D04G1587			GB_A10G2077			GB_D05G3227			GB_A09G1055
									GB_D04G1540			GB_A10G1992			GB_D05G3273			GB_A09G1064
									GB_D04G1514			GB_A10G1950			GB_D05G3511			GB_A09G1104
									GB_D04G1486			GB_A10G1939			GB_D05G3462			GB_A09G1107
									GB_D04G1465			GB_A10G1901			GB_D05G3380			GB_A09G1112
									GB_D04G1428			GB_A10G1883			GB_D05G3569			GB_A09G1124
									GB_D04G1392			GB_A10G1114			GB_D05G3687			GB_A09G1132
									GB_D04G1276			GB_A10G1181			GB_D05G3780			GB_A09G1160
									GB_D04G0948			GB_A10G1182			GB_D05G3801			GB_A09G1219
									GB_D04G0902			GB_A10G1195			GB_D05G3874			GB_A09G1266
									GB_D04G0854			GB_A10G1203			GB_D05G3953			GB_A09G1294
									GB_D04G0820			GB_A10G1216			GB_D05G4010			GB_A09G1305
									GB_D04G0818			GB_A10G1315			GB_D05G3985			GB_A09G1341
									GB_D04G0768			GB_A10G1395			GB_D06G0034			GB_A09G1343
									GB_D04G0781			GB_A10G1405			GB_D06G0052			GB_A09G1406
									GB_D04G0763			GB_A10G1441			GB_D06G0104			GB_A09G1508
									GB_D04G0759			GB_A10G1457			GB_D06G0213			GB_A09G1524
									GB_D04G0748			GB_A10G1467			GB_D06G0239			GB_A09G1538
									GB_D04G0690			GB_A10G1473			GB_D06G0241			GB_A09G1540
									GB_D04G0656			GB_A10G1490			GB_D06G0256			GB_A09G1545
									GB_D04G0619			GB_A10G1558			GB_D06G0352			GB_A09G1546
									GB_D04G0617			GB_A10G1562			GB_D06G0355			GB_A09G1554
									GB_D04G0604			GB_A10G1606			GB_D06G0562			GB_A09G1557
									GB_D04G0512			GB_A10G1607			GB_D06G0579			GB_A09G1622
									GB_D04G0502			GB_A10G1615			GB_D06G0608			GB_A09G1623
									GB_D04G0486			GB_A10G1647			GB_D06G0662			GB_A09G1634
									GB_D04G0480			GB_A10G1650			GB_D06G0730			GB_A09G1696
									GB_D04G0452			GB_A10G1686			GB_D06G0775			GB_A09G1700
									GB_D04G0368			GB_A10G1720			GB_D06G0880			GB_A09G1727
									GB_D04G0293			GB_A10G1774			GB_D06G0673			GB_A09G1749
									GB_D04G0154			GB_A10G1831			GB_D06G0686			GB_A09G1787
									GB_D04G0144			GB_A10G1848			GB_D06G0696			GB_A09G1803
									GB_D04G0056			GB_A10G1852			GB_D06G0949			GB_A09G1807
									GB_D05G0048			GB_A10G1053			GB_D06G0994			GB_A09G1876
									GB_D05G0050			GB_A10G1050			GB_D04G1073			GB_A09G1891
[truncated: 3,049 more rows]
