# Supplementary material for: Subgenome Bias and Temporal Postponement of Gene Expression Contributes to the Distinctions of Fiber Quality in Gossypium Species
Source: Front Plant Sci. 2021 Dec 23;12:819679. doi: 10.3389/fpls.2021.819679 (PMC8733733; doi:10.3389/fpls.2021.819679)
Supplement: Supplementary file 9 [file Table_8.XLSX]

## Sheet: S8
Supplementary Table 8. Hub genes in G. hirsutum (TM-1) and G. barbadense (Hai7124) during fiber development
Cultivars	period	Hub_genes	KME	ArabDesc
TM-1	0 DPA	GH_D13G1865	0.984043	Exostosin family protein
		GH_A12G1380	0.982626	Carbohydrate-binding X8 domain superfamily protein
	1 DPA	GH_D09G2260	0.99785	SOS3-interacting protein 4
		GH_A05G1740	0.992591	hypothetical protein
		GH_D08G1870	0.991081	CheY-like two-component responsive regulator family protein
	3 DPA	GH_D05G1678	0.989313	glycine-rich protein
		GH_D05G1769	0.982796	serine/arginine repetitive matrix-like protein
		GH_A04G0811	0.982002	GATA zinc finger protein
	5 DPA	GH_A10G0564	0.99297	Subtilase family protein
		GH_D04G0508	0.98953	Glutaredoxin family protein
		GH_D05G1959	0.988819	dihydroflavonol 4-reductase
	10 DPA	GH_A10G0029	0.992885	Core-2/I-branching beta-1, 6-N-acetylglucosaminyltransferase family protein
		GH_A09G2433	0.992369	indole-3-acetic acid inducible 14
		GH_D07G2304	0.991202	indoleacetic acid-induced protein 16
	20 DPA	GH_A12G0472	0.99225	N-acetylglucosamine-1-phosphate uridylyltransferase 1
		GH_D09G2136	0.99139	putative type 1 membrane protein
		GH_D03G1559	0.99109	P-loop containing nucleoside triphosphate hydrolases superfamily protein
	25 DPA	GH_A09G1057	0.998706	serine carboxypeptidase-like 51
		GH_A06G2354	0.998683	DUF506 family protein (DUF506)
		GH_D04G0663	0.998641	glycerol-3-phosphate acyltransferase 5
Hai7124	0 DPA	GB_D06G1891	0.995748	inositol transporter 4
		GB_D02G0705	0.991459	Putative membrane lipoprotein
		GB_A01G2012	0.99123	peroxidase superfamily protein
	1 DPA	GB_D03G1756	0.989493	-
		GB_A12G0947	0.981695	RING/U-box superfamily protein
	3 DPA	GB_D12G2958	0.957147	DNA photolyase
		GB_D05G1170	0.955633	ubiquinone biosynthesis protein (Protein of unknown function, DUF547)
		GB_D07G1202	0.95448	ovate family protein 13
	5 DPA	GB_D04G2127	0.98368	squamosa promoter binding protein-like 2
		GB_A11G0746	0.981006	DUF1336 family protein (DUF1336)
		GB_A01G0485	0.980664	pathogenesis-related family protein
	10 DPA	GB_A11G0749	0.994782	early nodulin-like protein 17
		GB_D02G1925	0.993856	alpha/beta-Hydrolases superfamily protein
		GB_A07G0726	0.993696	cytochrome P450, family 77, subfamily A, polypeptide 5 pseudogene
	20 DPA	GB_A05G2727	0.997786	S-adenosyl-L-methionine-dependent methyltransferases superfamily protein
		GB_D13G1445	0.997673	Major facilitator superfamily protein
		GB_D12G0546	0.997629	alpha/beta-Hydrolases superfamily protein
	25 DPA	GB_A01G1098	0.997316	filament-like protein (DUF869)
		GB_D01G0197	0.997007	GBF's pro-rich region-interacting factor 1
		GB_A02G1794	0.996703	Galactosyl transferase GMA12/MNN10 family protein
