# Supplementary material for: Subgenome Bias and Temporal Postponement of Gene Expression Contributes to the Distinctions of Fiber Quality in Gossypium Species
Source: Front Plant Sci. 2021 Dec 23;12:819679. doi: 10.3389/fpls.2021.819679 (PMC8733733; doi:10.3389/fpls.2021.819679)
Supplement: Supplementary file 10 [file Table_9.XLSX]

## Sheet: S9
Supplementary Table 9. Comparison of hub genes between G. hirsutum (TM-1) and G. barbadense (Hai7124)
Gene ID	Corresponding ortholog in TM-1/Hai7124	Associated module in TM-1/Hai7124	KME in the module	Fiber developmental stage (DPA)
Hub genes at 10 DPA in Hai7124
GB_A11G0749	GH_A11G0732	Green	0.894703	5-10
GB_D02G1925	GH_D02G1855	Green	0.950891	5-10
GB_A07G0726	GH_A07G0744	Green	0.946742	5-10
Hub genes at 20 DPA in Hai7124
GB_A05G2727	GH_A05G2689	Yellow	0.950409	20
GB_D13G1445	GH_D13G1352	Yellow	0.872637	20
GB_D12G0546	GH_D12G0545	Yellow	0.903725	20
Hub genes at 25 DPA in Hai7124
GB_A01G1098	GH_A01G1095	Turquoise	0.950409	0-1
GB_D01G0197	GH_D01G0197	Pink	0.872637	1
GB_A02G1794	GH_A02G1765	Brown	0.903725	5
Hub genes at 10 DPA in TM-1
GH_A10G0029	GB_A10G0030	Blue	0.711272	25
GH_A09G2433	GB_A09G2540	Brown	0.89983	10
GH_D07G2304	GB_D07G2422	Brown	0.868301	10
Hub genes at 20 DPA in TM-1
GH_A12G0472	GB_A12G0491	Green	0.977508	20
GH_D09G2136	GB_D09G2156	Black	0.940257	10-20
GH_D03G1559	GB_D03G1589	Green	0.928426	20
Hub genes at 25 DPA in TM-1
GH_A09G1057	GB_A09G1166	Green	0.919914	20
GH_A06G2354	GB_A06G2379	Green	0.971344	20
GH_D04G0663	GB_D04G0686	Greenyellow	0.234774	N/A
N/A: Not available. It means this module is not associated with any fiber developmental stage.
